# Supplementary material for: Antimicrobial Resistance in Enterococcus spp. Isolates from Red Foxes (Vulpes vulpes) in Latvia
Source: Antibiotics (Basel). 2024 Jan 24;13(2):114. doi: 10.3390/antibiotics13020114 (PMC10885957; doi:10.3390/antibiotics13020114)
Supplement: Supplementary file 1 [file antibiotics-13-00114-s001.zip]

Archive with 2 entries (2 files):
- Supplementary_Table S1_Isolates_included_in_the _present_study_major revision.pdf
- Supplementary_Table S2_ ARG_used_In_the_search .xlsx
