# Supplementary material for: Antimicrobial Resistance in Enterococcus spp. Isolates from Red Foxes (Vulpes vulpes) in Latvia
Source: Antibiotics (Basel). 2024 Jan 24;13(2):114. doi: 10.3390/antibiotics13020114 (PMC10885957; doi:10.3390/antibiotics13020114)
Supplement: Supplementary file 1 [file antibiotics-13-00114-s001.zip › Supplementary_Table S2_ ARG_used_In_the_search .xlsx]

## Sheet: AMRgenes
allele	gene_family	whitelisted_taxa	product_name	scope	type	subtype	class	subclass	refseq_protein_accession	refseq_nucleotide_accession	curated_refseq_start	genbank_protein_accession	genbank_nucleotide_accession	genbank_strand	genbank_start	genbank_stop	refseq_strand	refseq_start	refseq_stop	pubmed_reference	blacklisted_taxa	synonyms	hierarchy_node	db_version
	aac(2')-IIa		kasugamycin N-acetyltransferase AAC(2')-IIa	core	AMR	AMR	AMINOGLYCOSIDE	KASUGAMYCIN	WP_063839881.1	NG_047225.1	No	BAM16262.1	AB669090.1	+	12439	13221	+	101	883	22660700			aac(2')-IIa	2023-08-08.2
	aac(2')-IIb		kasugamycin N-acetyltransferase AAC(2')-IIb	core	AMR	AMR	AMINOGLYCOSIDE	KASUGAMYCIN	WP_071224044.1	NG_055672.1	No	APB03221.1	KX531051.1	+	1	723	+	1	723	27929110			aac(2')-IIb	2023-08-08.2
	aac(2')-Ia		aminoglycoside N-acetyltransferase AAC(2')-Ia	core	AMR	AMR	AMINOGLYCOSIDE	GENTAMICIN/TOBRAMYCIN	WP_004918308.1	NG_047226.1	No	AAA03550.1	L06156.2	+	264	800	+	101	637	8407825			aac(2')-Ia	2023-08-08.2
	aac(2')-Ib		aminoglycoside N-acetyltransferase AAC(2')-Ib	core	AMR	AMR	AMINOGLYCOSIDE	GENTAMICIN/TOBRAMYCIN	WP_003881640.1	NG_047227.1	No	AAC44793.1	U41471.1	+	265	852	+	101	688	8891143			aac(2')-Ib	2023-08-08.2
	aac(2')-Ic		aminoglycoside N-acetyltransferase AAC(2')-Ic	core	AMR	AMR	AMINOGLYCOSIDE	GENTAMICIN/TOBRAMYCIN	WP_003899880.1	NG_047229.1	No	AAB17563.1	U72714.1	+	373	918	+	101	646	9159528			aac(2')-Ic	2023-08-08.2
	aac(2')-Id		aminoglycoside N-acetyltransferase AAC(2')-Id	core	AMR	AMR	AMINOGLYCOSIDE	GENTAMICIN/TOBRAMYCIN	WP_011726942.1	NG_047230.1	No	AAB41701.1	U72743.1	+	386	1018	+	101	733	9159528			aac(2')-Id	2023-08-08.2
	aac(2')-Ie		aminoglycoside N-acetyltransferase AAC(2')-Ie	core	AMR	AMR	AMINOGLYCOSIDE	GENTAMICIN/TOBRAMYCIN	WP_010908954.1	NG_050581.1	No	CAR72650.1	FM211192.1	+	3039059	3039607	+	101	649	9159528			aac(2')-Ie	2023-08-08.2
	aac(3)-I		AAC(3)-I family aminoglycoside 3-N-acetyltransferase	core	AMR	AMR	AMINOGLYCOSIDE	GENTAMICIN	WP_063840256.1	NG_047235.1	No	AAK12088.1	AF318077.1	+	2035	2499	+	101	565				aac(3)-I	2023-08-08.2
	aac(3)-I		AAC(3)-I family aminoglycoside 3-N-acetyltransferase	core	AMR	AMR	AMINOGLYCOSIDE	GENTAMICIN	WP_011270148.1	NG_047237.1	No	CAI46944.1	AJ877225.1	-	5293	5757	+	101	565				aac(3)-I	2023-08-08.2
	aac(3)-I		AAC(3)-I family aminoglycoside 3-N-acetyltransferase	core	AMR	AMR	AMINOGLYCOSIDE	GENTAMICIN	WP_063840260.1	NG_047240.1	No	CBI71176.1	FN640465.1	-	4029	4526	+	101	598				aac(3)-I	2023-08-08.2
	aac(3)-IIIa		aminoglycoside N-acetyltransferase AAC(3)-IIIa	core	AMR	AMR	AMINOGLYCOSIDE	GENTAMICIN	WP_063840261.1	NG_047241.1	No	CAA39184.1	X55652.1	+	1124	1939	+	101	916	1649572		aacC3	aac(3)-IIIa	2023-08-08.2
	aac(3)-IIIb		aminoglycoside N-acetyltransferase AAC(3)-IIIb	core	AMR	AMR	AMINOGLYCOSIDE	GENTAMICIN	WP_058179966.1	NG_051746.1	No	KSC15183.1	LLLC01000048.1	-	353	1171	+	101	919	20387903			aac(3)-IIIb	2023-08-08.2
	aac(3)-IIIc		aminoglycoside N-acetyltransferase AAC(3)-IIIc	core	AMR	AMR	AMINOGLYCOSIDE	GENTAMICIN	WP_063840263.1	NG_047243.1	No	AAA25683.1	L06161.1	+	106	945	+	101	940				aac(3)-IIIc	2023-08-08.2
	aac(3)-IIa		aminoglycoside N-acetyltransferase AAC(3)-IIa	core	AMR	AMR	AMINOGLYCOSIDE	GENTAMICIN	WP_063840264.1	NG_047245.1	No	CAA31895.1	X13543.1	+	186	1046	+	101	961				aac(3)-IIa	2023-08-08.2
	aac(3)-IIb		aminoglycoside N-acetyltransferase AAC(3)-IIb	core	AMR	AMR	AMINOGLYCOSIDE	GENTAMICIN	WP_033147097.1	NG_047249.1	No	AAA26548.1	M97172.1	+	656	1465	+	101	910	1444303			aac(3)-IIb	2023-08-08.2
	aac(3)-IIc		aminoglycoside N-acetyltransferase AAC(3)-IIc	core	AMR	AMR	AMINOGLYCOSIDE	GENTAMICIN	WP_063840266.1	NG_047250.1	No	CAA38525.1	X54723.1	+	819	1679	+	101	961				aac(3)-IIc	2023-08-08.2
	aac(3)-IId		aminoglycoside N-acetyltransferase AAC(3)-IId	core	AMR	AMR	AMINOGLYCOSIDE	GENTAMICIN	WP_000557454.1	NG_047251.1	No	AAN87703.1	AF550415.2	-	62770	63630	+	101	961	20185552		aacC2d	aac(3)-IId	2023-08-08.2
	aac(3)-IId		aminoglycoside N-acetyltransferase AAC(3)-IId	core	AMR	AMR	AMINOGLYCOSIDE	GENTAMICIN	WP_063840265.1	NG_047246.1	No	AAA19915.1	L22613.1	+	105	965	+	101	961	8117265		aacC2d	aac(3)-IId	2023-08-08.2
	aac(3)-IIe		aminoglycoside N-acetyltransferase AAC(3)-IIe	core	AMR	AMR	AMINOGLYCOSIDE	GENTAMICIN	WP_002063884.1	NG_047247.1	No	AAN34370.1	AY138987.1	-	4039	4899	+	101	961			aacC2e	aac(3)-IIe	2023-08-08.2
	aac(3)-IIe		aminoglycoside N-acetyltransferase AAC(3)-IIe	core	AMR	AMR	AMINOGLYCOSIDE	GENTAMICIN	WP_063840267.1	NG_047252.1	No	ABS70978.1	EU022315.1	+	1	861	+	1	861	20185552		aacC2e	aac(3)-IIe	2023-08-08.2
	aac(3)-IIe		aminoglycoside N-acetyltransferase AAC(3)-IIe	core	AMR	AMR	AMINOGLYCOSIDE	GENTAMICIN	WP_015060297.1	NG_047248.1	No	ACI02996.1	FJ012882.1	-	41090	41950	+	101	961			aacC2e	aac(3)-IIe	2023-08-08.2
	aac(3)-IIe		aminoglycoside N-acetyltransferase AAC(3)-IIe	core	AMR	AMR	AMINOGLYCOSIDE	GENTAMICIN	WP_000557452.1	NG_047244.1	No	CAA35913.1	X51534.1	+	91	951	+	91	951			aacC2e	aac(3)-IIe	2023-08-08.2
	aac(3)-IIg		aminoglycoside N-acetyltransferase AAC(3)-IIg	core	AMR	AMR	AMINOGLYCOSIDE	GENTAMICIN	WP_012695485.1	NG_047231.1	No	ACO54181.1	EU855787.1	+	256021	256830	+	101	910	32571822			aac(3)-IIg	2023-08-08.2
	aac(3)-IVa		aminoglycoside N-acetyltransferase AAC(3)-IVa	core	AMR	AMR	AMINOGLYCOSIDE	APRAMYCIN/GENTAMICIN/TOBRAMYCIN	WP_001199192.1	NG_047253.1	No	ABB43029.1	DQ241380.1	+	1	777	+	1	777	15231771		aacC4	aac(3)-IVa	2023-08-08.2
	aac(3)-IVb		aminoglycoside N-acetyltransferase AAC(3)-IVb	core	AMR	AMR	AMINOGLYCOSIDE	APRAMYCIN/GENTAMICIN/TOBRAMYCIN	WP_149317372.1	NG_070718.1	No	KAA0181672.1	VSRI01000003.1	+	355622	356419	+	101	898	15231771			aac(3)-IVb	2023-08-08.2
	aac(3)-IXa		aminoglycoside N-acetyltransferase AAC(3)-IXa	core	AMR	AMR	AMINOGLYCOSIDE	AMINOGLYCOSIDE	WP_063840269.1	NG_047255.1	No	AAA25334.1	M55427.1	+	274	1119	+	101	946	2060791		aacC9	aac(3)-IXa	2023-08-08.2
	aac(3)-Ia		aminoglycoside N-acetyltransferase AAC(3)-Ia	core	AMR	AMR	AMINOGLYCOSIDE	GENTAMICIN	WP_002089484.1	NG_047234.1	No	AAF68257.1	AF207065.1	+	900	1364	+	101	565			aacC1	aac(3)-Ia	2023-08-08.2
	aac(3)-Ia		aminoglycoside N-acetyltransferase AAC(3)-Ia	core	AMR	AMR	AMINOGLYCOSIDE	GENTAMICIN	WP_032491356.1	NG_047233.1	No	CAA08847.1	AJ009820.2	+	930	1394	+	101	565	9835490		aacC1	aac(3)-Ia	2023-08-08.2
	aac(3)-Ia		aminoglycoside N-acetyltransferase AAC(3)-Ia	core	AMR	AMR	AMINOGLYCOSIDE	GENTAMICIN	WP_063840258.1	NG_047238.1	No	CAJ32498.1	AM087409.1	+	1022	1486	+	101	565			aacC1	aac(3)-Ia	2023-08-08.2
	aac(3)-Ia		aminoglycoside N-acetyltransferase AAC(3)-Ia	core	AMR	AMR	AMINOGLYCOSIDE	GENTAMICIN	WP_063840257.1	NG_047236.1	No	AAN41440.1	AY139604.1	+	113	577	+	101	565	19719593		aacC1	aac(3)-Ia	2023-08-08.2
	aac(3)-Ia		aminoglycoside N-acetyltransferase AAC(3)-Ia	core	AMR	AMR	AMINOGLYCOSIDE	GENTAMICIN	WP_063840259.1	NG_047239.1	No	ADH03009.1	HM036080.1	+	132	596	+	101	565			aacC1	aac(3)-Ia	2023-08-08.2
	aac(3)-Ia		aminoglycoside N-acetyltransferase AAC(3)-Ia	core	AMR	AMR	AMINOGLYCOSIDE	GENTAMICIN	WP_022542381.1	NG_047232.1	Yes		S68049.1	+	292	756	+	101	565			aacC1	aac(3)-Ia	2023-08-08.2
	aac(3)-Ia		aminoglycoside N-acetyltransferase AAC(3)-Ia	core	AMR	AMR	AMINOGLYCOSIDE	GENTAMICIN	WP_032492247.1	NG_056001.1	No	AAG15269.1	U12338.3	+	5056	5520	+	101	565	2549372		aacC1	aac(3)-Ia	2023-08-08.2
	aac(3)-Ib		aminoglycoside N-acetyltransferase AAC(3)-Ib	core	AMR	AMR	AMINOGLYCOSIDE	GENTAMICIN	WP_079459897.1	NG_067945.1	Yes		CP002151.1	-	22522	22986	+	101	565				aac(3)-Ib	2023-08-08.2
	aac(3)-Ib		aminoglycoside N-acetyltransferase AAC(3)-Ib	core	AMR	AMR	AMINOGLYCOSIDE	GENTAMICIN	WP_010792467.1	NG_047257.1	No	ADU86600.1	GU390401.1	+	1774	2238	+	101	565	7486920			aac(3)-Ib	2023-08-08.2
	aac(3)-Ib/aac(6')-Ib''		bifunctional aminoglycoside N-acetyltransferase AAC(3)-Ib/aminoglycoside N-acetyltransferase AAC(6')-Ib''	core	AMR	AMR	AMINOGLYCOSIDE	GENTAMICIN/KANAMYCIN/TOBRAMYCIN	WP_063838852.1	NG_047210.1	No	AAL82588.1	AF355189.1	+	1435	2439	+	101	1105	11850242			aac(3)-Ib,aac(6')-Ib''	2023-08-08.2
	aac(3)-Ic		aminoglycoside N-acetyltransferase AAC(3)-Ic	core	AMR	AMR	AMINOGLYCOSIDE	GENTAMICIN	WP_034006142.1	NG_048568.1	No	CAD53575.1	AJ511268.1	+	1295	1765	+	101	571	12709352			aac(3)-Ic	2023-08-08.2
	aac(3)-Id		aminoglycoside N-acetyltransferase AAC(3)-Id	core	AMR	AMR	AMINOGLYCOSIDE	GENTAMICIN	WP_038404949.1	NG_048569.1	No	BAD00738.1	AB114632.1	+	104	580	+	101	577				aac(3)-Id	2023-08-08.2
	aac(3)-Id		aminoglycoside N-acetyltransferase AAC(3)-Id	core	AMR	AMR	AMINOGLYCOSIDE	GENTAMICIN	WP_003155734.1	NG_052489.1	No	CAO78542.1	AM749810.1	+	2176	2652	+	101	577				aac(3)-Id	2023-08-08.2
	aac(3)-If		aminoglycoside N-acetyltransferase AAC(3)-If	core	AMR	AMR	AMINOGLYCOSIDE	GENTAMICIN	WP_063856942.1	NG_048570.1	No	AAX16011.1	AY884051.1	+	61	525	+	61	525				aac(3)-If	2023-08-08.2
	aac(3)-If		aminoglycoside N-acetyltransferase AAC(3)-If	core	AMR	AMR	AMINOGLYCOSIDE	GENTAMICIN	WP_071846359.1	NG_052479.1	No	ABN10340.1	EF207718.1	+	540	1004	+	101	565				aac(3)-If	2023-08-08.2
	aac(3)-Ig		aminoglycoside N-acetyltransferase AAC(3)-Ig	core	AMR	AMR	AMINOGLYCOSIDE	GENTAMICIN	WP_011468318.1	NG_048571.1	No	ABD81100.1	CP000282.1	+	2333620	2334096	+	101	577				aac(3)-Ig	2023-08-08.2
	aac(3)-Ih		aminoglycoside N-acetyltransferase AAC(3)-Ih	plus	AMR	AMR	AMINOGLYCOSIDE	GENTAMICIN			No	ABL71428.1	CP000490.1	+	509912	510370				16723604			aac(3)-Ih	2023-08-08.2
	aac(3)-Ii		aminoglycoside N-acetyltransferase AAC(3)-Ii	core	AMR	AMR	AMINOGLYCOSIDE	GENTAMICIN	WP_011540937.1	NG_048573.1	No	ABF52347.1	CP000356.1	-	638262	638720	+	101	559				aac(3)-Ii	2023-08-08.2
	aac(3)-VIII		aminoglycoside N-acetyltransferase AAC(3)-VIII	core	AMR	AMR	AMINOGLYCOSIDE	AMINOGLYCOSIDE	WP_031136588.1	NG_047258.1	No	BAD95833.1	AB211959.1	-	30749	31612	+	101	964				aac(3)-VIII	2023-08-08.2
	aac(3)-VIII		aminoglycoside N-acetyltransferase AAC(3)-VIII	core	AMR	AMR	AMINOGLYCOSIDE	AMINOGLYCOSIDE	WP_063840271.1	NG_047260.1	No	CAG34706.1	AJ748131.1	+	2629	3492	+	101	964				aac(3)-VIII	2023-08-08.2
	aac(3)-VIII		aminoglycoside N-acetyltransferase AAC(3)-VIII	core	AMR	AMR	AMINOGLYCOSIDE	AMINOGLYCOSIDE	WP_063840270.1	NG_047259.1	No	CAH58703.1	AJ843080.1	-	26934	27797	+	101	964				aac(3)-VIII	2023-08-08.2
aac(3)-VIIIa	aac(3)-VIII		aminoglycoside N-acetyltransferase AAC(3)-VIIIa	core	AMR	AMR	AMINOGLYCOSIDE	AMINOGLYCOSIDE	WP_063856943.1	NG_048574.1	No	AAA26685.1	M55426.1	+	466	1326	+	101	961	2060791		aacC8	aac(3)-VIIIa	2023-08-08.2
	aac(3)-VIIa		aminoglycoside N-acetyltransferase AAC(3)-VIIa	core	AMR	AMR	AMINOGLYCOSIDE	AMINOGLYCOSIDE	WP_063840272.1	NG_047261.1	No	AAA88552.1	M22999.1	+	493	1359	+	101	967	2914849		aacC7	aac(3)-VIIa	2023-08-08.2
	aac(3)-VIa		aminoglycoside N-acetyltransferase AAC(3)-VIa	core	AMR	AMR	AMINOGLYCOSIDE	GENTAMICIN	WP_000131886.1	NG_052583.3	Yes		DQ517526.1	+	97578	98477	+	101	1000				aac(3)-VIa	2023-08-08.2
	aac(3)-VIa		aminoglycoside N-acetyltransferase AAC(3)-VIa	core	AMR	AMR	AMINOGLYCOSIDE	GENTAMICIN	WP_063840273.1	NG_047262.1	No	AAA16194.1	M88012.1	+	193	1092	+	101	1000	8257126			aac(3)-VIa	2023-08-08.2
	aac(3)-XI		aminoglycoside N-acetyltransferase AAC(3)-XI	core	AMR	AMR	AMINOGLYCOSIDE	AMINOGLYCOSIDE	WP_046095284.1	NG_050595.1	No	CQD12588.1	CTEG01000046.1	+	12458	12904	+	101	547				aac(3)-XI	2023-08-08.2
	aac(3)-Xa		aminoglycoside N-acetyltransferase AAC(3)-Xa	core	AMR	AMR	AMINOGLYCOSIDE	AMINOGLYCOSIDE	WP_012377682.1	NG_047263.1	No	BAA78619.1	AB028210.1	-	2711	3565	+	101	955	10639379		aac(3)-X	aac(3)-Xa	2023-08-08.2
	aac(6')		aminoglycoside 6'-N-acetyltransferase	core	AMR	AMR	AMINOGLYCOSIDE	AMINOGLYCOSIDE	WP_004874306.1	NG_052265.1	No	EEQ11435.1	AALD02000008.1	-	4573	5013	+	101	541				aac(6')_Yersi	2023-08-08.2
	aac(6')		aminoglycoside 6'-N-acetyltransferase	core	AMR	AMR	AMINOGLYCOSIDE	AMINOGLYCOSIDE	WP_071846239.1	NG_052254.1	No	BAM45412.1	AB733642.1	+	1169	1723	+	101	655				aac(6')-set_A	2023-08-08.2
	aac(6')		aminoglycoside 6'-N-acetyltransferase	core	AMR	AMR	AMINOGLYCOSIDE	AMINOGLYCOSIDE	WP_029391459.1	NG_052157.1	Yes		AJTQ01000183.1	-	11686	12168	+	101	583				aacA-STR-10	2023-08-08.2
	aac(6')		aminoglycoside 6'-N-acetyltransferase	core	AMR	AMR	AMINOGLYCOSIDE	AMINOGLYCOSIDE	WP_019453091.1	NG_052284.1	Yes		ALOV01000006.1	+	88679	89119	+	101	541				aac(6')_Serra	2023-08-08.2
	aac(6')		aminoglycoside 6'-N-acetyltransferase	core	AMR	AMR	AMINOGLYCOSIDE	AMINOGLYCOSIDE	WP_004937175.1	NG_052389.1	No	EMF04571.1	AORJ01000065.1	-	222016	222456	+	101	541				aac(6')_Serra	2023-08-08.2
	aac(6')		aminoglycoside 6'-N-acetyltransferase	core	AMR	AMR	AMINOGLYCOSIDE	AMINOGLYCOSIDE	WP_041036791.1	NG_052449.1	No	BAO35700.1	AP013063.1	+	3877863	3878303	+	101	541				aac(6')_Serra	2023-08-08.2
	aac(6')		AAC(6')-Ia family aminoglycoside 6'-N-acetyltransferase	core	AMR	AMR	AMINOGLYCOSIDE	AMINOGLYCOSIDE	WP_051208285.1	NG_052294.1	Yes		AUIH01000073.1	+	8195	8797	+	101	703				aac(6')_Ia_fam	2023-08-08.2
	aac(6')		aminoglycoside 6'-N-acetyltransferase	core	AMR	AMR	AMINOGLYCOSIDE	AMINOGLYCOSIDE	WP_021505085.1	NG_052297.1	No	ERH70569.1	AVSR01000023.1	+	98684	99124	+	101	541				aac(6')_Serra	2023-08-08.2
	aac(6')		aminoglycoside 6'-N-acetyltransferase	core	AMR	AMR	AMINOGLYCOSIDE	AMINOGLYCOSIDE	WP_023529211.1	NG_052445.1	No	EST37714.1	AWQV01000373.1	+	7421	7906	+	101	586				aac(6')_Strep	2023-08-08.2
	aac(6')		aminoglycoside 6'-N-acetyltransferase	core	AMR	AMR	AMINOGLYCOSIDE	AMINOGLYCOSIDE	WP_042785406.1	NG_052415.1	No	AIM23676.1	CP003424.1	+	4405272	4405712	+	101	541				aac(6')_Serra	2023-08-08.2
	aac(6')		aminoglycoside 6'-N-acetyltransferase	core	AMR	AMR	AMINOGLYCOSIDE	AMINOGLYCOSIDE	WP_015379140.1	NG_052263.1	No	AGE20052.1	CP003959.1	+	4618984	4619424	+	101	541				aac(6')_Serra	2023-08-08.2
	aac(6')		aminoglycoside 6'-N-acetyltransferase	core	AMR	AMR	AMINOGLYCOSIDE	AMINOGLYCOSIDE	WP_039639671.1	NG_052428.1	No	AJC61747.1	CP003987.1	-	9881022	9881495	+	101	574				aac(6')_Strep	2023-08-08.2
	aac(6')		aminoglycoside 6'-N-acetyltransferase	core	AMR	AMR	AMINOGLYCOSIDE	AMINOGLYCOSIDE	WP_044030410.1	NG_052336.1	No	AIA46829.1	CP005927.1	-	1522208	1522648	+	101	541				aac(6')_Serra	2023-08-08.2
	aac(6')		aminoglycoside 6'-N-acetyltransferase	core	AMR	AMR	AMINOGLYCOSIDE	AMINOGLYCOSIDE	WP_046928126.1	NG_054688.1	No	AJT67207.1	CP007699.2	+	5982660	5983148	+	101	589				aacA-STR-15	2023-08-08.2
	aac(6')		aminoglycoside 6'-N-acetyltransferase	core	AMR	AMR	AMINOGLYCOSIDE	AMINOGLYCOSIDE	WP_046930149.1	NG_054689.1	No	AJT69959.1	CP007699.2	-	9059183	9059656	+	101	574				aac(6')_Strep	2023-08-08.2
	aac(6')		aminoglycoside 6'-N-acetyltransferase	core	AMR	AMR	AMINOGLYCOSIDE	AMINOGLYCOSIDE	WP_047729810.1	NG_052471.1	No	AKL42171.1	CP011642.1	-	3247308	3247748	+	101	541				aac(6')_Serra	2023-08-08.2
	aac(6')		aminoglycoside 6'-N-acetyltransferase	core	AMR	AMR	AMINOGLYCOSIDE	AMINOGLYCOSIDE	WP_060706838.1	NG_052209.1	No	ALE97986.1	CP012685.1	+	3875228	3875668	+	101	541				aac(6')_Serra	2023-08-08.2
	aac(6')		aminoglycoside 6'-N-acetyltransferase	core	AMR	AMR	AMINOGLYCOSIDE	AMINOGLYCOSIDE	WP_060560340.1	NG_054690.1	No	ALL39971.1	CP013046.2	+	4807464	4807904	+	101	541				aac(6')_Serra	2023-08-08.2
	aac(6')		aminoglycoside 6'-N-acetyltransferase	core	AMR	AMR	AMINOGLYCOSIDE	AMINOGLYCOSIDE	WP_047570454.1	NG_052420.1	No	AUU10860.1	CP026050.1	-	3691825	3692265	+	101	541				aac(6')_Serra	2023-08-08.2
	aac(6')		aminoglycoside 6'-N-acetyltransferase	core	AMR	AMR	AMINOGLYCOSIDE	AMINOGLYCOSIDE	WP_023417224.1	NG_148590.1	No	ESP99889.1	CP106650.1	-	2183753	2184235	+	101	583				aacA-STR-13	2023-08-08.2
	aac(6')		aminoglycoside 6'-N-acetyltransferase	core	AMR	AMR	AMINOGLYCOSIDE	AMINOGLYCOSIDE	WP_049646085.1	NG_052198.1	No	CNE19069.1	CPYJ01000001.1	-	698494	698940	+	101	547				aac(6')_Yersi	2023-08-08.2
	aac(6')		aminoglycoside 6'-N-acetyltransferase	core	AMR	AMR	AMINOGLYCOSIDE	AMINOGLYCOSIDE	WP_049677835.1	NG_052199.1	No	CNH39072.1	CQBM01000001.1	+	332281	332727	+	101	547				aac(6')_Yersi	2023-08-08.2
	aac(6')		aminoglycoside 6'-N-acetyltransferase	core	AMR	AMR	AMINOGLYCOSIDE	AMINOGLYCOSIDE	WP_050141558.1	NG_052200.1	No	CNK13080.1	CQDZ01000001.1	-	141891	142322	+	101	532				aac(6')_Yersi	2023-08-08.2
	aac(6')		aminoglycoside 6'-N-acetyltransferase	core	AMR	AMR	AMINOGLYCOSIDE	AMINOGLYCOSIDE	WP_050537864.1	NG_052201.1	No	CQH02469.1	CTIO01000003.1	+	108841	109281	+	101	541				aac(6')_Yersi	2023-08-08.2
	aac(6')		aminoglycoside 6'-N-acetyltransferase	core	AMR	AMR	AMINOGLYCOSIDE	AMINOGLYCOSIDE	WP_003950682.1	NG_052138.1	No	EFE83821.1	DS999645.1	+	4871890	4872372	+	101	583				aacA-STR-13	2023-08-08.2
	aac(6')		aminoglycoside 6'-N-acetyltransferase	core	AMR	AMR	AMINOGLYCOSIDE	AMINOGLYCOSIDE	WP_009067544.1	NG_052139.1	No	EFL01423.1	GG657742.1	+	3985456	3985953	+	101	598				aac(6')_Strep	2023-08-08.2
	aac(6')		aminoglycoside 6'-N-acetyltransferase	core	AMR	AMR	AMINOGLYCOSIDE	AMINOGLYCOSIDE	WP_025304332.1	NG_052448.1	No	CDG14101.1	HG326223.1	+	3763302	3763742	+	101	541				aac(6')_Serra	2023-08-08.2
	aac(6')		aminoglycoside 6'-N-acetyltransferase	core	AMR	AMR	AMINOGLYCOSIDE	AMINOGLYCOSIDE	WP_033644545.1	NG_052450.1	No	ETX42903.1	JAPC01000008.1	-	132125	132565	+	101	541				aac(6')_Serra	2023-08-08.2
	aac(6')		aminoglycoside 6'-N-acetyltransferase	core	AMR	AMR	AMINOGLYCOSIDE	AMINOGLYCOSIDE	WP_033636082.1	NG_052451.1	No	ETX44633.1	JAPD01000005.1	+	274590	275030	+	101	541				aac(6')_Serra	2023-08-08.2
	aac(6')		aminoglycoside 6'-N-acetyltransferase	core	AMR	AMR	AMINOGLYCOSIDE	AMINOGLYCOSIDE	WP_033651281.1	NG_052178.1	No	EZQ63051.1	JJMZ01000006.1	-	219059	219499	+	101	541				aac(6')_Serra	2023-08-08.2
	aac(6')		aminoglycoside 6'-N-acetyltransferase	core	AMR	AMR	AMINOGLYCOSIDE	AMINOGLYCOSIDE	WP_033639326.1	NG_052346.1	No	KFD15114.1	JMPQ01000033.1	-	222939	223379	+	101	541				aac(6')_Serra	2023-08-08.2
	aac(6')		aminoglycoside 6'-N-acetyltransferase	core	AMR	AMR	AMINOGLYCOSIDE	AMINOGLYCOSIDE	WP_033268654.1	NG_052341.1	Yes		JNZA01000018.1	-	26532	27005	+	101	574				aac(6')_Strep	2023-08-08.2
	aac(6')		aminoglycoside 6'-N-acetyltransferase	core	AMR	AMR	AMINOGLYCOSIDE	AMINOGLYCOSIDE	WP_031084431.1	NG_052342.1	Yes		JOGT01000014.1	+	54472	54945	+	101	574				aacA-STR-7	2023-08-08.2
	aac(6')		aminoglycoside 6'-N-acetyltransferase	core	AMR	AMR	AMINOGLYCOSIDE	AMINOGLYCOSIDE	WP_030695745.1	NG_054655.1	Yes		JOGU01000006.1	-	88072	88554	+	101	583				aacA-STR-13	2023-08-08.2
	aac(6')		aminoglycoside 6'-N-acetyltransferase	core	AMR	AMR	AMINOGLYCOSIDE	AMINOGLYCOSIDE	WP_033654785.1	NG_052345.1	No	KFB54973.1	JPOB01000020.1	+	2497	2937	+	101	541				aac(6')_Serra	2023-08-08.2
	aac(6')		aminoglycoside 6'-N-acetyltransferase	core	AMR	AMR	AMINOGLYCOSIDE	AMINOGLYCOSIDE	WP_033632034.1	NG_052347.1	No	KFF87932.1	JPUX01000001.1	-	1601527	1601967	+	101	541				aac(6')_Serra	2023-08-08.2
	aac(6')		aminoglycoside 6'-N-acetyltransferase	core	AMR	AMR	AMINOGLYCOSIDE	AMINOGLYCOSIDE	WP_046687856.1	NG_052466.1	No	KKO56015.1	JSFB01000001.1	+	3461659	3462099	+	101	541				aac(6')_Serra	2023-08-08.2
	aac(6')		aminoglycoside 6'-N-acetyltransferase	core	AMR	AMR	AMINOGLYCOSIDE	AMINOGLYCOSIDE	WP_071846333.1	NG_052419.1	No	PNO64647.1	JTBC02000011.1	+	486877	487317	+	101	541				aac(6')_Serra	2023-08-08.2
	aac(6')		aminoglycoside 6'-N-acetyltransferase	core	AMR	AMR	AMINOGLYCOSIDE	AMINOGLYCOSIDE	WP_071846334.1	NG_052423.1	Yes		JTVI01000034.1	+	5697	6251	+	101	655				aac(6')-set_A	2023-08-08.2
	aac(6')		aminoglycoside 6'-N-acetyltransferase	core	AMR	AMR	AMINOGLYCOSIDE	AMINOGLYCOSIDE	WP_049198488.1	NG_052195.1	Yes		JUOM01000037.1	+	99017	99457	+	101	541				aac(6')_Serra	2023-08-08.2
	aac(6')		aminoglycoside 6'-N-acetyltransferase	core	AMR	AMR	AMINOGLYCOSIDE	AMINOGLYCOSIDE	WP_049241494.1	NG_052196.1	Yes		JVCS01000042.1	-	221169	221609	+	101	541				aac(6')_Serra	2023-08-08.2
	aac(6')		aminoglycoside 6'-N-acetyltransferase	core	AMR	AMR	AMINOGLYCOSIDE	AMINOGLYCOSIDE	WP_049208356.1	NG_052194.1	Yes		JVIF01000032.1	-	234917	235357	+	101	541				aac(6')_Serra	2023-08-08.2
	aac(6')		aminoglycoside 6'-N-acetyltransferase	core	AMR	AMR	AMINOGLYCOSIDE	AMINOGLYCOSIDE	WP_049189080.1	NG_052193.1	Yes		JVNH01000105.1	+	166896	167336	+	101	541				aac(6')_Serra	2023-08-08.2
	aac(6')		aminoglycoside 6'-N-acetyltransferase	core	AMR	AMR	AMINOGLYCOSIDE	AMINOGLYCOSIDE	WP_049204401.1	NG_052192.1	Yes		JVXJ01000057.1	-	237191	237631	+	101	541				aac(6')_Serra	2023-08-08.2
	aac(6')		aminoglycoside 6'-N-acetyltransferase	core	AMR	AMR	AMINOGLYCOSIDE	AMINOGLYCOSIDE	WP_049212943.1	NG_052191.1	Yes		JVYI01000082.1	+	72671	73111	+	101	541				aac(6')_Serra	2023-08-08.2
	aac(6')		aminoglycoside 6'-N-acetyltransferase	core	AMR	AMR	AMINOGLYCOSIDE	AMINOGLYCOSIDE	WP_049270433.1	NG_052190.1	Yes		JWBL01000029.1	-	10983	11423	+	101	541				aac(6')_Serra	2023-08-08.2
	aac(6')		aminoglycoside 6'-N-acetyltransferase	core	AMR	AMR	AMINOGLYCOSIDE	AMINOGLYCOSIDE	WP_039569351.1	NG_052427.1	No	KHO40870.1	JWLO01000007.1	+	59993	60433	+	101	541				aac(6')_Serra	2023-08-08.2
	aac(6')		aminoglycoside 6'-N-acetyltransferase	core	AMR	AMR	AMINOGLYCOSIDE	AMINOGLYCOSIDE	WP_071846352.1	NG_052459.1	No	KIX79344.1	JXOM01000108.1	+	4265	4747	+	101	583				aacA-STR-13	2023-08-08.2
	aac(6')		aminoglycoside 6'-N-acetyltransferase	core	AMR	AMR	AMINOGLYCOSIDE	AMINOGLYCOSIDE	WP_043911783.1	NG_052429.1	No	KIQ65506.1	JXZB01000002.1	+	2083496	2083969	+	101	574				aac(6')_Strep	2023-08-08.2
	aac(6')		aminoglycoside 6'-N-acetyltransferase	core	AMR	AMR	AMINOGLYCOSIDE	AMINOGLYCOSIDE	WP_026328431.1	NG_052533.1	Yes		KB905816.1	-	692653	693135	+	101	583				aacA-STR-10	2023-08-08.2
	aac(6')		aminoglycoside 6'-N-acetyltransferase	core	AMR	AMR	AMINOGLYCOSIDE	AMINOGLYCOSIDE	WP_019655053.1	NG_052534.1	Yes		KB907453.1	+	470516	471070	+	101	655				aac(6')-set_A	2023-08-08.2
	aac(6')		aminoglycoside 6'-N-acetyltransferase	core	AMR	AMR	AMINOGLYCOSIDE	AMINOGLYCOSIDE	WP_038879528.1	NG_052292.1	Yes		KE375664.1	-	119655	120095	+	101	541				aac(6')_Serra	2023-08-08.2
	aac(6')		aminoglycoside 6'-N-acetyltransferase	core	AMR	AMR	AMINOGLYCOSIDE	AMINOGLYCOSIDE	WP_071846259.1	NG_052300.1	No	AGY30798.1	KF525275.1	+	123	638	+	101	616				aac(6')-set_A	2023-08-08.2
	aac(6')		aminoglycoside 6'-N-acetyltransferase	core	AMR	AMR	AMINOGLYCOSIDE	AMINOGLYCOSIDE	WP_071846260.1	NG_052301.1	No	AGY30800.1	KF525276.1	+	112	666	+	101	655				aac(6')-set_A	2023-08-08.2
	aac(6')		aminoglycoside 6'-N-acetyltransferase	core	AMR	AMR	AMINOGLYCOSIDE	AMINOGLYCOSIDE	WP_071846204.1	NG_052175.1	No	AHN60086.1	KJ138219.1	+	999	1553	+	101	655				aac(6')-set_A	2023-08-08.2
	aac(6')		aminoglycoside 6'-N-acetyltransferase	core	AMR	AMR	AMINOGLYCOSIDE	AMINOGLYCOSIDE	WP_047467383.1	NG_052425.1	Yes		KN549149.1	-	446038	446520	+	101	583				aacA-STR-13	2023-08-08.2
	aac(6')		aminoglycoside 6'-N-acetyltransferase	core	AMR	AMR	AMINOGLYCOSIDE	AMINOGLYCOSIDE	WP_046502149.1	NG_052464.1	Yes		LATD01000220.1	+	54422	54895	+	101	574				aac(6')_Strep	2023-08-08.2
	aac(6')		aminoglycoside 6'-N-acetyltransferase	core	AMR	AMR	AMINOGLYCOSIDE	AMINOGLYCOSIDE	WP_047139664.1	NG_052469.1	No	KLJ03806.1	LAYX01000007.1	+	141186	141668	+	101	583				aacA-STR-13	2023-08-08.2
	aac(6')		aminoglycoside 6'-N-acetyltransferase	core	AMR	AMR	AMINOGLYCOSIDE	AMINOGLYCOSIDE	WP_046897272.1	NG_052467.1	No	KKZ18771.1	LCWI01000005.1	-	129940	130380	+	101	541				aac(6')_Serra	2023-08-08.2
	aac(6')		aminoglycoside 6'-N-acetyltransferase	core	AMR	AMR	AMINOGLYCOSIDE	AMINOGLYCOSIDE	WP_047026538.1	NG_052468.1	No	KLE36360.1	LDEG01000018.1	+	2792	3232	+	101	541				aac(6')_Serra	2023-08-08.2
	aac(6')		aminoglycoside 6'-N-acetyltransferase	core	AMR	AMR	AMINOGLYCOSIDE	AMINOGLYCOSIDE	WP_053518652.1	NG_052204.1	No	KOQ68998.1	LDVR01000042.1	-	26566	27033	+	101	568				aac(6')_Steno	2023-08-08.2
	aac(6')		aminoglycoside 6'-N-acetyltransferase	core	AMR	AMR	AMINOGLYCOSIDE	AMINOGLYCOSIDE	WP_048234935.1	NG_052472.1	No	KLX11493.1	LETV01000019.1	-	133123	133563	+	101	541				aac(6')_Serra	2023-08-08.2
	aac(6')		aminoglycoside 6'-N-acetyltransferase	core	AMR	AMR	AMINOGLYCOSIDE	AMINOGLYCOSIDE	WP_048325528.1	NG_052187.1	No	KMJ12223.1	LFBS01000007.1	+	539297	539737	+	101	541				aac(6')_Serra	2023-08-08.2
	aac(6')		aminoglycoside 6'-N-acetyltransferase	core	AMR	AMR	AMINOGLYCOSIDE	AMINOGLYCOSIDE	WP_049443010.1	NG_052189.1	No	KMU66930.1	LFKU01000005.1	+	90681	91148	+	101	568				aac(6')_Steno	2023-08-08.2
	aac(6')		aminoglycoside 6'-N-acetyltransferase	core	AMR	AMR	AMINOGLYCOSIDE	AMINOGLYCOSIDE	WP_030403494.1	NG_052205.1	No	KOU01101.1	LGCX01000149.1	+	54578	55051	+	101	574				aacA-STR-7	2023-08-08.2
	aac(6')		aminoglycoside 6'-N-acetyltransferase	core	AMR	AMR	AMINOGLYCOSIDE	AMINOGLYCOSIDE	WP_053638058.1	NG_052206.1	No	KOX34026.1	LGEF01000079.1	+	54511	54984	+	101	574				aacA-STR-7	2023-08-08.2
	aac(6')		aminoglycoside 6'-N-acetyltransferase	core	AMR	AMR	AMINOGLYCOSIDE	AMINOGLYCOSIDE	WP_049031504.1	NG_052221.1	No	KVS21672.1	LPCS01000005.1	+	67168	67722	+	101	655				aac(6')-set_A	2023-08-08.2
aac(6')-32	aac(6')		aminoglycoside N-acetyltransferase AAC(6')-32	core	AMR	AMR	AMINOGLYCOSIDE	AMINOGLYCOSIDE	WP_032491968.1	NG_047266.1	No	ABR10839.1	EF614235.1	+	2247	2801	+	101	655	17938181			aac(6')-32	2023-08-08.2
aac(6')-33	aac(6')		aminoglycoside 6'-N-acetyltransferase AAC(6')-33	core	AMR	AMR	AMINOGLYCOSIDE	AMINOGLYCOSIDE	WP_015059044.1	NG_047267.1	No	ACT99625.1	GQ337064.1	+	1203	1757	+	101	655	19738007			aac(6')-33	2023-08-08.2
aac(6')-I30	aac(6')		aminoglycoside 6'-N-acetyltransferase AAC(6')-I30	core	AMR	AMR	AMINOGLYCOSIDE	AMINOGLYCOSIDE	WP_063840274.1	NG_047268.1	No	AAP43642.1	AY289608.1	+	1524	2078	+	101	655	15231768			aac(6')-I30	2023-08-08.2
aac(6')-Iae	aac(6')		aminoglycoside 6'-N-acetyltransferase AAC(6')-Iae	core	AMR	AMR	AMINOGLYCOSIDE	AMINOGLYCOSIDE	WP_003159545.1	NG_047277.1	No	BAD14386.1	AB104852.1	+	1935	2486	+	101	652	16127047			aac(6')-Iae	2023-08-08.2
aac(6')-Iaf	aac(6')		aminoglycoside 6'-N-acetyltransferase AAC(6')-Iaf	core	AMR	AMR	AMINOGLYCOSIDE	AMINOGLYCOSIDE	WP_063840278.1	NG_047278.1	No	BAH66386.1	AB462903.1	+	1200	1751	+	101	652	19349516			aac(6')-Iaf	2023-08-08.2
aac(6')-Iai	aac(6')		aminoglycoside 6'-N-acetyltransferase AAC(6')-Iai	core	AMR	AMR	AMINOGLYCOSIDE	AMINOGLYCOSIDE	WP_063840279.1	NG_047279.1	No	ACI28880.1	EU886977.1	+	544	1110	+	101	667				aac(6')-Iai	2023-08-08.2
aac(6')-Iaj	aac(6')		aminoglycoside 6'-N-acetyltransferase AAC(6')-Iaj	core	AMR	AMR	AMINOGLYCOSIDE	AMINOGLYCOSIDE	WP_069174568.1	NG_051491.1	No	BAM46120.1	AB709942.1	+	1195	1749	+	101	655	23070167			aac(6')-Iaj	2023-08-08.2
aac(6')-Ial	aac(6')		aminoglycoside N-acetyltransferase AAC(6')-Ial	core	AMR	AMR	AMINOGLYCOSIDE	AMINOGLYCOSIDE	WP_016930164.1	NG_047281.1	No	BAO05514.1	AB871481.1	+	10	450	+	10	450				aac(6')-Ial	2023-08-08.2
aac(6')-Ic	aac(6')		aminoglycoside N-acetyltransferase AAC(6')-Ic	core	AMR	AMR	AMINOGLYCOSIDE	AMINOGLYCOSIDE	WP_033649026.1	NG_047294.1	No	AAA26549.1	M94066.1	+	1554	1994	+	101	541	1354954			aac(6')-Ic	2023-08-08.2
aac(6')-Isa	aac(6')		aminoglycoside N-acetyltransferase AAC(6')-Isa	core	AMR	AMR	AMINOGLYCOSIDE	AMINOGLYCOSIDE	WP_016575755.1	NG_047311.1	No	BAD10948.2	AB116646.1	+	430	903	+	101	574	15625322			aac(6')-Isa	2023-08-08.2
aacA16	aac(6')		AAC(6')-Ia family aminoglycoside 6'-N-acetyltransferase AacA16	core	AMR	AMR	AMINOGLYCOSIDE	AMINOGLYCOSIDE	WP_001109644.1	NG_052380.1	No	ADX02779.1	CP001921.1	+	1247288	1247839	+	101	652				aacA16	2023-08-08.2
aacA47	aac(6')		aminoglycoside 6'-N-acetyltransferase AacA47	core	AMR	AMR	AMINOGLYCOSIDE	AMINOGLYCOSIDE	WP_041550454.1	NG_052259.1	Yes		CP003601.1	+	208532	209086	+	101	655				aacA47	2023-08-08.2
aacA56	aac(6')		AAC(6')-Ia family aminoglycoside 6'-N-acetyltransferase AacA56	core	AMR	AMR	AMINOGLYCOSIDE	AMINOGLYCOSIDE	WP_045890872.1	NG_051492.1	No	AIT97187.1	KM201605.1	+	603	1154	+	101	652				aacA56	2023-08-08.2
	aac(6')-29		aminoglycoside 6'-N-acetyltransferase AAC(6')-29	core	AMR	AMR	AMINOGLYCOSIDE	AMINOGLYCOSIDE	WP_039110076.1	NG_052220.1	No	KVJ93461.1	LRJS01000061.1	-	4233	4640	+	101	508				aac(6')-29	2023-08-08.2
aac(6')-29a	aac(6')-29		aminoglycoside N-acetyltransferase AAC(6')-29a	core	AMR	AMR	AMINOGLYCOSIDE	AMINOGLYCOSIDE	WP_064190968.1	NG_048575.1	Yes		AF263519.1	+	1397	1798	+	101	502	11158753			aac(6')-29a	2023-08-08.2
aac(6')-29b	aac(6')-29		aminoglycoside N-acetyltransferase AAC(6')-29b	core	AMR	AMR	AMINOGLYCOSIDE	AMINOGLYCOSIDE	WP_064190969.1	NG_048576.1	Yes		AF263519.1	+	2919	3320	+	101	502	11158753			aac(6')-29b	2023-08-08.2
	aac(6')-30		aminoglycoside 6'-N-acetyltransferase AAC(6')-30	core	AMR	AMR	AMINOGLYCOSIDE	AMINOGLYCOSIDE	WP_051645529.1	NG_051559.1	No	KDF29949.1	JMUP01000027.1	-	16228	16668	+	101	541				aac(6')-30	2023-08-08.2
	aac(6')-30/aac(6')-Ib'		bifunctional aminoglycoside N-acetyltransferase AAC(6')-30/aminoglycoside N-acetyltransferase AAC(6')-Ib'	core	AMR	AMR	AMINOGLYCOSIDE	AMINOGLYCOSIDE/GENTAMICIN	WP_063838853.1	NG_047213.1	No	CAE48335.2	AJ584652.2	+	1927	2913	+	101	1087	15561846			aac(6')-30,aac(6')-Ib'	2023-08-08.2
	aac(6')-31		aminoglycoside N-acetyltransferase AAC(6')-31	core	AMR	AMR	AMINOGLYCOSIDE	AMINOGLYCOSIDE	WP_044424439.1	NG_047265.1	No	CAK55563.1	AM283490.1	+	2415	2969	+	101	655				aac(6')-31	2023-08-08.2
	aac(6')-31		aminoglycoside N-acetyltransferase AAC(6')-31	core	AMR	AMR	AMINOGLYCOSIDE	AMINOGLYCOSIDE	WP_054914207.1	NG_052210.1	Yes		BCBD01000273.1	+	1651	2205	+	101	655				aac(6')-31	2023-08-08.2
	aac(6')-31		aminoglycoside N-acetyltransferase AAC(6')-31	core	AMR	AMR	AMINOGLYCOSIDE	AMINOGLYCOSIDE	WP_058124867.1	NG_052214.1	No	ALO40181.1	CP013119.1	-	4210133	4210687	+	101	655				aac(6')-31	2023-08-08.2
	aac(6')-35		aminoglycoside 6'-N-acetyltransferase AAC(6')-35	core	AMR	AMR	AMINOGLYCOSIDE	KANAMYCIN	WP_087349651.1	NG_063816.1	No	ATL63228.1	KY753879.1	+	1	540	+	1	540				aac(6')-35	2023-08-08.2
	aac(6')-I		AAC(6')-Ighjkrstuvwx family aminoglycoside N-acetyltransferase	core	AMR	AMR	AMINOGLYCOSIDE	AMIKACIN/KANAMYCIN/TOBRAMYCIN	WP_008940904.1	NG_052523.1	No	EEH69174.1	ABYN01000078.1	+	17693	18130	+	101	538				aacA-ACI1	2023-08-08.2
	aac(6')-I		AAC(6')-Ighjkrstuvwx family aminoglycoside N-acetyltransferase	core	AMR	AMR	AMINOGLYCOSIDE	AMIKACIN/KANAMYCIN/TOBRAMYCIN	WP_017395772.1	NG_052255.1	Yes		AMJB01000211.1	+	19288	19725	+	101	538				aacA-ACI1	2023-08-08.2
	aac(6')-I		AAC(6')-Ighjkrstuvwx family aminoglycoside N-acetyltransferase	core	AMR	AMR	AMINOGLYCOSIDE	AMIKACIN/KANAMYCIN/TOBRAMYCIN	WP_009510932.1	NG_052258.1	No	EKU56564.1	AMZS01000035.1	+	216787	217227	+	101	541				aacA-ACI5	2023-08-08.2
	aac(6')-I		AAC(6')-Ighjkrstuvwx family aminoglycoside N-acetyltransferase	core	AMR	AMR	AMINOGLYCOSIDE	AMIKACIN/KANAMYCIN/TOBRAMYCIN	WP_004670361.1	NG_052394.1	No	ENU30617.1	APOK01000028.1	+	70466	70903	+	101	538				aacA-ACI4	2023-08-08.2
	aac(6')-I		AAC(6')-Ighjkrstuvwx family aminoglycoside N-acetyltransferase	core	AMR	AMR	AMINOGLYCOSIDE	AMIKACIN/KANAMYCIN/TOBRAMYCIN	WP_004770322.1	NG_052395.1	No	ENU94191.1	APPC01000001.1	-	99623	100063	+	101	541				aacA-ACI5	2023-08-08.2
	aac(6')-I		AAC(6')-Ighjkrstuvwx family aminoglycoside N-acetyltransferase	core	AMR	AMR	AMINOGLYCOSIDE	AMIKACIN/KANAMYCIN/TOBRAMYCIN	WP_004801433.1	NG_052396.1	No	ENV11327.1	APPH01000003.1	-	15393	15833	+	101	541				aacA-ACI6	2023-08-08.2
	aac(6')-I		AAC(6')-Ighjkrstuvwx family aminoglycoside N-acetyltransferase	core	AMR	AMR	AMINOGLYCOSIDE	AMIKACIN/KANAMYCIN/TOBRAMYCIN	WP_005062866.1	NG_052397.1	No	ENW03190.1	APQL01000012.1	-	103335	103772	+	101	538				aac(6')_Acine	2023-08-08.2
	aac(6')-I		AAC(6')-Ighjkrstuvwx family aminoglycoside N-acetyltransferase	core	AMR	AMR	AMINOGLYCOSIDE	AMIKACIN/KANAMYCIN/TOBRAMYCIN	WP_005091170.1	NG_052398.1	No	ENW19086.1	APQR01000012.1	-	358378	358815	+	101	538				aacA-ACI1	2023-08-08.2
	aac(6')-I		AAC(6')-Ighjkrstuvwx family aminoglycoside N-acetyltransferase	core	AMR	AMR	AMINOGLYCOSIDE	AMIKACIN/KANAMYCIN/TOBRAMYCIN	WP_005145021.1	NG_052399.1	No	ENW78703.1	APRH01000028.1	+	124350	124790	+	101	541				aacA-ACI7	2023-08-08.2
	aac(6')-I		AAC(6')-Ighjkrstuvwx family aminoglycoside N-acetyltransferase	core	AMR	AMR	AMINOGLYCOSIDE	AMIKACIN/KANAMYCIN/TOBRAMYCIN	WP_005184197.1	NG_052401.1	No	ENW95138.1	APRL01000003.1	-	104589	105029	+	101	541				aacA-ACI6	2023-08-08.2
	aac(6')-I		AAC(6')-Ighjkrstuvwx family aminoglycoside N-acetyltransferase	core	AMR	AMR	AMINOGLYCOSIDE	AMIKACIN/KANAMYCIN/TOBRAMYCIN	WP_005197871.1	NG_052400.1	No	ENW94573.1	APRM01000012.1	-	97826	98263	+	101	538				aacA-ACI4	2023-08-08.2
	aac(6')-I		AAC(6')-Ighjkrstuvwx family aminoglycoside N-acetyltransferase	core	AMR	AMR	AMINOGLYCOSIDE	AMIKACIN/KANAMYCIN/TOBRAMYCIN	WP_005202238.1	NG_052529.1	No	ENX58828.1	APRN01000035.1	+	175354	175794	+	101	541				aacA-ACI6	2023-08-08.2
	aac(6')-I		AAC(6')-Ighjkrstuvwx family aminoglycoside N-acetyltransferase	core	AMR	AMR	AMINOGLYCOSIDE	AMIKACIN/KANAMYCIN/TOBRAMYCIN	WP_005243483.1	NG_052525.1	No	ENX12286.1	APRT01000022.1	-	118507	118947	+	101	541				aacA-ACI3	2023-08-08.2
	aac(6')-I		AAC(6')-Ighjkrstuvwx family aminoglycoside N-acetyltransferase	core	AMR	AMR	AMINOGLYCOSIDE	AMIKACIN/KANAMYCIN/TOBRAMYCIN	WP_005259042.1	NG_052526.1	No	ENX20722.1	APRW01000012.1	-	99339	99779	+	101	541				aacA-ACI5	2023-08-08.2
	aac(6')-I		AAC(6')-Ighjkrstuvwx family aminoglycoside N-acetyltransferase	core	AMR	AMR	AMINOGLYCOSIDE	AMIKACIN/KANAMYCIN/TOBRAMYCIN	WP_005269797.1	NG_052527.1	No	ENX36275.1	APRZ01000006.1	+	105039	105479	+	101	541				aacA-ACI3	2023-08-08.2
	aac(6')-I		AAC(6')-Ighjkrstuvwx family aminoglycoside N-acetyltransferase	core	AMR	AMR	AMINOGLYCOSIDE	AMIKACIN/KANAMYCIN/TOBRAMYCIN	WP_005288246.1	NG_052528.1	No	ENX36670.1	APSA01000010.1	-	95845	96285	+	101	541				aacA-ACI5	2023-08-08.2
	aac(6')-I		AAC(6')-Ighjkrstuvwx family aminoglycoside N-acetyltransferase	core	AMR	AMR	AMINOGLYCOSIDE	AMIKACIN/KANAMYCIN/TOBRAMYCIN	WP_016162901.1	NG_052166.1	No	EOR09207.1	AQFL01000007.1	+	56661	57101	+	101	541				aacA-ACI6	2023-08-08.2
	aac(6')-I		AAC(6')-Ighjkrstuvwx family aminoglycoside N-acetyltransferase	core	AMR	AMR	AMINOGLYCOSIDE	AMIKACIN/KANAMYCIN/TOBRAMYCIN	WP_032874497.1	NG_052457.1	No	EXB26010.1	JEWN01000004.1	-	98558	98998	+	101	541				aacA-ACI5	2023-08-08.2
	aac(6')-I		AAC(6')-Ighjkrstuvwx family aminoglycoside N-acetyltransferase	core	AMR	AMR	AMINOGLYCOSIDE	AMIKACIN/KANAMYCIN/TOBRAMYCIN	WP_032870384.1	NG_052458.1	No	EXB46212.1	JEWS01000006.1	+	145408	145848	+	101	541				aacA-ACI5	2023-08-08.2
	aac(6')-I		AAC(6')-Ighjkrstuvwx family aminoglycoside N-acetyltransferase	core	AMR	AMR	AMINOGLYCOSIDE	AMIKACIN/KANAMYCIN/TOBRAMYCIN	WP_047426753.1	NG_052421.1	No	KHF78826.1	JSZD01000004.1	+	137925	138365	+	101	541				aacA-ACI5	2023-08-08.2
	aac(6')-I		AAC(6')-Ighjkrstuvwx family aminoglycoside N-acetyltransferase	core	AMR	AMR	AMINOGLYCOSIDE	AMIKACIN/KANAMYCIN/TOBRAMYCIN	WP_032880374.1	NG_052531.1	Yes		KB850109.1	-	2368511	2368951	+	101	541				aacA-ACI5	2023-08-08.2
	aac(6')-I		AAC(6')-Ighjkrstuvwx family aminoglycoside N-acetyltransferase	core	AMR	AMR	AMINOGLYCOSIDE	AMIKACIN/KANAMYCIN/TOBRAMYCIN	WP_071846216.1	NG_052216.1	No	ALS88215.1	KT778788.1	+	151	591	+	101	541				aacA-ACI2	2023-08-08.2
	aac(6')-I		aminoglycoside 6'-N-acetyltransferase	core	AMR	AMR	AMINOGLYCOSIDE	AMINOGLYCOSIDE	WP_002289795.1	NG_052371.1	No	EAN08580.1	AAAK03000130.1	+	1064	1612	+	101	649				aacA-ENT1	2023-08-08.2
	aac(6')-I		aminoglycoside 6'-N-acetyltransferase	core	AMR	AMR	AMINOGLYCOSIDE	AMINOGLYCOSIDE	WP_002293569.1	NG_052275.1	No	EFF36162.1	ABQA01000128.1	+	7329	7877	+	101	649				aacA-ENT1	2023-08-08.2
	aac(6')-I		aminoglycoside 6'-N-acetyltransferase	core	AMR	AMR	AMINOGLYCOSIDE	AMINOGLYCOSIDE	WP_002293989.1	NG_052140.1	No	EEI59381.1	ACHL01000139.1	-	31	579	+	101	649				aacA-ENT1	2023-08-08.2
	aac(6')-I		aminoglycoside 6'-N-acetyltransferase	core	AMR	AMR	AMINOGLYCOSIDE	AMINOGLYCOSIDE	WP_019722502.1	NG_052504.1	Yes		AFWZ01000007.1	-	23326	23868	+	101	643				aacA-ENT4	2023-08-08.2
	aac(6')-I		aminoglycoside 6'-N-acetyltransferase	core	AMR	AMR	AMINOGLYCOSIDE	AMINOGLYCOSIDE	WP_002328174.1	NG_052260.1	No	ELA64846.1	AHWN01000015.1	+	216353	216901	+	101	649				aacA-ENT1	2023-08-08.2
	aac(6')-I		aminoglycoside 6'-N-acetyltransferase	core	AMR	AMR	AMINOGLYCOSIDE	AMINOGLYCOSIDE	WP_002339746.1	NG_052261.1	No	ELB23361.1	AHXK01000039.1	+	11305	11853	+	101	649				aacA-ENT1	2023-08-08.2
	aac(6')-I		aminoglycoside 6'-N-acetyltransferase	core	AMR	AMR	AMINOGLYCOSIDE	AMINOGLYCOSIDE	WP_016172918.1	NG_052169.1	No	EOT40837.1	AHYR01000006.1	-	113203	113760	+	101	658				aac(6')_Entco	2023-08-08.2
	aac(6')-I		aminoglycoside 6'-N-acetyltransferase	core	AMR	AMR	AMINOGLYCOSIDE	AMINOGLYCOSIDE	WP_016177698.1	NG_052168.1	No	EOT29546.1	AHYU01000052.1	+	34229	34780	+	101	652				aacA-ENT3	2023-08-08.2
	aac(6')-I		aminoglycoside 6'-N-acetyltransferase	core	AMR	AMR	AMINOGLYCOSIDE	AMINOGLYCOSIDE	WP_010723742.1	NG_052161.1	No	EOH47286.1	AITZ01000012.1	+	145020	145568	+	101	649				aacA-ENT1	2023-08-08.2
	aac(6')-I		aminoglycoside 6'-N-acetyltransferase	core	AMR	AMR	AMINOGLYCOSIDE	AMINOGLYCOSIDE	WP_010727362.1	NG_052159.1	No	EOG05128.1	AIUW01000009.1	+	205192	205740	+	101	649				aacA-ENT1	2023-08-08.2
	aac(6')-I		aminoglycoside 6'-N-acetyltransferase	core	AMR	AMR	AMINOGLYCOSIDE	AMINOGLYCOSIDE	WP_010728104.1	NG_052160.1	No	EOG13098.1	AIVB01000005.1	+	11553	12101	+	101	649				aacA-ENT1	2023-08-08.2
	aac(6')-I		aminoglycoside 6'-N-acetyltransferase	core	AMR	AMR	AMINOGLYCOSIDE	AMINOGLYCOSIDE	WP_010736157.1	NG_052162.1	No	EOH60829.1	AJAH01000025.1	-	270875	271417	+	101	643				aacA-ENT4	2023-08-08.2
	aac(6')-I		aminoglycoside 6'-N-acetyltransferase	core	AMR	AMR	AMINOGLYCOSIDE	AMINOGLYCOSIDE	WP_010750427.1	NG_052164.1	No	EOH92539.1	AJAN01000013.1	+	31119	31661	+	101	643				aac(6')_Entco	2023-08-08.2
	aac(6')-I		aminoglycoside 6'-N-acetyltransferase	core	AMR	AMR	AMINOGLYCOSIDE	AMINOGLYCOSIDE	WP_010752789.1	NG_052163.1	No	EOH90388.1	AJAP01000004.1	+	73451	74014	+	101	664				aac(6')_Entco	2023-08-08.2
	aac(6')-I		aminoglycoside 6'-N-acetyltransferase	core	AMR	AMR	AMINOGLYCOSIDE	AMINOGLYCOSIDE	WP_010768325.1	NG_052165.1	No	EOL44032.1	AJAT01000014.1	+	73253	73816	+	101	664				aac(6')_Entco	2023-08-08.2
	aac(6')-I		aminoglycoside 6'-N-acetyltransferase	core	AMR	AMR	AMINOGLYCOSIDE	AMINOGLYCOSIDE	WP_002373947.1	NG_052285.1	No	EJY45308.1	AMBL01000051.1	-	79	627	+	101	649				aacA-ENT1	2023-08-08.2
	aac(6')-I		aminoglycoside 6'-N-acetyltransferase	core	AMR	AMR	AMINOGLYCOSIDE	AMINOGLYCOSIDE	WP_023519215.1	NG_052446.1	No	BAO06172.1	AP013036.1	+	652483	653025	+	101	643				aacA-ENT4	2023-08-08.2
	aac(6')-I		aminoglycoside 6'-N-acetyltransferase	core	AMR	AMR	AMINOGLYCOSIDE	AMINOGLYCOSIDE	WP_016628216.1	NG_052290.1	No	EPI08854.1	ATIS01000069.1	+	7477	8025	+	101	649				aacA-ENT1	2023-08-08.2
	aac(6')-I		aminoglycoside 6'-N-acetyltransferase	core	AMR	AMR	AMINOGLYCOSIDE	AMINOGLYCOSIDE	WP_024635824.1	NG_052447.1	No	KEI48560.1	AWWN01000104.1	-	71128	71676	+	101	649				aacA-ENT1	2023-08-08.2
	aac(6')-I		aminoglycoside 6'-N-acetyltransferase	core	AMR	AMR	AMINOGLYCOSIDE	AMINOGLYCOSIDE	WP_010737153.1	NG_052281.1	No	AFM70383.1	CP003504.1	+	1433330	1433878	+	101	649				aacA-ENT2	2023-08-08.2
	aac(6')-I		aminoglycoside 6'-N-acetyltransferase	core	AMR	AMR	AMINOGLYCOSIDE	AMINOGLYCOSIDE	WP_048603867.1	NG_052188.1	Yes		CVRN01000006.1	+	174330	174881	+	101	652				aac(6')_Entco	2023-08-08.2
	aac(6')-I		aminoglycoside 6'-N-acetyltransferase	core	AMR	AMR	AMINOGLYCOSIDE	AMINOGLYCOSIDE	WP_034688908.1	NG_052177.1	No	EYT95687.1	JDFT01000009.1	-	55658	56200	+	101	643				aacA-ENT4	2023-08-08.2
	aac(6')-I		aminoglycoside 6'-N-acetyltransferase	core	AMR	AMR	AMINOGLYCOSIDE	AMINOGLYCOSIDE	WP_034700626.1	NG_052337.1	No	KDR91621.1	JMIG01000016.1	-	81443	81991	+	101	649				aacA-ENT2	2023-08-08.2
	aac(6')-I		aminoglycoside 6'-N-acetyltransferase	core	AMR	AMR	AMINOGLYCOSIDE	AMINOGLYCOSIDE	WP_034860925.1	NG_052291.1	Yes		KE351596.1	-	82508	83056	+	101	649				aac(6')_Entco	2023-08-08.2
	aac(6')-I		aminoglycoside 6'-N-acetyltransferase	core	AMR	AMR	AMINOGLYCOSIDE	AMINOGLYCOSIDE	WP_071846353.1	NG_052465.1	No	KKJ73856.1	LBIL01000048.1	+	1529	2077	+	101	649				aacA-ENT1	2023-08-08.2
	aac(6')-I		aminoglycoside 6'-N-acetyltransferase	core	AMR	AMR	AMINOGLYCOSIDE	AMINOGLYCOSIDE	WP_053766315.1	NG_052207.1	Yes		LGAO01000043.1	+	135638	136186	+	101	649				aacA-ENT2	2023-08-08.2
aac(6')-Ig	aac(6')-I		aminoglycoside N-acetyltransferase AAC(6')-Ig	core	AMR	AMR	AMINOGLYCOSIDE	AMIKACIN/KANAMYCIN/TOBRAMYCIN	WP_005081764.1	NG_047296.1	No	AAA21889.1	L09246.1	+	544	981	+	101	538	8257129			aac(6')-Ig	2023-08-08.2
aac(6')-Ih	aac(6')-I		aminoglycoside N-acetyltransferase AAC(6')-Ih	core	AMR	AMR	AMINOGLYCOSIDE	AMIKACIN/KANAMYCIN/TOBRAMYCIN	WP_016541245.1	NG_047297.1	No	AAC41391.1	L29044.1	+	352	792	+	101	541	7810994			aac(6')-Ih	2023-08-08.2
aac(6')-Ii	aac(6')-I		aminoglycoside N-acetyltransferase AAC(6')-Ii	core	AMR	AMR	AMINOGLYCOSIDE	AMINOGLYCOSIDE	WP_008265821.1	NG_047298.1	No	AAB63533.1	L12710.1	+	169	717	+	101	649	8239603			aac(6')-Ii	2023-08-08.2
aac(6')-Iid	aac(6')-I		aminoglycoside N-acetyltransferase AAC(6')-Iid	core	AMR	AMR	AMINOGLYCOSIDE	AMINOGLYCOSIDE	WP_010720790.1	NG_047299.1	No	CAE50925.1	AJ584700.2	+	34	582	+	34	582	15849260			aac(6')-Iid	2023-08-08.2
aac(6')-Iih	aac(6')-I		aminoglycoside N-acetyltransferase AAC(6')-Iih	core	AMR	AMR	AMINOGLYCOSIDE	AMINOGLYCOSIDE	WP_005880220.1	NG_047300.1	No	CAE50926.1	AJ584701.2	+	11	562	+	11	562	15849260			aac(6')-Iih	2023-08-08.2
aac(6')-Ij	aac(6')-I		aminoglycoside N-acetyltransferase AAC(6')-Ij	core	AMR	AMR	AMINOGLYCOSIDE	AMIKACIN/KANAMYCIN/TOBRAMYCIN	WP_016651650.1	NG_047301.1	No	AAC41392.1	L29045.1	+	260	700	+	101	541	7810994			aac(6')-Ij	2023-08-08.2
aac(6')-Ik	aac(6')-I		aminoglycoside N-acetyltransferase AAC(6')-Ik	core	AMR	AMR	AMINOGLYCOSIDE	AMIKACIN/KANAMYCIN/TOBRAMYCIN	WP_063840323.1	NG_047302.1	No	AAA87229.1	L29510.1	+	369	806	+	101	538	8001769			aac(6')-Ik	2023-08-08.2
aac(6')-Ir	aac(6')-I		aminoglycoside N-acetyltransferase AAC(6')-Ir	core	AMR	AMR	AMINOGLYCOSIDE	AMIKACIN/KANAMYCIN/TOBRAMYCIN	WP_063840327.1	NG_047309.1	No	AAD03490.1	AF031326.1	+	1	441	+	1	441	10188279			aac(6')-Ir	2023-08-08.2
aac(6')-Is	aac(6')-I		aminoglycoside N-acetyltransferase AAC(6')-Is	core	AMR	AMR	AMINOGLYCOSIDE	AMIKACIN/KANAMYCIN/TOBRAMYCIN	WP_063840328.1	NG_047310.1	No	AAD03491.1	AF031327.1	+	1	441	+	1	441	10188279			aac(6')-Is	2023-08-08.2
aac(6')-It	aac(6')-I		aminoglycoside N-acetyltransferase AAC(6')-It	core	AMR	AMR	AMINOGLYCOSIDE	AMIKACIN/KANAMYCIN/TOBRAMYCIN	WP_063840329.1	NG_047312.1	No	AAD03492.1	AF031328.1	+	1	441	+	1	441	10188279			aac(6')-It	2023-08-08.2
aac(6')-Iu	aac(6')-I		aminoglycoside N-acetyltransferase AAC(6')-Iu	core	AMR	AMR	AMINOGLYCOSIDE	AMIKACIN/KANAMYCIN/TOBRAMYCIN	WP_005208202.1	NG_047313.1	No	AAD03493.1	AF031329.1	+	1	441	+	1	441	10188279			aac(6')-Iu	2023-08-08.2
aac(6')-Iv	aac(6')-I		aminoglycoside N-acetyltransferase AAC(6')-Iv	core	AMR	AMR	AMINOGLYCOSIDE	AMIKACIN/KANAMYCIN/TOBRAMYCIN	WP_004652049.1	NG_047314.1	No	AAD03494.1	AF031330.1	+	1	441	+	1	441	10188279			aac(6')-Iv	2023-08-08.2
aac(6')-Iw	aac(6')-I		aminoglycoside N-acetyltransferase AAC(6')-Iw	core	AMR	AMR	AMINOGLYCOSIDE	AMIKACIN/KANAMYCIN/TOBRAMYCIN	WP_005296085.1	NG_047315.1	No	AAD03495.1	AF031331.1	+	1	441	+	1	441	10188279			aac(6')-Iw	2023-08-08.2
aac(6')-Ix	aac(6')-I		aminoglycoside N-acetyltransferase AAC(6')-Ix	core	AMR	AMR	AMINOGLYCOSIDE	AMIKACIN/KANAMYCIN/TOBRAMYCIN	WP_063840330.1	NG_047316.1	No	AAD03496.1	AF031332.1	+	1	441	+	1	441	10188279			aac(6')-Ix	2023-08-08.2
aac(6')-IIb	aac(6')-II		aminoglycoside N-acetyltransferase AAC(6')-IIb	core	AMR	AMR	AMINOGLYCOSIDE	GENTAMICIN/KANAMYCIN/TOBRAMYCIN	WP_063840276.1	NG_047272.1	No	AAA25680.1	L06163.1	+	532	1074	+	101	643				aac(6')-IIb	2023-08-08.2
aacA35	aac(6')-II		AAC(6')-II family aminoglycoside 6'-N-acetyltransferase AacA35	core	AMR	AMR	AMINOGLYCOSIDE	GENTAMICIN/KANAMYCIN/TOBRAMYCIN	WP_024437054.1	NG_047269.1	No	CAH19071.1	AJ628983.2	+	1985	2539	+	101	655				aacA35	2023-08-08.2
	aac(6')-III		tobramycin N-acetyltransferase AAC(6')-III	core	AMR	AMR	AMINOGLYCOSIDE	TOBRAMYCIN	WP_010107623.1	NG_068500.1	No	AIO69677.1	CP008727.1	-	629006	629476	+	101	571				aac(6')-III	2023-08-08.2
	aac(6')-III		tobramycin N-acetyltransferase AAC(6')-III	core	AMR	AMR	AMINOGLYCOSIDE	TOBRAMYCIN	WP_038790798.1	NG_068501.1	No	AIV74302.1	CP009156.1	+	807763	808236	+	101	574				aac(6')-III	2023-08-08.2
	aac(6')-III		tobramycin N-acetyltransferase AAC(6')-III	core	AMR	AMR	AMINOGLYCOSIDE	TOBRAMYCIN	WP_038726674.1	NG_068502.1	No	APY96494.1	CP017045.1	-	2197360	2197833	+	101	574				aac(6')-III	2023-08-08.2
	aac(6')-IIa		aminoglycoside N-acetyltransferase AAC(6')-IIa	core	AMR	AMR	AMINOGLYCOSIDE	GENTAMICIN/KANAMYCIN/TOBRAMYCIN	WP_071846189.1	NG_052142.1	No	ACO53359.1	FJ817422.1	+	21	575	+	21	575				aac(6')-IIa	2023-08-08.2
	aac(6')-IIa		aminoglycoside N-acetyltransferase AAC(6')-IIa	core	AMR	AMR	AMINOGLYCOSIDE	GENTAMICIN/KANAMYCIN/TOBRAMYCIN	WP_071846374.1	NG_052505.1	No	AER57901.1	JN118546.1	+	123	677	+	101	655				aac(6')-IIa	2023-08-08.2
	aac(6')-IIa		aminoglycoside N-acetyltransferase AAC(6')-IIa	core	AMR	AMR	AMINOGLYCOSIDE	GENTAMICIN/KANAMYCIN/TOBRAMYCIN	WP_023622803.1	NG_047270.1	No	AAA25688.1	M29695.1	+	707	1261	+	101	655	2515793			aac(6')-IIa	2023-08-08.2
	aac(6')-IIc		aminoglycoside N-acetyltransferase AAC(6')-IIc	core	AMR	AMR	AMINOGLYCOSIDE	GENTAMICIN/KANAMYCIN/TOBRAMYCIN	WP_012695484.1	NG_047273.1	No	AAD46626.1	AF162771.1	+	62	643	+	62	643	15761066			aac(6')-IIc	2023-08-08.2
	aac(6')-IIc		aminoglycoside N-acetyltransferase AAC(6')-IIc	core	AMR	AMR	AMINOGLYCOSIDE	GENTAMICIN/KANAMYCIN/TOBRAMYCIN	WP_045332676.1	NG_052462.1	No	KJO93645.1	LAAL01000059.1	-	5476	6057	+	99	680				aac(6')-IIc	2023-08-08.2
	aac(6')-Ia		aminoglycoside 6'-N-acetyltransferase AAC(6')-Ia	core	AMR	AMR	AMINOGLYCOSIDE	AMINOGLYCOSIDE	WP_032489895.1	NG_047275.1	No	AAG45714.1	AF205943.1	+	2404	2961	+	101	658	11114922		aacA1	aac(6')-Ia	2023-08-08.2
	aac(6')-Ia		aminoglycoside 6'-N-acetyltransferase AAC(6')-Ia	core	AMR	AMR	AMINOGLYCOSIDE	AMINOGLYCOSIDE	WP_058677876.1	NG_052217.1	No	KTK23273.1	LPQV01000084.1	-	1705	2262	+	101	658			aacA1	aac(6')-Ia	2023-08-08.2
	aac(6')-Ia		aminoglycoside 6'-N-acetyltransferase AAC(6')-Ia	core	AMR	AMR	AMINOGLYCOSIDE	AMINOGLYCOSIDE	WP_013136949.1	NG_051679.1	No	AAA72107.1	M86913.1	+	2775	3332	+	101	658			aacA1	aac(6')-Ia	2023-08-08.2
	aac(6')-Iad		aminoglycoside N-acetyltransferase AAC(6')-Iad	core	AMR	AMR	AMINOGLYCOSIDE	AMIKACIN/TOBRAMYCIN	WP_063840277.1	NG_047276.1	No	BAD12078.1	AB119105.1	+	1	435	+	1	435	15155202			aac(6')-Iad	2023-08-08.2
	aac(6')-Iak		aminoglycoside N-acetyltransferase AAC(6')-Iak	core	AMR	AMR	AMINOGLYCOSIDE	AMINOGLYCOSIDE	WP_057493474.1	NG_047280.1	No	BAO21229.1	AB894482.1	-	35039	35500	+	101	562	25092711			aac(6')-Iak	2023-08-08.2
	aac(6')-Iak		aminoglycoside N-acetyltransferase AAC(6')-Iak	core	AMR	AMR	AMINOGLYCOSIDE	AMINOGLYCOSIDE	WP_005418370.1	NG_052391.1	No	EMI48985.1	APIT01000070.1	-	45273	45734	+	101	562				aac(6')-Iak	2023-08-08.2
	aac(6')-Iak		aminoglycoside N-acetyltransferase AAC(6')-Iak	core	AMR	AMR	AMINOGLYCOSIDE	AMINOGLYCOSIDE	WP_049468785.1	NG_052197.1	Yes		JVZQ01000186.1	+	6420	6881	+	101	562				aac(6')-Iak	2023-08-08.2
	aac(6')-Iak		aminoglycoside N-acetyltransferase AAC(6')-Iak	core	AMR	AMR	AMINOGLYCOSIDE	AMINOGLYCOSIDE	WP_053461075.1	NG_052203.1	No	KOO82158.1	JZIW01000001.1	-	521030	521491	+	101	562				aac(6')-Iak	2023-08-08.2
	aac(6')-Iak		aminoglycoside N-acetyltransferase AAC(6')-Iak	core	AMR	AMR	AMINOGLYCOSIDE	AMINOGLYCOSIDE	WP_064239013.1	NG_052202.1	No	KOO79896.1	JZTX01000001.1	-	3417746	3418207	+	101	562				aac(6')-Iak	2023-08-08.2
	aac(6')-Ian		aminoglycoside N-acetyltransferase AAC(6')-Ian	core	AMR	AMR	AMINOGLYCOSIDE	AMIKACIN/KANAMYCIN/TOBRAMYCIN	WP_000960976.1	NG_047282.1	No	BAQ22025.1	AP014611.1	-	26118	26690	+	101	673	25576529			aac(6')-Ian	2023-08-08.2
	aac(6')-Ian		aminoglycoside N-acetyltransferase AAC(6')-Ian	core	AMR	AMR	AMINOGLYCOSIDE	AMINOGLYCOSIDE	WP_051139090.1	NG_052170.1	Yes		ANNO01000478.1	-	11483	12055	+	101	673	9371347			aac(6')-Ian	2023-08-08.2
	aac(6')-Iap		aminoglycoside 6'-N-acetyltransferase AAC(6')-Iap	core	AMR	AMR	AMINOGLYCOSIDE	AMIKACIN/TOBRAMYCIN	WP_262697082.1	NG_088375.1	No	BCD41405.1	LC536747.1	+	1	468	+	1	468	35862995			aac(6')-Iap	2023-08-08.2
	aac(6')-Ib		AAC(6')-Ib family aminoglycoside 6'-N-acetyltransferase	core	AMR	AMR	AMINOGLYCOSIDE	AMIKACIN/GENTAMICIN/KANAMYCIN/TOBRAMYCIN	WP_071846254.1	NG_052283.1	No	AFP97029.1	JX131372.1	+	840	1397	+	101	658				aac(6')-Ib-AGKT	2023-08-08.2
	aac(6')-Ib		AAC(6')-Ib family aminoglycoside 6'-N-acetyltransferase	core	AMR	AMR	AMINOGLYCOSIDE	AMIKACIN/GENTAMICIN/KANAMYCIN/TOBRAMYCIN	WP_065187201.1	NG_052219.1	Yes		LRJJ01000092.1	-	137	691	+	101	655				aac(6')-Ib-AGKT	2023-08-08.2
	aac(6')-Ib		AAC(6')-Ib family aminoglycoside 6'-N-acetyltransferase	core	AMR	AMR	AMINOGLYCOSIDE	AMIKACIN/KANAMYCIN/TOBRAMYCIN	WP_063840283.1	NG_047286.1	Yes		AF360376.1	+	52	606	+	52	606				aac(6')-Ib-AKT	2023-08-08.2
	aac(6')-Ib		AAC(6')-Ib family aminoglycoside 6'-N-acetyltransferase	core	AMR	AMR	AMINOGLYCOSIDE	AMIKACIN/KANAMYCIN/TOBRAMYCIN	WP_063978482.1	NG_052057.1	No	CAA11472.1	AJ223604.1	+	2371	2925	+	101	655				aac(6')-Ib-AKT	2023-08-08.2
	aac(6')-Ib		AAC(6')-Ib family aminoglycoside 6'-N-acetyltransferase	core	AMR	AMR	AMINOGLYCOSIDE	AMIKACIN/KANAMYCIN/TOBRAMYCIN	WP_063840319.1	NG_047289.1	Yes		AY648351.1	+	52	606	+	52	606				aac(6')-Ib-AKT	2023-08-08.2
	aac(6')-Ib		AAC(6')-Ib family aminoglycoside 6'-N-acetyltransferase	core	AMR	AMR	AMINOGLYCOSIDE	AMIKACIN/KANAMYCIN/TOBRAMYCIN	WP_071846332.1	NG_052418.1	Yes		CCHO01000225.1	-	205	759	+	101	655				aac(6')-Ib-AKT	2023-08-08.2
	aac(6')-Ib		AAC(6')-Ib family aminoglycoside 6'-N-acetyltransferase	core	AMR	AMR	AMINOGLYCOSIDE	AMIKACIN/KANAMYCIN/TOBRAMYCIN	WP_101516660.1	NG_067964.1	No	AYF71935.1	CP032569.2	-	6235344	6235898	+	101	655				aac(6')-Ib-AKT	2023-08-08.2
	aac(6')-Ib		AAC(6')-Ib family aminoglycoside 6'-N-acetyltransferase	core	AMR	AMR	AMINOGLYCOSIDE	AMIKACIN/KANAMYCIN/TOBRAMYCIN	WP_085844237.1	NG_067951.1	Yes		FXQR01000071.1	-	1604	2158	+	5	559				aac(6')-Ib-W104R	2023-08-08.2
	aac(6')-Ib		AAC(6')-Ib family aminoglycoside 6'-N-acetyltransferase	core	AMR	AMR	AMINOGLYCOSIDE	AMIKACIN/KANAMYCIN/TOBRAMYCIN	WP_085843736.1	NG_067950.1	Yes		FXRF01000050.1	+	968	1522	+	101	655				aac(6')-Ib-AKT	2023-08-08.2
	aac(6')-Ib		AAC(6')-Ib family aminoglycoside 6'-N-acetyltransferase	core	AMR	AMR	AMINOGLYCOSIDE	AMIKACIN/KANAMYCIN/TOBRAMYCIN	WP_063612062.1	NG_052358.1	No	ADK11266.1	HM175873.1	+	29	583	+	29	583				aac(6')-Ib-AKT	2023-08-08.2
	aac(6')-Ib		AAC(6')-Ib family aminoglycoside 6'-N-acetyltransferase	core	AMR	AMR	AMINOGLYCOSIDE	AMIKACIN/KANAMYCIN/TOBRAMYCIN	WP_071846208.1	NG_052181.1	Yes		JMXB01000033.1	+	1628	2182	+	101	655				aac(6')-Ib-AKT	2023-08-08.2
	aac(6')-Ib		AAC(6')-Ib family aminoglycoside 6'-N-acetyltransferase	core	AMR	AMR	AMINOGLYCOSIDE	AMIKACIN/KANAMYCIN/TOBRAMYCIN	WP_071846209.1	NG_052182.1	Yes		JMYR01000034.1	+	2159	2713	+	101	655				aac(6')-Ib-AKT	2023-08-08.2
	aac(6')-Ib		AAC(6')-Ib family aminoglycoside 6'-N-acetyltransferase	core	AMR	AMR	AMINOGLYCOSIDE	AMIKACIN/KANAMYCIN/TOBRAMYCIN	WP_071846373.1	NG_052503.1	No	AER27705.1	JN091097.1	+	1155	1712	+	101	658				aac(6')-Ib-AKT	2023-08-08.2
	aac(6')-Ib		AAC(6')-Ib family aminoglycoside 6'-N-acetyltransferase	core	AMR	AMR	AMINOGLYCOSIDE	AMIKACIN/KANAMYCIN/TOBRAMYCIN	WP_071846241.1	NG_052262.1	No	AGC39277.1	JX982232.1	+	280	834	+	101	655				aac(6')-Ib-AKT	2023-08-08.2
	aac(6')-Ib		AAC(6')-Ib family aminoglycoside 6'-N-acetyltransferase	core	AMR	AMR	AMINOGLYCOSIDE	AMIKACIN/KANAMYCIN/TOBRAMYCIN	WP_064765190.1	NG_067946.1	Yes		KI973262.1	-	37948	38502	+	101	655				aac(6')-Ib-D181Y	2023-08-08.2
	aac(6')-Ib		AAC(6')-Ib family aminoglycoside 6'-N-acetyltransferase	core	AMR	AMR	AMINOGLYCOSIDE	AMIKACIN/KANAMYCIN/TOBRAMYCIN	WP_071593230.1	NG_052059.1	No	AIU93991.1	KJ631731.1	+	2677	3231	+	101	655				aac(6')-Ib-AKT	2023-08-08.2
	aac(6')-Ib		AAC(6')-Ib family aminoglycoside 6'-N-acetyltransferase	core	AMR	AMR	AMINOGLYCOSIDE	AMIKACIN/KANAMYCIN/TOBRAMYCIN	WP_063840280.1	NG_056043.1	No	KSL18989.2	LLQT01000027.1	+	5	559	+	5	559				aac(6')-Ib-AKT	2023-08-08.2
	aac(6')-Ib		AAC(6')-Ib family aminoglycoside 6'-N-acetyltransferase	core	AMR	AMR	AMINOGLYCOSIDE	AMIKACIN/KANAMYCIN/TOBRAMYCIN	WP_069067473.1	NG_067948.1	No	ODH25762.1	LXFA01000149.1	-	63	617	+	9	563				aac(6')-Ib-AKT	2023-08-08.2
	aac(6')-Ib		AAC(6')-Ib family aminoglycoside 6'-N-acetyltransferase	core	AMR	AMR	AMINOGLYCOSIDE	AMIKACIN/KANAMYCIN/TOBRAMYCIN	WP_063840281.1	NG_047284.1	Yes		M23634.1	+	406	960	+	101	655				aac(6')-Ib-AKT	2023-08-08.2
	aac(6')-Ib		AAC(6')-Ib family aminoglycoside 6'-N-acetyltransferase	core	AMR	AMR	AMINOGLYCOSIDE	AMIKACIN/KANAMYCIN/TOBRAMYCIN	WP_159287722.1	NG_067957.1	No	AXN76423.1	MH491967.2	+	16411	16965	+	101	655				aac(6')-Ib-AKT	2023-08-08.2
	aac(6')-Ib		AAC(6')-Ib family aminoglycoside 6'-N-acetyltransferase	core	AMR	AMR	AMINOGLYCOSIDE	AMIKACIN/KANAMYCIN/TOBRAMYCIN	WP_113613509.1	NG_067953.1	No	RBM71843.1	PYWE01000037.1	-	1603	2157	+	101	655				aac(6')-Ib-D181Y	2023-08-08.2
	aac(6')-Ib		AAC(6')-Ib family aminoglycoside 6'-N-acetyltransferase	core	AMR	AMR	AMINOGLYCOSIDE	AMIKACIN/KANAMYCIN/TOBRAMYCIN	WP_123085936.1	NG_067958.1	No	RNF67660.1	RJAH01000044.1	+	5422	5976	+	101	655				aac(6')-Ib-AKT	2023-08-08.2
	aac(6')-Ib		AAC(6')-Ib family aminoglycoside 6'-N-acetyltransferase	core	AMR	AMR	AMINOGLYCOSIDE	AMIKACIN/KANAMYCIN/TOBRAMYCIN	WP_079452738.1	NG_067961.1	No	RTU47553.1	RXUW01000169.1	-	59	613	+	101	655				aac(6')-Ib-AKT	2023-08-08.2
	aac(6')-Ib		AAC(6')-Ib family aminoglycoside 6'-N-acetyltransferase	core	AMR	AMR	AMINOGLYCOSIDE	AMIKACIN/KANAMYCIN/TOBRAMYCIN	WP_132629969.1	NG_067962.1	Yes		SDAC01000257.1	-	1018	1572	+	101	655				aac(6')-Ib-AKT	2023-08-08.2
	aac(6')-Ib		AAC(6')-Ib family aminoglycoside 6'-N-acetyltransferase	core	AMR	AMR	AMINOGLYCOSIDE	AMIKACIN/KANAMYCIN/TOBRAMYCIN	WP_117046752.1	NG_067954.1	Yes		UKPL01000058.1	+	163	717	+	101	655				aac(6')-Ib-W104R	2023-08-08.2
	aac(6')-Ib		AAC(6')-Ib family aminoglycoside 6'-N-acetyltransferase	core	AMR	AMR	AMINOGLYCOSIDE	AMINOGLYCOSIDE	WP_140423191.1	NG_065404.1	Yes		HE653230.1	+	192	746	+	101	655				aac(6')-Ib-generic	2023-08-08.2
	aac(6')-Ib		AAC(6')-Ib family aminoglycoside 6'-N-acetyltransferase	core	AMR	AMR	AMINOGLYCOSIDE	AMINOGLYCOSIDE	WP_117065919.1	NG_067955.1	Yes		UKRD01000041.1	+	185	739	+	101	655				aac(6')-Ib-generic	2023-08-08.2
	aac(6')-Ib		AAC(6')-Ib family aminoglycoside 6'-N-acetyltransferase	core	AMR	AMR	AMINOGLYCOSIDE	GENTAMICIN	WP_071846301.1	NG_052361.1	No	BAD73861.1	AB195796.1	+	122	676	+	101	655				aac(6')-Ib-G	2023-08-08.2
	aac(6')-Ib		AAC(6')-Ib family aminoglycoside 6'-N-acetyltransferase	core	AMR	AMR	AMINOGLYCOSIDE	GENTAMICIN	WP_071593232.1	NG_052063.1	No	AAK49459.1	AF315786.1	+	679	1233	+	101	655				aac(6')-Ib-G	2023-08-08.2
	aac(6')-Ib		AAC(6')-Ib family aminoglycoside 6'-N-acetyltransferase	core	AMR	AMR	AMINOGLYCOSIDE	GENTAMICIN	WP_022631162.1	NG_052535.1	No	ERN61539.1	AVAN01000004.1	-	7493	8047	+	101	655				aac(6')-Ib-G	2023-08-08.2
	aac(6')-Ib		AAC(6')-Ib family aminoglycoside 6'-N-acetyltransferase	core	AMR	AMR	AMINOGLYCOSIDE	GENTAMICIN	WP_013250882.1	NG_047288.1	No	AAO32357.1	AY219651.1	+	2204	2758	+	101	655				aac(6')-Ib-G	2023-08-08.2
	aac(6')-Ib		AAC(6')-Ib family aminoglycoside 6'-N-acetyltransferase	core	AMR	AMR	AMINOGLYCOSIDE	GENTAMICIN	WP_134628915.1	NG_067963.1	Yes		CAADQB010001296.1	+	51	605	+	51	605				aac(6')-Ib-G	2023-08-08.2
	aac(6')-Ib		AAC(6')-Ib family aminoglycoside 6'-N-acetyltransferase	core	AMR	AMR	AMINOGLYCOSIDE	GENTAMICIN	WP_071984682.1	NG_067949.1	Yes		CP017073.1	-	5140303	5140857	+	101	655				aac(6')-Ib-G	2023-08-08.2
	aac(6')-Ib		AAC(6')-Ib family aminoglycoside 6'-N-acetyltransferase	core	AMR	AMR	AMINOGLYCOSIDE	GENTAMICIN	WP_104442471.1	NG_067952.1	No	AUX88330.1	CP026418.1	+	37396	37950	+	101	655				aac(6')-Ib-G	2023-08-08.2
	aac(6')-Ib		AAC(6')-Ib family aminoglycoside 6'-N-acetyltransferase	core	AMR	AMR	AMINOGLYCOSIDE	GENTAMICIN	WP_151405943.1	NG_067965.1	No	QDE47050.1	CP041052.1	-	44860	45414	+	101	655				aac(6')-Ib-G	2023-08-08.2
	aac(6')-Ib		AAC(6')-Ib family aminoglycoside 6'-N-acetyltransferase	core	AMR	AMR	AMINOGLYCOSIDE	GENTAMICIN	WP_071846361.1	NG_052481.1	No	ABN13423.2	EF368053.1	+	122	676	+	101	655				aac(6')-Ib-G	2023-08-08.2
	aac(6')-Ib		AAC(6')-Ib family aminoglycoside 6'-N-acetyltransferase	core	AMR	AMR	AMINOGLYCOSIDE	GENTAMICIN	WP_071846382.1	NG_052517.1	No	ACA23032.1	EU434618.1	+	93	647	+	93	647				aac(6')-Ib-G	2023-08-08.2
	aac(6')-Ib		AAC(6')-Ib family aminoglycoside 6'-N-acetyltransferase	core	AMR	AMR	AMINOGLYCOSIDE	GENTAMICIN	WP_071846385.1	NG_052520.1	No	ACH68560.1	FJ157994.1	+	245	799	+	101	655				aac(6')-Ib-G	2023-08-08.2
	aac(6')-Ib		AAC(6')-Ib family aminoglycoside 6'-N-acetyltransferase	core	AMR	AMR	AMINOGLYCOSIDE	GENTAMICIN	WP_071846249.1	NG_052274.1	Yes		FN554982.1	+	120	674	+	101	655				aac(6')-Ib-G	2023-08-08.2
	aac(6')-Ib		AAC(6')-Ib family aminoglycoside 6'-N-acetyltransferase	core	AMR	AMR	AMINOGLYCOSIDE	GENTAMICIN	WP_071846291.1	NG_052349.1	Yes		FN824509.1	-	1013	1567	+	101	655				aac(6')-Ib-G	2023-08-08.2
	aac(6')-Ib		AAC(6')-Ib family aminoglycoside 6'-N-acetyltransferase	core	AMR	AMR	AMINOGLYCOSIDE	GENTAMICIN	WP_022631510.1	NG_047291.1	No	AFJ11384.1	JQ808129.1	+	634	1188	+	101	655				aac(6')-Ib-G	2023-08-08.2
	aac(6')-Ib		AAC(6')-Ib family aminoglycoside 6'-N-acetyltransferase	core	AMR	AMR	AMINOGLYCOSIDE	GENTAMICIN	WP_071846329.1	NG_052414.1	No	AHA61211.1	KF040452.1	+	2641	3195	+	101	655				aac(6')-Ib-G	2023-08-08.2
	aac(6')-Ib		AAC(6')-Ib family aminoglycoside 6'-N-acetyltransferase	core	AMR	AMR	AMINOGLYCOSIDE	GENTAMICIN	WP_071593200.1	NG_052024.1	No	AGY30801.1	KF525277.1	+	112	666	+	101	655				aac(6')-Ib-G	2023-08-08.2
	aac(6')-Ib		AAC(6')-Ib family aminoglycoside 6'-N-acetyltransferase	core	AMR	AMR	AMINOGLYCOSIDE	GENTAMICIN	WP_071846262.1	NG_052303.1	No	AGY30802.1	KF525278.1	+	122	676	+	101	655				aac(6')-Ib-G	2023-08-08.2
	aac(6')-Ib		AAC(6')-Ib family aminoglycoside 6'-N-acetyltransferase	core	AMR	AMR	AMINOGLYCOSIDE	GENTAMICIN	WP_071846281.1	NG_052328.1	No	AIA09165.1	KJ561897.1	+	720	1274	+	101	655				aac(6')-Ib-G	2023-08-08.2
	aac(6')-Ib		AAC(6')-Ib family aminoglycoside 6'-N-acetyltransferase	core	AMR	AMR	AMINOGLYCOSIDE	GENTAMICIN	WP_012695458.1	NG_051697.1	No	AAW29412.1	L06822.4	+	1393	1947	+	101	655				aac(6')-Ib-G	2023-08-08.2
	aac(6')-Ib		AAC(6')-Ib family aminoglycoside 6'-N-acetyltransferase	core	AMR	AMR	AMINOGLYCOSIDE	GENTAMICIN	WP_072201103.1	NG_067947.1	Yes		LPQV01000095.1	-	1785	2339	+	101	655				aac(6')-Ib-G	2023-08-08.2
	aac(6')-Ib		AAC(6')-Ib family aminoglycoside 6'-N-acetyltransferase	core	AMR	AMR	AMINOGLYCOSIDE	GENTAMICIN	WP_071846335.1	NG_052628.1	No	OKR93365.1	MPVD01000104.1	+	1355	1909	+	101	655				aac(6')-Ib-G	2023-08-08.2
	aac(6')-Ib		AAC(6')-Ib family aminoglycoside 6'-N-acetyltransferase	core	AMR	AMR	AMINOGLYCOSIDE	GENTAMICIN	WP_087872512.1	NG_067959.1	No	RNV69984.1	NEYI02000029.1	+	76479	77033	+	101	655				aac(6')-Ib-G	2023-08-08.2
	aac(6')-Ib		AAC(6')-Ib family aminoglycoside 6'-N-acetyltransferase	core	AMR	AMR	AMINOGLYCOSIDE	GENTAMICIN	WP_126123880.1	NG_067960.1	No	RTB56948.1	RWWW01000055.1	+	134082	134636	+	101	655				aac(6')-Ib-G	2023-08-08.2
	aac(6')-Ib		AAC(6')-Ib family aminoglycoside 6'-N-acetyltransferase	core	AMR	AMR	AMINOGLYCOSIDE	GENTAMICIN	WP_117044474.1	NG_067956.1	Yes		UJAY01000171.1	-	64	618	+	26	580				aac(6')-Ib-G	2023-08-08.2
	aac(6')-Ib		AAC(6')-Ib family aminoglycoside 6'-N-acetyltransferase	core	AMR	AMR	AMINOGLYCOSIDE	GENTAMICIN	WP_148937512.1	NG_067966.1	No	TYS94893.1	VTBE01000008.1	-	90760	91314	+	101	655				aac(6')-Ib-G	2023-08-08.2
	aac(6')-Ib		AAC(6')-Ib family aminoglycoside 6'-N-acetyltransferase	core	AMR	AMR	AMINOGLYCOSIDE	KANAMYCIN	WP_063840282.1	NG_047285.1	Yes		AF012280.1	+	52	606	+	52	606				aac(6')-Ib-K	2023-08-08.2
aac(6')-Ib3	aac(6')-Ib		aminoglycoside N-acetyltransferase AAC(6')-Ib3	core	AMR	AMR	AMINOGLYCOSIDE	AMIKACIN/KANAMYCIN/TOBRAMYCIN	WP_032488579.1	NG_051438.1	No	AAG33663.1	AY007784.1	+	20	574	+	20	574	9579076		aac(6')-Ib10	aac(6')-Ib3	2023-08-08.2
aac(6')-Ib4	aac(6')-Ib		aminoglycoside N-acetyltransferase AAC(6')-Ib4	core	AMR	AMR	AMINOGLYCOSIDE	GENTAMICIN	WP_003159191.1	NG_051844.1	No	AAF72941.1	AF231133.1	+	711	1265	+	101	655	13393199835500			aac(6')-Ib4	2023-08-08.2
	aac(6')-Ib'		aminoglycoside N-acetyltransferase AAC(6')-Ib'	core	AMR	AMR	AMINOGLYCOSIDE	GENTAMICIN	WP_014454105.1	NG_051695.1	No	AAT74613.1	AY660529.1	+	122	676	+	101	655				aac(6')-Ib'	2023-08-08.2
	aac(6')-Ib-cr		fluoroquinolone-acetylating aminoglycoside 6'-N-acetyltransferase AAC(6')-Ib-cr	core	AMR	AMR	AMINOGLYCOSIDE/QUINOLONE	AMIKACIN/KANAMYCIN/QUINOLONE/TOBRAMYCIN	WP_071846215.1	NG_052213.1	Yes		KR259315.1	+	296	850	+	101	655				aac(6')-Ib-cr	2023-08-08.2
aac(6')-Ib-cr10	aac(6')-Ib-cr		fluoroquinolone-acetylating aminoglycoside 6'-N-acetyltransferase AAC(6')-Ib-cr10	core	AMR	AMR	AMINOGLYCOSIDE/QUINOLONE	AMIKACIN/KANAMYCIN/QUINOLONE/TOBRAMYCIN	WP_124042715.1	NG_067968.1	Yes		UWWG01000003.1	-	1975	2529	+	101	655				aac(6')-Ib-cr10	2023-08-08.2
aac(6')-Ib-cr11	aac(6')-Ib-cr		fluoroquinolone-acetylating aminoglycoside 6'-N-acetyltransferase AAC(6')-Ib-cr11	core	AMR	AMR	AMINOGLYCOSIDE/QUINOLONE	AMIKACIN/KANAMYCIN/QUINOLONE/TOBRAMYCIN	WP_159241551.1	NG_067969.1	Yes		VDJF01000045.1	-	2457	3011	+	101	655				aac(6')-Ib-cr11	2023-08-08.2
aac(6')-Ib-cr3	aac(6')-Ib-cr		fluoroquinolone-acetylating aminoglycoside 6'-N-acetyltransferase AAC(6')-Ib-cr3	core	AMR	AMR	AMINOGLYCOSIDE/QUINOLONE	AMIKACIN/KANAMYCIN/QUINOLONE/TOBRAMYCIN	WP_071766621.1	NG_052123.1	Yes		HQ170516.1	+	472	1026	+	101	655				aac(6')-Ib-cr3	2023-08-08.2
aac(6')-Ib-cr4	aac(6')-Ib-cr		fluoroquinolone-acetylating aminoglycoside 6'-N-acetyltransferase AAC(6')-Ib-cr4	core	AMR	AMR	AMINOGLYCOSIDE/QUINOLONE	AMIKACIN/KANAMYCIN/QUINOLONE/TOBRAMYCIN	WP_065187000.1	NG_052463.1	Yes		JZKY01000061.1	+	812	1366	+	101	655				aac(6')-Ib-cr4	2023-08-08.2
aac(6')-Ib-cr5	aac(6')-Ib-cr		fluoroquinolone-acetylating aminoglycoside 6'-N-acetyltransferase AAC(6')-Ib-cr5	core	AMR	AMR	AMINOGLYCOSIDE/QUINOLONE	AMIKACIN/KANAMYCIN/QUINOLONE/TOBRAMYCIN	WP_063840321.1	NG_051711.1	No	ABX24471.1	EU161636.1	+	1022	1576	+	101	655				aac(6')-Ib-cr5	2023-08-08.2
aac(6')-Ib-cr6	aac(6')-Ib-cr		fluoroquinolone-acetylating aminoglycoside 6'-N-acetyltransferase AAC(6')-Ib-cr6	core	AMR	AMR	AMINOGLYCOSIDE/QUINOLONE	AMIKACIN/KANAMYCIN/QUINOLONE/TOBRAMYCIN	WP_063840320.1	NG_047292.1	Yes		EU675686.2	+	1306	1860	+	101	655				aac(6')-Ib-cr6	2023-08-08.2
aac(6')-Ib-cr7	aac(6')-Ib-cr		fluoroquinolone-acetylating aminoglycoside 6'-N-acetyltransferase AAC(6')-Ib-cr7	core	AMR	AMR	AMINOGLYCOSIDE/QUINOLONE	AMIKACIN/KANAMYCIN/QUINOLONE/TOBRAMYCIN	WP_071766399.1	NG_052086.1	Yes		CP015078.1	-	9748	10302	+	101	655				aac(6')-Ib-cr7	2023-08-08.2
aac(6')-Ib-cr8	aac(6')-Ib-cr		fluoroquinolone-acetylating aminoglycoside 6'-N-acetyltransferase AAC(6')-Ib-cr8	core	AMR	AMR	AMINOGLYCOSIDE/QUINOLONE	AMIKACIN/KANAMYCIN/QUINOLONE/TOBRAMYCIN	WP_151346866.1	NG_067970.1	No	AZK52946.1	CP034250.1	-	426090	426644	+	101	655				aac(6')-Ib-cr8	2023-08-08.2
aac(6')-Ib-cr9	aac(6')-Ib-cr		fluoroquinolone-acetylating aminoglycoside 6'-N-acetyltransferase AAC(6')-Ib-cr9	core	AMR	AMR	AMINOGLYCOSIDE/QUINOLONE	AMIKACIN/KANAMYCIN/QUINOLONE/TOBRAMYCIN	WP_131534982.1	NG_067971.1	No	AYD68572.1	MH569711.1	-	1960	2514	+	101	655				aac(6')-Ib-cr9	2023-08-08.2
	aac(6')-Ib11		aminoglycoside N-acetyltransferase AAC(6')-Ib11	core	AMR	AMR	AMINOGLYCOSIDE	AMIKACIN/GENTAMICIN/KANAMYCIN/TOBRAMYCIN	WP_032490438.1	NG_048578.1	No	AAN41403.1	AY136758.1	+	378	947	+	101	670	12543680			aac(6')-Ib11	2023-08-08.2
	aac(6')-Ib11		aminoglycoside N-acetyltransferase AAC(6')-Ib11	core	AMR	AMR	AMINOGLYCOSIDE	AMIKACIN/GENTAMICIN/KANAMYCIN/TOBRAMYCIN	WP_069985732.1	NG_052506.1	No	AEU10765.1	JN412067.1	+	120	674	+	101	655				aac(6')-Ib11	2023-08-08.2
	aac(6')-Id		aminoglycoside N-acetyltransferase AAC(6')-Id	core	AMR	AMR	AMINOGLYCOSIDE	AMINOGLYCOSIDE	WP_085334908.1	NG_055007.1	Yes		X12618.1	+	905	1354	+	101	550				aac(6')-Id	2023-08-08.2
	aac(6')-Ie/aph(2'')		bifunctional AAC(6')-Ie family aminoglycoside N-acetyltransferase/APH(2'') family aminoglycoside O-phosphotransferase	core	AMR	AMR	AMINOGLYCOSIDE	AMIKACIN/GENTAMICIN/KANAMYCIN/TOBRAMYCIN	WP_122630840.1	NG_062248.1	No	AUV57982.1	MF547665.1	+	50229	51680	+	101	1552				aac(6')-Ie_fam,aph(2'')	2023-08-08.2
	aac(6')-Ie/aph(2'')-Ia		bifunctional aminoglycoside N-acetyltransferase AAC(6')-Ie/aminoglycoside O-phosphotransferase APH(2'')-Ia	core	AMR	AMR	AMINOGLYCOSIDE	AMIKACIN/GENTAMICIN/KANAMYCIN/TOBRAMYCIN	WP_032490744.1	NG_047212.1	No	CAD60196.1	AJ536195.1	+	1585	3024	+	101	1540				aac(6')-Ie,aph(2'')-Ia	2023-08-08.2
	aac(6')-Ie/aph(2'')-Ia		bifunctional aminoglycoside N-acetyltransferase AAC(6')-Ie/aminoglycoside O-phosphotransferase APH(2'')-Ia	core	AMR	AMR	AMINOGLYCOSIDE	AMIKACIN/GENTAMICIN/KANAMYCIN/TOBRAMYCIN	WP_012655884.1	NG_047217.1	No	BAH18719.1	AP009486.1	+	44169	45644	+	101	1576				aac(6')-Ie,aph(2'')-Ia	2023-08-08.2
	aac(6')-Ie/aph(2'')-Ia		bifunctional aminoglycoside N-acetyltransferase AAC(6')-Ie/aminoglycoside O-phosphotransferase APH(2'')-Ia	core	AMR	AMR	AMINOGLYCOSIDE	AMIKACIN/GENTAMICIN/KANAMYCIN/TOBRAMYCIN	WP_001028144.1	NG_047055.1	No	AAA88548.1	GU565967.1	-	24980	26419	+	101	1540	2833561			aac(6')-Ie,aph(2'')-Ia	2023-08-08.2
	aac(6')-Ie/aph(2'')-If2		bifunctional aminoglycoside N-acetyltransferase AAC(6')-Ie2/aminoglycoside O-phosphotransferase APH(2'')-If2	core	AMR	AMR	AMINOGLYCOSIDE	AMIKACIN/GENTAMICIN/KANAMYCIN/TOBRAMYCIN	WP_057097547.1	NG_062220.1	No	AGV79342.1	KF652095.1	+	1	1455	+	1	1455				aac(6')-Ie2,aph(2'')-If2	2023-08-08.2
	aac(6')-If		aminoglycoside N-acetyltransferase AAC(6')-If	core	AMR	AMR	AMINOGLYCOSIDE	AMIKACIN/KANAMYCIN/TOBRAMYCIN	WP_048233550.1	NG_052054.1	No	KLV54643.1	LESO01000005.1	-	348369	348818	+	101	550				aac(6')-If	2023-08-08.2
	aac(6')-If		aminoglycoside N-acetyltransferase AAC(6')-If	core	AMR	AMR	AMINOGLYCOSIDE	AMIKACIN/KANAMYCIN/TOBRAMYCIN	WP_071593229.1	NG_047295.2	Yes		X55353.1	+	264	713	+	101	550				aac(6')-If	2023-08-08.2
	aac(6')-Il		aminoglycoside N-acetyltransferase AAC(6')-Il	core	AMR	AMR	AMINOGLYCOSIDE	AMIKACIN/KANAMYCIN/TOBRAMYCIN	WP_063840324.1	NG_047304.1	No	ACY07912.1	GQ856540.1	+	413	871	+	101	559			aacA7	aac(6')-Il	2023-08-08.2
	aac(6')-Il		aminoglycoside N-acetyltransferase AAC(6')-Il	core	AMR	AMR	AMINOGLYCOSIDE	AMIKACIN/KANAMYCIN/TOBRAMYCIN	WP_063840325.1	NG_047305.1	No	ADO50680.1	HM750249.1	+	980	1438	+	101	559			aacA7	aac(6')-Il	2023-08-08.2
	aac(6')-Il		aminoglycoside N-acetyltransferase AAC(6')-Il	core	AMR	AMR	AMINOGLYCOSIDE	AMIKACIN/KANAMYCIN/TOBRAMYCIN	WP_013263788.1	NG_047303.1	No	AAA90937.1	U13880.2	+	309	767	+	101	559	7793874		aacA7	aac(6')-Il	2023-08-08.2
	aac(6')-Il		aminoglycoside N-acetyltransferase AAC(6')-Il	core	AMR	AMR	AMINOGLYCOSIDE	AMINOGLYCOSIDE	WP_071846318.1	NG_052392.1	No	AGH30448.1	KC597709.1	+	968	1426	+	101	559			aacA7	aac(6')-Il	2023-08-08.2
	aac(6')-Im		aminoglycoside N-acetyltransferase AAC(6')-Im	core	AMR	AMR	AMINOGLYCOSIDE	AMIKACIN/KANAMYCIN/TOBRAMYCIN	WP_010708502.1	NG_047306.1	No	AAK63041.1	AF337947.1	+	1215	1751	+	101	637	11557456			aac(6')-Im	2023-08-08.2
	aac(6')-Im		aminoglycoside N-acetyltransferase AAC(6')-Im	core	AMR	AMR	AMINOGLYCOSIDE	AMINOGLYCOSIDE	WP_002592614.1	NG_052530.1	No	ENZ04101.1	AGYO01000035.1	-	37107	37643	+	101	637				aac(6')-Im	2023-08-08.2
	aac(6')-Im		aminoglycoside N-acetyltransferase AAC(6')-Im	core	AMR	AMR	AMINOGLYCOSIDE	AMINOGLYCOSIDE	WP_057038955.1	NG_052222.1	No	KWV61377.1	LKIV02000117.1	+	1474	2010	+	101	637				aac(6')-Im	2023-08-08.2
	aac(6')-Ip		aminoglycoside 6'-N-acetyltransferase AAC(6')-Ip	core	AMR	AMR	AMINOGLYCOSIDE	AMINOGLYCOSIDE	WP_069453146.1	NG_047307.2	Yes		Z54241.1	+	470	1051	+	101	682				aac(6')-Ip	2023-08-08.2
	aac(6')-Iq		aminoglycoside 6'-N-acetyltransferase AAC(6')-Iq	core	AMR	AMR	AMINOGLYCOSIDE	AMIKACIN/KANAMYCIN/TOBRAMYCIN	WP_032489188.1	NG_047308.1	No	AAC25500.1	AF047556.1	+	127	678	+	101	652	9624504			aac(6')-Iq	2023-08-08.2
	aac(6')-Iz		aminoglycoside N-acetyltransferase AAC(6')-Iz	core	AMR	AMR	AMINOGLYCOSIDE	AMINOGLYCOSIDE	WP_012481011.1	NG_052343.1	No	BAP12403.1	AB971834.1	+	1	462	+	1	462				aac(6')-Iz	2023-08-08.2
	aac(6')-Iz		aminoglycoside N-acetyltransferase AAC(6')-Iz	core	AMR	AMR	AMINOGLYCOSIDE	AMINOGLYCOSIDE	WP_005414154.1	NG_052390.1	No	EMF61681.1	AMXM01000008.1	+	1489098	1489559	+	101	562				aac(6')-Iz	2023-08-08.2
	aac(6')-Iz		aminoglycoside N-acetyltransferase AAC(6')-Iz	core	AMR	AMR	AMINOGLYCOSIDE	AMINOGLYCOSIDE	WP_024956926.1	NG_052348.1	No	AIL09067.1	CP008838.1	+	131818	132279	+	101	562				aac(6')-Iz	2023-08-08.2
	aac(6')-Iz		aminoglycoside N-acetyltransferase AAC(6')-Iz	core	AMR	AMR	AMINOGLYCOSIDE	AMINOGLYCOSIDE	WP_071846310.1	NG_052377.1	No	ADQ43423.1	HQ424462.1	+	278	739	+	101	562				aac(6')-Iz	2023-08-08.2
	aac(6')-Iz		aminoglycoside N-acetyltransferase AAC(6')-Iz	core	AMR	AMR	AMINOGLYCOSIDE	TOBRAMYCIN	WP_005410660.1	NG_047317.1	No	AAD52985.1	AF140221.1	+	390	851	+	101	562	10508008			aac(6')-Iz	2023-08-08.2
	aac(6')-Iz		aminoglycoside N-acetyltransferase AAC(6')-Iz	core	AMR	AMR	AMINOGLYCOSIDE	TOBRAMYCIN	WP_049440615.1	NG_054659.1	Yes		JVWJ01000294.1	+	6527	6988	+	101	562				aac(6')-Iz	2023-08-08.2
	aac(6')-kana		aminoglycoside 6'-N-acetyltransferase	core	AMR	AMR	AMINOGLYCOSIDE	AMINOGLYCOSIDE	WP_055545096.1	NG_052084.1	Yes		LIQU01000069.1	+	10076	10549	+	101	574	3838980			aac(6')-sk	2023-08-08.2
	aacA10		AAC(6')-I family aminoglycoside 6'-N-acetyltransferase	core	AMR	AMR	AMINOGLYCOSIDE	AMIKACIN/KANAMYCIN/TOBRAMYCIN	WP_071766620.1	NG_052119.1	No	AHN92771.1	KJ512977.1	-	443	979	+	101	637				aacA10	2023-08-08.2
	aacA32		aminoglycoside 6'-N-acetyltransferase	core	AMR	AMR	AMINOGLYCOSIDE	AMINOGLYCOSIDE	WP_071846213.1	NG_052208.1	No	ALE32172.1	KP754011.1	+	1502	2056	+	101	655				aacA32	2023-08-08.2
	aacA34		aminoglycoside 6'-N-acetyltransferase AacA34	core	AMR	AMR	AMINOGLYCOSIDE	AMINOGLYCOSIDE	WP_052285801.1	NG_047319.1	No	AAT49072.1	AY553333.1	+	1392	1832	+	101	541				aacA34	2023-08-08.2
	aacA34		aminoglycoside 6'-N-acetyltransferase AacA34	core	AMR	AMR	AMINOGLYCOSIDE	AMINOGLYCOSIDE	WP_071846255.1	NG_052286.1	No	AFR33815.1	JQ002629.1	+	1000	1440	+	101	541				aacA34	2023-08-08.2
	aacA37		aminoglycoside 6'-N-acetyltransferase AacA37	core	AMR	AMR	AMINOGLYCOSIDE	AMINOGLYCOSIDE	WP_063840332.1	NG_047320.1	No	ABC17631.1	DQ302723.1	+	81	482	+	81	482				aacA37	2023-08-08.2
	aacA38		aminoglycoside 6'-N-acetyltransferase AacA38	core	AMR	AMR	AMINOGLYCOSIDE	AMINOGLYCOSIDE	WP_027814019.1	NG_052056.1	No	AIY63197.1	KJ668593.1	+	1641	2195	+	101	655				aacA38	2023-08-08.2
	aacA40		aminoglycoside 6'-N-acetyltransferase AacA40	core	AMR	AMR	AMINOGLYCOSIDE	AMINOGLYCOSIDE	WP_063840275.1	NG_047271.1	No	ACH43055.1	EU912537.1	+	2092	2646	+	101	655				aacA40	2023-08-08.2
	aacA43		AAC(6')-Ia family aminoglycoside 6'-N-acetyltransferase AacA43	core	AMR	AMR	AMINOGLYCOSIDE	AMINOGLYCOSIDE	WP_024437351.1	NG_052295.1	Yes		ASES01000046.1	+	114	677	+	101	664				aacA43	2023-08-08.2
	aacA43		AAC(6')-Ia family aminoglycoside 6'-N-acetyltransferase AacA43	core	AMR	AMR	AMINOGLYCOSIDE	AMINOGLYCOSIDE	WP_071846376.1	NG_052508.1	No	AEX88635.1	JN624388.2	+	1627	2190	+	101	664				aacA43	2023-08-08.2
	aacA43		AAC(6')-Ia family aminoglycoside 6'-N-acetyltransferase AacA43	core	AMR	AMR	AMINOGLYCOSIDE	KANAMYCIN/TOBRAMYCIN	WP_032495046.1	NG_047321.1	No	AEA07977.1	HQ247816.1	+	639	1202	+	101	664	21422220			aacA43	2023-08-08.2
	aacA48		aminoglycoside 6'-N-acetyltransferase AAC(6')-Iag	core	AMR	AMR	AMINOGLYCOSIDE	AMIKACIN/KANAMYCIN/TOBRAMYCIN	WP_071593201.1	NG_052025.1	No	BAN78519.1	AB472901.2	+	1186	1689	+	101	604	23950962			aac(6')-Iag	2023-08-08.2
	aacA49		AAC(6')-Ia family aminoglycoside 6'-N-acetyltransferase AacA49	core	AMR	AMR	AMINOGLYCOSIDE	AMINOGLYCOSIDE	WP_071593202.1	NG_052026.1	No	AGU13987.1	KF469214.1	+	52	606	+	52	606				aacA49	2023-08-08.2
	aacA57-2		aminoglycoside N-acetyltransferase AAC(6')-Ian	core	AMR	AMR	AMINOGLYCOSIDE	AMIKACIN/KANAMYCIN/TOBRAMYCIN	WP_000959805.1	NG_052083.1	Yes		CU459141.1	-	3667408	3667980	+	101	673	9371347			aacA57-2	2023-08-08.2
	aacA8		aminoglycoside 6'-N-acetyltransferase AacA8	core	AMR	AMR	AMINOGLYCOSIDE	AMINOGLYCOSIDE	WP_051449075.1	NG_052107.1	Yes		CBTR010000025.1	+	23755	24309	+	101	655				aacA8	2023-08-08.2
	aad9		ANT(9) family aminoglycoside nucleotidyltransferase	core	AMR	AMR	AMINOGLYCOSIDE	AMINOGLYCOSIDE	WP_002578722.1	NG_047322.1	No	AAW34145.1	AY701528.1	+	6015	6791	+	101	877				aad9	2023-08-08.2
	aadA1		ANT(3'')-Ia family aminoglycoside nucleotidyltransferase AadA1	core	AMR	AMR	AMINOGLYCOSIDE	STREPTOMYCIN	WP_001910823.1	NG_052318.1	No	BAC84997.1	AB107663.1	+	89	880	+	89	880				aadA1	2023-08-08.2
	aadA1		ANT(3'')-Ia family aminoglycoside nucleotidyltransferase AadA1	core	AMR	AMR	AMINOGLYCOSIDE	STREPTOMYCIN	WP_071846223.1	NG_052233.1	No	AAF34178.1	AF203818.1	+	650	1441	+	101	892	11055933			aadA1	2023-08-08.2
	aadA1		ANT(3'')-Ia family aminoglycoside nucleotidyltransferase AadA1	core	AMR	AMR	AMINOGLYCOSIDE	STREPTOMYCIN	WP_001209508.1	NG_047325.1	No	AAG45721.1	AF205943.1	+	8329	9120	+	101	892	11114922			aadA1	2023-08-08.2
	aadA1		ANT(3'')-Ia family aminoglycoside nucleotidyltransferase AadA1	core	AMR	AMR	AMINOGLYCOSIDE	STREPTOMYCIN	WP_071846227.1	NG_052238.1	No	AAK54202.1	AF369871.1	+	2080	2871	+	101	892				aadA1	2023-08-08.2
	aadA1		ANT(3'')-Ia family aminoglycoside nucleotidyltransferase AadA1	core	AMR	AMR	AMINOGLYCOSIDE	STREPTOMYCIN	WP_071846228.1	NG_052239.1	No	AAK61183.1	AF382145.1	+	684	1475	+	101	892				aadA1	2023-08-08.2
	aadA1		ANT(3'')-Ia family aminoglycoside nucleotidyltransferase AadA1	core	AMR	AMR	AMINOGLYCOSIDE	STREPTOMYCIN	WP_032489308.1	NG_052227.1	No	CAA08844.1	AJ009819.1	+	1274	2065	+	101	892	9835490			aadA1	2023-08-08.2
	aadA1		ANT(3'')-Ia family aminoglycoside nucleotidyltransferase AadA1	core	AMR	AMR	AMINOGLYCOSIDE	STREPTOMYCIN	WP_071846220.1	NG_052230.1	No	CAB41448.1	AJ238350.1	+	643	1434	+	101	892				aadA1	2023-08-08.2
	aadA1		ANT(3'')-Ia family aminoglycoside nucleotidyltransferase AadA1	core	AMR	AMR	AMINOGLYCOSIDE	STREPTOMYCIN	WP_071846224.1	NG_052234.1	No	CAB94709.1	AJ243491.1	+	2002	2793	+	101	892				aadA1	2023-08-08.2
	aadA1		ANT(3'')-Ia family aminoglycoside nucleotidyltransferase AadA1	core	AMR	AMR	AMINOGLYCOSIDE	STREPTOMYCIN	WP_071846235.1	NG_052247.1	No	CAD42867.1	AJ496285.1	+	107	898	+	101	892				aadA1	2023-08-08.2
	aadA1		ANT(3'')-Ia family aminoglycoside nucleotidyltransferase AadA1	core	AMR	AMR	AMINOGLYCOSIDE	STREPTOMYCIN	WP_001206315.1	NG_047327.1	No	CAE48337.1	AJ584652.2	+	2983	3771	+	101	889				aadA1	2023-08-08.2
	aadA1		ANT(3'')-Ia family aminoglycoside nucleotidyltransferase AadA1	core	AMR	AMR	AMINOGLYCOSIDE	STREPTOMYCIN	WP_071593203.1	NG_052028.1	No	CAJ20142.1	AM055748.1	+	1652	2443	+	101	892				aadA1	2023-08-08.2
	aadA1		ANT(3'')-Ia family aminoglycoside nucleotidyltransferase AadA1	core	AMR	AMR	AMINOGLYCOSIDE	STREPTOMYCIN	WP_071846233.1	NG_052245.1	No	AAM18213.1	AY090896.1	+	1059	1850	+	101	892				aadA1	2023-08-08.2
	aadA1		ANT(3'')-Ia family aminoglycoside nucleotidyltransferase AadA1	core	AMR	AMR	AMINOGLYCOSIDE	STREPTOMYCIN	WP_032490440.1	NG_052250.1	No	AAN41409.1	AY139590.1	+	107	898	+	101	892	19719593			aadA1	2023-08-08.2
	aadA1		ANT(3'')-Ia family aminoglycoside nucleotidyltransferase AadA1	core	AMR	AMR	AMINOGLYCOSIDE	STREPTOMYCIN	WP_032490443.1	NG_052252.1	No	AAN41424.1	AY139597.1	+	370	1161	+	101	892	19719593			aadA1	2023-08-08.2
	aadA1		ANT(3'')-Ia family aminoglycoside nucleotidyltransferase AadA1	core	AMR	AMR	AMINOGLYCOSIDE	STREPTOMYCIN	WP_032490451.1	NG_052314.1	No	AAN41437.1	AY139602.1	+	698	1489	+	101	892	19719593			aadA1	2023-08-08.2
	aadA1		ANT(3'')-Ia family aminoglycoside nucleotidyltransferase AadA1	core	AMR	AMR	AMINOGLYCOSIDE	STREPTOMYCIN	WP_071846275.1	NG_052320.1	No	AAS18385.1	AY524415.3	+	8408	9199	+	101	892				aadA1	2023-08-08.2
	aadA1		ANT(3'')-Ia family aminoglycoside nucleotidyltransferase AadA1	core	AMR	AMR	AMINOGLYCOSIDE	STREPTOMYCIN	WP_071846276.1	NG_052322.1	No	AAT51725.1	AY577724.1	+	2177	2968	+	101	892				aadA1	2023-08-08.2
	aadA1		ANT(3'')-Ia family aminoglycoside nucleotidyltransferase AadA1	core	AMR	AMR	AMINOGLYCOSIDE	STREPTOMYCIN	WP_040120354.1	NG_052030.1	No	AIX81932.1	CP009874.1	+	10821	11612	+	101	892				aadA1	2023-08-08.2
	aadA1		ANT(3'')-Ia family aminoglycoside nucleotidyltransferase AadA1	core	AMR	AMR	AMINOGLYCOSIDE	STREPTOMYCIN	WP_071846304.1	NG_052368.1	No	AAY43149.1	DQ018384.1	+	741	1532	+	101	892				aadA1	2023-08-08.2
	aadA1		ANT(3'')-Ia family aminoglycoside nucleotidyltransferase AadA1	core	AMR	AMR	AMINOGLYCOSIDE	STREPTOMYCIN	WP_071846339.1	NG_052434.1	No	ABA54429.1	DQ133159.1	+	49	840	+	49	840				aadA1	2023-08-08.2
	aadA1		ANT(3'')-Ia family aminoglycoside nucleotidyltransferase AadA1	core	AMR	AMR	AMINOGLYCOSIDE	STREPTOMYCIN	WP_071846340.1	NG_052435.1	No	ABA54435.1	DQ133164.1	+	634	1425	+	101	892				aadA1	2023-08-08.2
	aadA1		ANT(3'')-Ia family aminoglycoside nucleotidyltransferase AadA1	core	AMR	AMR	AMINOGLYCOSIDE	STREPTOMYCIN	WP_071846338.1	NG_052431.1	No	AAZ95179.1	DQ166553.1	+	727	1518	+	101	892				aadA1	2023-08-08.2
	aadA1		ANT(3'')-Ia family aminoglycoside nucleotidyltransferase AadA1	core	AMR	AMR	AMINOGLYCOSIDE	STREPTOMYCIN	WP_071846342.1	NG_052439.1	No	ABG01705.1	DQ520934.1	+	977	1768	+	101	892				aadA1	2023-08-08.2
	aadA1		ANT(3'')-Ia family aminoglycoside nucleotidyltransferase AadA1	core	AMR	AMR	AMINOGLYCOSIDE	STREPTOMYCIN	WP_071846343.1	NG_052440.1	No	ABG01715.1	DQ520940.1	+	1377	2168	+	101	892				aadA1	2023-08-08.2
	aadA1		ANT(3'')-Ia family aminoglycoside nucleotidyltransferase AadA1	core	AMR	AMR	AMINOGLYCOSIDE	STREPTOMYCIN	WP_071846354.1	NG_052473.1	No	ABH07980.1	DQ836058.1	+	741	1532	+	101	892				aadA1	2023-08-08.2
	aadA1		ANT(3'')-Ia family aminoglycoside nucleotidyltransferase AadA1	core	AMR	AMR	AMINOGLYCOSIDE	STREPTOMYCIN	WP_071846357.1	NG_052477.1	No	ABL09106.1	EF105290.1	+	1450	2241	+	101	892				aadA1	2023-08-08.2
	aadA1		ANT(3'')-Ia family aminoglycoside nucleotidyltransferase AadA1	core	AMR	AMR	AMINOGLYCOSIDE	STREPTOMYCIN	WP_032491959.1	NG_052486.1	No	ABQ96617.1	EF592570.1	+	1223	2014	+	101	892				aadA1	2023-08-08.2
	aadA1		ANT(3'')-Ia family aminoglycoside nucleotidyltransferase AadA1	core	AMR	AMR	AMINOGLYCOSIDE	STREPTOMYCIN	WP_032492486.1	NG_047328.1	No	ACS94035.1	FJ462718.1	-	57	848	+	101	892				aadA1	2023-08-08.2
	aadA1		ANT(3'')-Ia family aminoglycoside nucleotidyltransferase AadA1	core	AMR	AMR	AMINOGLYCOSIDE	STREPTOMYCIN	WP_071846187.1	NG_052136.1	No	ACL98100.1	FJ591055.1	+	2206	2994	+	101	889				aadA1	2023-08-08.2
	aadA1		ANT(3'')-Ia family aminoglycoside nucleotidyltransferase AadA1	core	AMR	AMR	AMINOGLYCOSIDE	STREPTOMYCIN	WP_071846296.1	NG_052354.1	No	CBM56260.1	FN823039.1	+	710	1501	+	101	892				aadA1	2023-08-08.2
	aadA1		ANT(3'')-Ia family aminoglycoside nucleotidyltransferase AadA1	core	AMR	AMR	AMINOGLYCOSIDE	STREPTOMYCIN	WP_071846243.1	NG_052266.1	No	ACS12988.1	GQ144317.1	+	1618	2409	+	101	892				aadA1	2023-08-08.2
	aadA1		ANT(3'')-Ia family aminoglycoside nucleotidyltransferase AadA1	core	AMR	AMR	AMINOGLYCOSIDE	STREPTOMYCIN	WP_032492580.1	NG_052271.1	No	ACX94065.1	GQ926879.1	+	986	1777	+	101	892				aadA1	2023-08-08.2
	aadA1		ANT(3'')-Ia family aminoglycoside nucleotidyltransferase AadA1	core	AMR	AMR	AMINOGLYCOSIDE	STREPTOMYCIN	WP_071846250.1	NG_052276.1	No	ADE61659.1	GU731078.1	+	851	1642	+	101	892				aadA1	2023-08-08.2
	aadA1		ANT(3'')-Ia family aminoglycoside nucleotidyltransferase AadA1	core	AMR	AMR	AMINOGLYCOSIDE	STREPTOMYCIN	WP_140423278.1	NG_065405.1	No	CCF70752.1	HE650982.1	+	107	898	+	101	892				aadA1	2023-08-08.2
	aadA1		ANT(3'')-Ia family aminoglycoside nucleotidyltransferase AadA1	core	AMR	AMR	AMINOGLYCOSIDE	STREPTOMYCIN	WP_071846315.1	NG_052385.1	No	AEA49957.1	HQ326183.1	+	1577	2368	+	101	892				aadA1	2023-08-08.2
	aadA1		ANT(3'')-Ia family aminoglycoside nucleotidyltransferase AadA1	core	AMR	AMR	AMINOGLYCOSIDE	STREPTOMYCIN	WP_071846240.1	NG_052257.1	No	AET43409.1	HQ662555.1	+	1959	2750	+	101	892				aadA1	2023-08-08.2
	aadA1		ANT(3'')-Ia family aminoglycoside nucleotidyltransferase AadA1	core	AMR	AMR	AMINOGLYCOSIDE	STREPTOMYCIN	WP_071846371.1	NG_052501.1	No	AEQ26262.1	JF920804.1	+	107	898	+	101	892				aadA1	2023-08-08.2
	aadA1		ANT(3'')-Ia family aminoglycoside nucleotidyltransferase AadA1	core	AMR	AMR	AMINOGLYCOSIDE	STREPTOMYCIN	WP_071846372.1	NG_052502.1	No	AEQ26265.1	JF920806.1	+	746	1537	+	101	892				aadA1	2023-08-08.2
	aadA1		ANT(3'')-Ia family aminoglycoside nucleotidyltransferase AadA1	core	AMR	AMR	AMINOGLYCOSIDE	STREPTOMYCIN	WP_001682441.1	NG_052146.1	No	AEY84944.1	JN645874.1	+	107	898	+	101	892				aadA1	2023-08-08.2
	aadA1		ANT(3'')-Ia family aminoglycoside nucleotidyltransferase AadA1	core	AMR	AMR	AMINOGLYCOSIDE	STREPTOMYCIN	WP_031942898.1	NG_052145.1	No	AEX92204.1	JQ004408.1	-	50406	51197	+	101	892				aadA1	2023-08-08.2
	aadA1		ANT(3'')-Ia family aminoglycoside nucleotidyltransferase AadA1	core	AMR	AMR	AMINOGLYCOSIDE	STREPTOMYCIN	WP_071846252.1	NG_052278.1	No	AFK93458.1	JQ326984.1	+	1622	2413	+	101	892				aadA1	2023-08-08.2
	aadA1		ANT(3'')-Ia family aminoglycoside nucleotidyltransferase AadA1	core	AMR	AMR	AMINOGLYCOSIDE	STREPTOMYCIN	WP_071846253.1	NG_052279.1	No	AFK93463.1	JQ326986.1	+	1050	1841	+	101	892				aadA1	2023-08-08.2
	aadA1		ANT(3'')-Ia family aminoglycoside nucleotidyltransferase AadA1	core	AMR	AMR	AMINOGLYCOSIDE	STREPTOMYCIN	WP_071846256.1	NG_052287.1	No	AFR42507.1	JQ805119.1	+	801	1592	+	101	892				aadA1	2023-08-08.2
	aadA1		ANT(3'')-Ia family aminoglycoside nucleotidyltransferase AadA1	core	AMR	AMR	AMINOGLYCOSIDE	STREPTOMYCIN	WP_071846270.1	NG_052311.1	No	AGY30810.1	KF525286.1	+	107	898	+	101	892				aadA1	2023-08-08.2
	aadA1		ANT(3'')-Ia family aminoglycoside nucleotidyltransferase AadA1	core	AMR	AMR	AMINOGLYCOSIDE	STREPTOMYCIN	WP_071846271.1	NG_052312.1	No	AGY30811.1	KF525287.1	+	107	898	+	101	892				aadA1	2023-08-08.2
	aadA1		ANT(3'')-Ia family aminoglycoside nucleotidyltransferase AadA1	core	AMR	AMR	AMINOGLYCOSIDE	STREPTOMYCIN	WP_071846272.1	NG_052313.1	No	AGY30812.1	KF525288.1	+	107	898	+	101	892				aadA1	2023-08-08.2
	aadA1		ANT(3'')-Ia family aminoglycoside nucleotidyltransferase AadA1	core	AMR	AMR	AMINOGLYCOSIDE	STREPTOMYCIN	WP_071846349.1	NG_052454.1	No	AHK10257.1	KF921521.1	+	608	1399	+	101	892				aadA1	2023-08-08.2
	aadA1		ANT(3'')-Ia family aminoglycoside nucleotidyltransferase AadA1	core	AMR	AMR	AMINOGLYCOSIDE	STREPTOMYCIN	WP_058664416.1	NG_052344.1	No	AIG56580.1	KJ411925.1	-	67466	68257	+	101	892				aadA1	2023-08-08.2
	aadA1		ANT(3'')-Ia family aminoglycoside nucleotidyltransferase AadA1	core	AMR	AMR	AMINOGLYCOSIDE	STREPTOMYCIN	WP_071846206.1	NG_052179.1	No	AHX74204.1	KJ420611.1	+	2318	3109	+	101	892				aadA1	2023-08-08.2
	aadA1		ANT(3'')-Ia family aminoglycoside nucleotidyltransferase AadA1	core	AMR	AMR	AMINOGLYCOSIDE	STREPTOMYCIN	WP_071846288.1	NG_052335.1	No	AIA09246.1	KJ579054.1	+	4178	4969	+	101	892				aadA1	2023-08-08.2
	aadA1		ANT(3'')-Ia family aminoglycoside nucleotidyltransferase AadA1	core	AMR	AMR	AMINOGLYCOSIDE	STREPTOMYCIN	WP_046622360.1	NG_052536.1	No	KKJ21274.1	LBLX01000046.1	+	120	911	+	101	892				aadA1	2023-08-08.2
	aadA1		ANT(3'')-Ia family aminoglycoside nucleotidyltransferase AadA1	core	AMR	AMR	AMINOGLYCOSIDE	STREPTOMYCIN	WP_001206317.1	NG_047326.1	No	AAB59083.4	M95287.4	+	3320	4111	+	101	892	13342682821509			aadA1	2023-08-08.2
	aadA1		ANT(3'')-Ia family aminoglycoside nucleotidyltransferase AadA1	core	AMR	AMR	AMINOGLYCOSIDE	STREPTOMYCIN	WP_001206316.1	NG_047324.1	No	CAA31362.1	X12870.1	+	1299	2090	+	101	892	298618628152054			aadA1	2023-08-08.2
	aadA10		ANT(3'')-Ia family aminoglycoside nucleotidyltransferase AadA10	core	AMR	AMR	AMINOGLYCOSIDE	STREPTOMYCIN	WP_070342359.1	NG_051878.1	No	CAR63505.1	FM207632.1	+	627	1472	+	101	946				aadA10	2023-08-08.2
	aadA10		ANT(3'')-Ia family aminoglycoside nucleotidyltransferase AadA10	core	AMR	AMR	AMINOGLYCOSIDE	STREPTOMYCIN	WP_071846261.1	NG_052302.1	No	AGY30799.1	KF525276.1	+	735	1568	+	101	934				aadA10	2023-08-08.2
	aadA10		ANT(3'')-Ia family aminoglycoside nucleotidyltransferase AadA10	core	AMR	AMR	AMINOGLYCOSIDE	STREPTOMYCIN	WP_071846266.1	NG_052307.1	No	AGY30806.1	KF525282.1	+	107	940	+	101	934				aadA10	2023-08-08.2
	aadA10		ANT(3'')-Ia family aminoglycoside nucleotidyltransferase AadA10	core	AMR	AMR	AMINOGLYCOSIDE	STREPTOMYCIN	WP_071846327.1	NG_052411.1	No	AGY30882.1	KF525339.1	+	618	1451	+	101	934				aadA10	2023-08-08.2
	aadA10		ANT(3'')-Ia family aminoglycoside nucleotidyltransferase AadA10	core	AMR	AMR	AMINOGLYCOSIDE	STREPTOMYCIN	WP_025991879.1	NG_047329.1	No	AAL36430.1	U37105.2	+	2807	3640	+	101	934	12121911			aadA10	2023-08-08.2
	aadA11		ANT(3'')-Ia family aminoglycoside nucleotidyltransferase AadA11	core	AMR	AMR	AMINOGLYCOSIDE	STREPTOMYCIN	WP_032495379.1	NG_047331.1	No	CAD99015.1	AJ567827.1	+	1	792	+	1	792				aadA11	2023-08-08.2
	aadA11		ANT(3'')-Ia family aminoglycoside nucleotidyltransferase AadA11	core	AMR	AMR	AMINOGLYCOSIDE	STREPTOMYCIN	WP_011600630.1	NG_051873.1	No	CAK02671.1	AM261282.1	+	23620	24411	+	101	892				aadA11	2023-08-08.2
	aadA11		ANT(3'')-Ia family aminoglycoside nucleotidyltransferase AadA11	core	AMR	AMR	AMINOGLYCOSIDE	STREPTOMYCIN	WP_048608579.1	NG_047330.1	No	AAN60064.1	AY144590.1	+	1	846	+	1	846	16451415			aadA11	2023-08-08.2
	aadA11		ANT(3'')-Ia family aminoglycoside nucleotidyltransferase AadA11	core	AMR	AMR	AMINOGLYCOSIDE	STREPTOMYCIN	WP_063840415.1	NG_047332.1	No	ABG76944.1	DQ778997.1	+	107	952	+	101	946				aadA11	2023-08-08.2
	aadA11		ANT(3'')-Ia family aminoglycoside nucleotidyltransferase AadA11	core	AMR	AMR	AMINOGLYCOSIDE	STREPTOMYCIN	WP_071846267.1	NG_052308.1	No	AGY30807.1	KF525283.1	+	107	898	+	101	892				aadA11	2023-08-08.2
	aadA12		ANT(3'')-Ia family aminoglycoside nucleotidyltransferase AadA12	core	AMR	AMR	AMINOGLYCOSIDE	STREPTOMYCIN	WP_031306504.1	NG_047333.1	No	AAV49760.1	AY665771.1	+	1	792	+	1	792	19538087			aadA12	2023-08-08.2
	aadA12		ANT(3'')-Ia family aminoglycoside nucleotidyltransferase AadA12	core	AMR	AMR	AMINOGLYCOSIDE	STREPTOMYCIN	WP_071846268.1	NG_052309.1	No	AGY30808.1	KF525284.1	+	107	898	+	101	892				aadA12	2023-08-08.2
	aadA13		ANT(3'')-Ia family aminoglycoside nucleotidyltransferase AadA13	core	AMR	AMR	AMINOGLYCOSIDE	STREPTOMYCIN	WP_012414180.1	NG_047335.1	No	CAQ48379.1	AM901564.1	-	34997	35794	+	101	898				aadA13	2023-08-08.2
	aadA13		ANT(3'')-Ia family aminoglycoside nucleotidyltransferase AadA13	core	AMR	AMR	AMINOGLYCOSIDE	STREPTOMYCIN	WP_001424636.1	NG_047334.1	No	AAV49321.1	AY713504.1	+	1	798	+	1	798	18268088			aadA13	2023-08-08.2
	aadA13		ANT(3'')-Ia family aminoglycoside nucleotidyltransferase AadA13	core	AMR	AMR	AMINOGLYCOSIDE	STREPTOMYCIN	WP_071846269.1	NG_052310.1	No	AGY30809.1	KF525285.1	+	107	904	+	101	898				aadA13	2023-08-08.2
	aadA15		ANT(3'')-Ia family aminoglycoside nucleotidyltransferase AadA15	core	AMR	AMR	AMINOGLYCOSIDE	STREPTOMYCIN	WP_025672409.1	NG_047338.1	No	ABD58917.1	DQ393783.1	+	1800	2591	+	101	892	16816399			aadA15	2023-08-08.2
	aadA15		ANT(3'')-Ia family aminoglycoside nucleotidyltransferase AadA15	core	AMR	AMR	AMINOGLYCOSIDE	STREPTOMYCIN	WP_070342366.1	NG_051891.1	No	AEH57064.1	HQ386835.1	+	3862	4653	+	101	892				aadA15	2023-08-08.2
	aadA15		ANT(3'')-Ia family aminoglycoside nucleotidyltransferase AadA15	core	AMR	AMR	AMINOGLYCOSIDE	STREPTOMYCIN	WP_071846190.1	NG_052144.1	No	AEX31566.1	JN588535.1	+	108	899	+	101	892				aadA15	2023-08-08.2
	aadA16		ANT(3'')-Ia family aminoglycoside nucleotidyltransferase AadA16	core	AMR	AMR	AMINOGLYCOSIDE	STREPTOMYCIN	WP_032492255.1	NG_047340.1	No	ACF17980.1	EU675686.2	+	3197	4042	+	101	946	19008256			aadA16	2023-08-08.2
	aadA16		ANT(3'')-Ia family aminoglycoside nucleotidyltransferase AadA16	core	AMR	AMR	AMINOGLYCOSIDE	STREPTOMYCIN	WP_001749984.1	NG_047339.1	No	ACD45687.1	KP076293.1	+	3002	3847	+	101	946				aadA16	2023-08-08.2
	aadA1bt		ANT(3'')-Ia family aminoglycoside nucleotidyltransferase AadA1bt	core	AMR	AMR	AMINOGLYCOSIDE	STREPTOMYCIN	WP_071593208.1	NG_052032.1	No	CAQ51305.3	AM991330.2	+	107	898	+	101	892				aadA1bt	2023-08-08.2
	aadA1bt		ANT(3'')-Ia family aminoglycoside nucleotidyltransferase AadA1bt	core	AMR	AMR	AMINOGLYCOSIDE	STREPTOMYCIN	WP_071593205.1	NG_052031.1	No	CAQ76924.2	FM179327.2	+	684	1475	+	101	892				aadA1bt	2023-08-08.2
	aadA2		ANT(3'')-Ia family aminoglycoside nucleotidyltransferase AadA2	core	AMR	AMR	AMINOGLYCOSIDE	STREPTOMYCIN	WP_032490336.1	NG_064655.1	No	BAD77821.1	AB196348.1	+	1011	1802	+	101	892				aadA2	2023-08-08.2
	aadA2		ANT(3'')-Ia family aminoglycoside nucleotidyltransferase AadA2	core	AMR	AMR	AMINOGLYCOSIDE	STREPTOMYCIN	WP_071846218.1	NG_052228.1	No	AAC98493.1	AF071555.1	+	1961	2752	+	101	892	10103189			aadA2	2023-08-08.2
	aadA2		ANT(3'')-Ia family aminoglycoside nucleotidyltransferase AadA2	core	AMR	AMR	AMINOGLYCOSIDE	STREPTOMYCIN	WP_071846222.1	NG_052232.1	No	AAF34176.1	AF203817.1	+	71	862	+	71	862	11055933			aadA2	2023-08-08.2
	aadA2		ANT(3'')-Ia family aminoglycoside nucleotidyltransferase AadA2	core	AMR	AMR	AMINOGLYCOSIDE	STREPTOMYCIN	WP_070342357.1	NG_051848.1	No	AAF97630.1	AF221903.1	+	107	898	+	101	892				aadA2	2023-08-08.2
	aadA2		ANT(3'')-Ia family aminoglycoside nucleotidyltransferase AadA2	core	AMR	AMR	AMINOGLYCOSIDE	STREPTOMYCIN	WP_001261740.1	NG_051846.1	No	AAF87686.1	AF227505.1	+	1918	2709	+	101	892				aadA2	2023-08-08.2
	aadA2		ANT(3'')-Ia family aminoglycoside nucleotidyltransferase AadA2	core	AMR	AMR	AMINOGLYCOSIDE	STREPTOMYCIN	WP_071846234.1	NG_052246.1	No	AAM27275.1	AF418284.1	+	2793	3584	+	101	892				aadA2	2023-08-08.2
	aadA2		ANT(3'')-Ia family aminoglycoside nucleotidyltransferase AadA2	core	AMR	AMR	AMINOGLYCOSIDE	STREPTOMYCIN	WP_071846229.1	NG_052241.1	No	AAL59383.1	AF458081.1	+	635	1426	+	101	892				aadA2	2023-08-08.2
	aadA2		ANT(3'')-Ia family aminoglycoside nucleotidyltransferase AadA2	core	AMR	AMR	AMINOGLYCOSIDE	STREPTOMYCIN	WP_071846231.1	NG_052243.1	No	AAL59387.1	AF458082.1	+	1316	2104	+	101	889				aadA2	2023-08-08.2
	aadA2		ANT(3'')-Ia family aminoglycoside nucleotidyltransferase AadA2	core	AMR	AMR	AMINOGLYCOSIDE	STREPTOMYCIN	WP_071846232.1	NG_052244.1	No	AAL99978.1	AF486817.1	+	558	1349	+	101	892				aadA2	2023-08-08.2
	aadA2		ANT(3'')-Ia family aminoglycoside nucleotidyltransferase AadA2	core	AMR	AMR	AMINOGLYCOSIDE	STREPTOMYCIN	WP_071846236.1	NG_052248.1	No	AAM95633.1	AF530636.1	+	107	898	+	101	892				aadA2	2023-08-08.2
	aadA2		ANT(3'')-Ia family aminoglycoside nucleotidyltransferase AadA2	core	AMR	AMR	AMINOGLYCOSIDE	STREPTOMYCIN	WP_071846237.1	NG_052249.1	No	AAM95634.1	AF530637.1	+	107	898	+	101	892				aadA2	2023-08-08.2
	aadA2		ANT(3'')-Ia family aminoglycoside nucleotidyltransferase AadA2	core	AMR	AMR	AMINOGLYCOSIDE	STREPTOMYCIN	WP_011222095.1	NG_052324.1	No	CAG26026.1	AJ639924.1	+	29171	29962	+	101	892				aadA2	2023-08-08.2
	aadA2		ANT(3'')-Ia family aminoglycoside nucleotidyltransferase AadA2	core	AMR	AMR	AMINOGLYCOSIDE	STREPTOMYCIN	WP_071846273.1	NG_052316.1	No	AAN46366.1	AY127872.1	+	64	855	+	64	855				aadA2	2023-08-08.2
	aadA2		ANT(3'')-Ia family aminoglycoside nucleotidyltransferase AadA2	core	AMR	AMR	AMINOGLYCOSIDE	STREPTOMYCIN	WP_071846274.1	NG_052319.1	No	AAS13763.1	AY522923.1	+	1515	2306	+	101	892				aadA2	2023-08-08.2
	aadA2		ANT(3'')-Ia family aminoglycoside nucleotidyltransferase AadA2	core	AMR	AMR	AMINOGLYCOSIDE	STREPTOMYCIN	WP_071846337.1	NG_052430.1	No	AAZ91700.1	DQ157750.1	+	1775	2566	+	101	892				aadA2	2023-08-08.2
	aadA2		ANT(3'')-Ia family aminoglycoside nucleotidyltransferase AadA2	core	AMR	AMR	AMINOGLYCOSIDE	STREPTOMYCIN	WP_071846345.1	NG_052442.1	No	ABG76946.1	DQ778999.1	+	107	898	+	101	892				aadA2	2023-08-08.2
	aadA2		ANT(3'')-Ia family aminoglycoside nucleotidyltransferase AadA2	core	AMR	AMR	AMINOGLYCOSIDE	STREPTOMYCIN	WP_032491964.1	NG_052487.1	No	ABQ96627.1	EF592571.1	+	1550	2341	+	101	892				aadA2	2023-08-08.2
	aadA2		ANT(3'')-Ia family aminoglycoside nucleotidyltransferase AadA2	core	AMR	AMR	AMINOGLYCOSIDE	STREPTOMYCIN	WP_071846386.1	NG_052521.1	No	ACH72991.1	EU977566.1	+	698	1489	+	101	892				aadA2	2023-08-08.2
	aadA2		ANT(3'')-Ia family aminoglycoside nucleotidyltransferase AadA2	core	AMR	AMR	AMINOGLYCOSIDE	STREPTOMYCIN	WP_071846246.1	NG_052269.1	No	CAR85792.1	FM242710.2	+	2102	2893	+	101	892				aadA2	2023-08-08.2
	aadA2		ANT(3'')-Ia family aminoglycoside nucleotidyltransferase AadA2	core	AMR	AMR	AMINOGLYCOSIDE	STREPTOMYCIN	WP_140423281.1	NG_065408.1	Yes		FN178517.2	+	2535	3326	+	101	892				aadA2	2023-08-08.2
	aadA2		ANT(3'')-Ia family aminoglycoside nucleotidyltransferase AadA2	core	AMR	AMR	AMINOGLYCOSIDE	STREPTOMYCIN	WP_140423280.1	NG_065407.1	No	CAZ44311.2	FN396367.2	+	107	898	+	101	892				aadA2	2023-08-08.2
	aadA2		ANT(3'')-Ia family aminoglycoside nucleotidyltransferase AadA2	core	AMR	AMR	AMINOGLYCOSIDE	STREPTOMYCIN	WP_140423279.1	NG_065406.1	No	CAZ44322.2	FN396378.2	+	107	898	+	101	892				aadA2	2023-08-08.2
	aadA2		ANT(3'')-Ia family aminoglycoside nucleotidyltransferase AadA2	core	AMR	AMR	AMINOGLYCOSIDE	STREPTOMYCIN	WP_071846369.1	NG_052496.1	No	CCC21012.1	FR875302.1	+	988	1779	+	101	892				aadA2	2023-08-08.2
	aadA2		ANT(3'')-Ia family aminoglycoside nucleotidyltransferase AadA2	core	AMR	AMR	AMINOGLYCOSIDE	STREPTOMYCIN	WP_071846370.1	NG_052497.1	No	CCC21015.1	FR875303.1	+	987	1778	+	101	892				aadA2	2023-08-08.2
	aadA2		ANT(3'')-Ia family aminoglycoside nucleotidyltransferase AadA2	core	AMR	AMR	AMINOGLYCOSIDE	STREPTOMYCIN	WP_071846308.1	NG_052375.1	No	ADO00936.1	GU060316.1	+	62	853	+	62	853				aadA2	2023-08-08.2
	aadA2		ANT(3'')-Ia family aminoglycoside nucleotidyltransferase AadA2	core	AMR	AMR	AMINOGLYCOSIDE	STREPTOMYCIN	WP_071846309.1	NG_052376.1	No	ADO00949.1	GU060321.1	+	959	1750	+	101	892				aadA2	2023-08-08.2
	aadA2		ANT(3'')-Ia family aminoglycoside nucleotidyltransferase AadA2	core	AMR	AMR	AMINOGLYCOSIDE	STREPTOMYCIN	WP_071846248.1	NG_052273.1	No	ADC32462.1	GU358477.1	+	107	898	+	101	892				aadA2	2023-08-08.2
	aadA2		ANT(3'')-Ia family aminoglycoside nucleotidyltransferase AadA2	core	AMR	AMR	AMINOGLYCOSIDE	STREPTOMYCIN	WP_071593216.1	NG_052038.1	No	ADU56648.1	HM451497.1	+	2193	2984	+	101	892				aadA2	2023-08-08.2
	aadA2		ANT(3'')-Ia family aminoglycoside nucleotidyltransferase AadA2	core	AMR	AMR	AMINOGLYCOSIDE	STREPTOMYCIN	WP_071846367.1	NG_052494.1	No	AEH26345.1	HQ730120.1	+	3743	4534	+	101	892				aadA2	2023-08-08.2
	aadA2		ANT(3'')-Ia family aminoglycoside nucleotidyltransferase AadA2	core	AMR	AMR	AMINOGLYCOSIDE	STREPTOMYCIN	WP_001206356.1	NG_047343.1	No	AFI72851.1	JQ364967.1	+	70134	70925	+	101	892				aadA2	2023-08-08.2
	aadA2		ANT(3'')-Ia family aminoglycoside nucleotidyltransferase AadA2	core	AMR	AMR	AMINOGLYCOSIDE	STREPTOMYCIN	WP_071846198.1	NG_052156.1	No	AFI58054.1	JQ414042.1	+	107	898	+	101	892				aadA2	2023-08-08.2
	aadA2		ANT(3'')-Ia family aminoglycoside nucleotidyltransferase AadA2	core	AMR	AMR	AMINOGLYCOSIDE	STREPTOMYCIN	WP_071593219.1	NG_052041.1	No	AGZ80891.1	KF386160.1	+	31	822	+	31	822				aadA2	2023-08-08.2
	aadA2		ANT(3'')-Ia family aminoglycoside nucleotidyltransferase AadA2	core	AMR	AMR	AMINOGLYCOSIDE	STREPTOMYCIN	WP_071846319.1	NG_052402.1	No	AGY30815.1	KF525290.1	+	107	898	+	101	892				aadA2	2023-08-08.2
	aadA2		ANT(3'')-Ia family aminoglycoside nucleotidyltransferase AadA2	core	AMR	AMR	AMINOGLYCOSIDE	STREPTOMYCIN	WP_070342372.1	NG_051906.1	No	AIA09238.1	KJ575543.1	+	1739	2530	+	101	892				aadA2	2023-08-08.2
	aadA2		ANT(3'')-Ia family aminoglycoside nucleotidyltransferase AadA2	core	AMR	AMR	AMINOGLYCOSIDE	STREPTOMYCIN	WP_048207712.1	NG_052537.1	Yes		KQ087610.1	+	27517	28308	+	101	892				aadA2	2023-08-08.2
	aadA21		ANT(3'')-Ia family aminoglycoside nucleotidyltransferase AadA21	core	AMR	AMR	AMINOGLYCOSIDE	STREPTOMYCIN	WP_063840435.1	NG_047344.1	No	AAN87151.1	AY171244.1	+	47	838	+	47	838	12760885			aadA21	2023-08-08.2
	aadA21		ANT(3'')-Ia family aminoglycoside nucleotidyltransferase AadA21	core	AMR	AMR	AMINOGLYCOSIDE	STREPTOMYCIN	WP_063840436.1	NG_047345.1	No	ABL95942.1	EF051038.1	+	1316	2107	+	101	892				aadA21	2023-08-08.2
	aadA22		ANT(3'')-Ia family aminoglycoside nucleotidyltransferase AadA22	core	AMR	AMR	AMINOGLYCOSIDE	STREPTOMYCIN	WP_032491824.1	NG_047346.1	No	CAK12750.1	AM261837.1	+	74	865	+	74	865	17597002			aadA22	2023-08-08.2
	aadA22		ANT(3'')-Ia family aminoglycoside nucleotidyltransferase AadA22	core	AMR	AMR	AMINOGLYCOSIDE	STREPTOMYCIN	WP_024198294.1	NG_047348.1	No	ACL98098.1	FJ591054.1	+	68	859	+	68	859				aadA22	2023-08-08.2
	aadA22		ANT(3'')-Ia family aminoglycoside nucleotidyltransferase AadA22	core	AMR	AMR	AMINOGLYCOSIDE	STREPTOMYCIN	WP_071846321.1	NG_052404.1	No	AGY30818.1	KF525293.1	+	107	898	+	101	892				aadA22	2023-08-08.2
	aadA25		ANT(3'')-Ia family aminoglycoside nucleotidyltransferase AadA25	core	AMR	AMR	AMINOGLYCOSIDE	STREPTOMYCIN	WP_011113049.1	NG_052317.1	No	AAP15299.1	AY232671.1	+	549	1340	+	101	892				aadA25	2023-08-08.2
	aadA25		ANT(3'')-Ia family aminoglycoside nucleotidyltransferase AadA25	core	AMR	AMR	AMINOGLYCOSIDE	STREPTOMYCIN	WP_024131607.1	NG_052538.1	Yes		CP000604.1	+	126104	126895	+	101	892				aadA25	2023-08-08.2
	aadA25		ANT(3'')-Ia family aminoglycoside nucleotidyltransferase AadA25	core	AMR	AMR	AMINOGLYCOSIDE	STREPTOMYCIN	WP_014325834.1	NG_047352.1	No	AET15272.1	CP003022.1	+	336789	337580	+	101	892	22001175			aadA25	2023-08-08.2
	aadA27		ANT(3'')-II family aminoglycoside nucleotidyltransferase AadA27	core	AMR	AMR	AMINOGLYCOSIDE	SPECTINOMYCIN/STREPTOMYCIN	WP_050041693.1	NG_054660.1	No	UVB02487.1	CP082146.1	-	3239	4027	+	101	889	26896789			aadA27	2023-08-08.2
	aadA3		ANT(3'')-Ia family aminoglycoside nucleotidyltransferase AadA3	core	AMR	AMR	AMINOGLYCOSIDE	STREPTOMYCIN	WP_063840441.1	NG_047353.1	No	AAC14728.1	AF047479.2	+	1296	2087	+	101	892	1314803			aadA3	2023-08-08.2
	aadA3		ANT(3'')-Ia family aminoglycoside nucleotidyltransferase AadA3	core	AMR	AMR	AMINOGLYCOSIDE	STREPTOMYCIN	WP_071846346.1	NG_052443.1	No	ABG88877.1	DQ789597.1	+	979	1770	+	101	892				aadA3	2023-08-08.2
	aadA3		ANT(3'')-Ia family aminoglycoside nucleotidyltransferase AadA3	core	AMR	AMR	AMINOGLYCOSIDE	STREPTOMYCIN	WP_071846364.1	NG_052490.1	No	ABV21793.1	EU116441.1	+	1266	2057	+	101	892				aadA3	2023-08-08.2
	aadA3		ANT(3'')-Ia family aminoglycoside nucleotidyltransferase AadA3	core	AMR	AMR	AMINOGLYCOSIDE	STREPTOMYCIN	WP_063840442.1	NG_047354.1	No	ACJ63285.1	FJ196388.1	+	16	807	+	16	807				aadA3	2023-08-08.2
	aadA3		ANT(3'')-Ia family aminoglycoside nucleotidyltransferase AadA3	core	AMR	AMR	AMINOGLYCOSIDE	STREPTOMYCIN	WP_071846278.1	NG_052325.1	No	AIA09138.1	KJ546440.1	+	103	894	+	101	892				aadA3	2023-08-08.2
	aadA31		ANT(3'')-Ia family aminoglycoside nucleotidyltransferase AadA31	core	AMR	AMR	AMINOGLYCOSIDE	STREPTOMYCIN	WP_031192893.1	NG_057462.1	No	AUK31272.1	CP015560.1	+	1696612	1697400	+	101	889				aadA31	2023-08-08.2
	aadA31		ANT(3'')-Ia family aminoglycoside nucleotidyltransferase AadA31	core	AMR	AMR	AMINOGLYCOSIDE	STREPTOMYCIN	WP_094963248.1	NG_059333.1	No	OZS71947.1	NOWC01000064.1	-	664	1452	+	101	889				aadA31	2023-08-08.2
	aadA4		ANT(3'')-Ia family aminoglycoside nucleotidyltransferase AadA4	core	AMR	AMR	AMINOGLYCOSIDE	STREPTOMYCIN	WP_063840444.1	NG_047356.1	No	AAN34365.1	AY138986.1	+	1	789	+	1	789				aadA4	2023-08-08.2
	aadA4		ANT(3'')-Ia family aminoglycoside nucleotidyltransferase AadA4	core	AMR	AMR	AMINOGLYCOSIDE	STREPTOMYCIN	WP_004356282.1	NG_052359.1	No	ADK47141.1	HM366562.1	+	81	869	+	81	869				aadA4	2023-08-08.2
	aadA4		ANT(3'')-Ia family aminoglycoside nucleotidyltransferase AadA4	core	AMR	AMR	AMINOGLYCOSIDE	STREPTOMYCIN	WP_063840443.1	NG_047355.1	No	CAB41476.2	Z50802.3	+	1306	2094	+	101	889	10639362			aadA4	2023-08-08.2
	aadA5		ANT(3'')-Ia family aminoglycoside nucleotidyltransferase AadA5	core	AMR	AMR	AMINOGLYCOSIDE	STREPTOMYCIN	WP_071846302.1	NG_052362.1	No	BAD77823.1	AB196349.1	+	723	1511	+	101	889				aadA5	2023-08-08.2
	aadA5		ANT(3'')-Ia family aminoglycoside nucleotidyltransferase AadA5	core	AMR	AMR	AMINOGLYCOSIDE	STREPTOMYCIN	WP_000503573.1	NG_047357.1	No	AAF17880.1	AF137361.1	+	64	852	+	64	852	10582907			aadA5	2023-08-08.2
	aadA5		ANT(3'')-Ia family aminoglycoside nucleotidyltransferase AadA5	core	AMR	AMR	AMINOGLYCOSIDE	STREPTOMYCIN	WP_011342946.1	NG_052436.1	No	CAI10767.1	AJ863570.1	+	28116	28904	+	101	889				aadA5	2023-08-08.2
	aadA5		ANT(3'')-Ia family aminoglycoside nucleotidyltransferase AadA5	core	AMR	AMR	AMINOGLYCOSIDE	STREPTOMYCIN	WP_071846379.1	NG_052513.1	No	CAP69687.1	AM932673.1	+	723	1511	+	101	889				aadA5	2023-08-08.2
	aadA5		ANT(3'')-Ia family aminoglycoside nucleotidyltransferase AadA5	core	AMR	AMR	AMINOGLYCOSIDE	STREPTOMYCIN	WP_071846381.1	NG_052515.1	No	CAP74086.1	AM939644.1	+	1399	2187	+	101	889				aadA5	2023-08-08.2
	aadA5		ANT(3'')-Ia family aminoglycoside nucleotidyltransferase AadA5	core	AMR	AMR	AMINOGLYCOSIDE	STREPTOMYCIN	WP_140423282.1	NG_065409.1	No	CAQ53845.2	AM997275.2	+	722	1510	+	101	889				aadA5	2023-08-08.2
	aadA5		ANT(3'')-Ia family aminoglycoside nucleotidyltransferase AadA5	core	AMR	AMR	AMINOGLYCOSIDE	STREPTOMYCIN	WP_032490444.1	NG_052253.1	No	AAN41426.1	AY139598.1	+	618	1406	+	101	889	19719593			aadA5	2023-08-08.2
	aadA5		ANT(3'')-Ia family aminoglycoside nucleotidyltransferase AadA5	core	AMR	AMR	AMINOGLYCOSIDE	STREPTOMYCIN	WP_071846355.1	NG_052474.1	No	ABH12143.1	DQ875874.1	+	724	1512	+	101	889				aadA5	2023-08-08.2
	aadA5		ANT(3'')-Ia family aminoglycoside nucleotidyltransferase AadA5	core	AMR	AMR	AMINOGLYCOSIDE	STREPTOMYCIN	WP_060512885.1	NG_052475.1	No	ABK27311.1	EF027105.1	+	2015	2803	+	101	889				aadA5	2023-08-08.2
	aadA5		ANT(3'')-Ia family aminoglycoside nucleotidyltransferase AadA5	core	AMR	AMR	AMINOGLYCOSIDE	STREPTOMYCIN	WP_071846356.1	NG_052476.1	No	ABL09103.1	EF105289.1	+	107	895	+	101	889				aadA5	2023-08-08.2
	aadA5		ANT(3'')-Ia family aminoglycoside nucleotidyltransferase AadA5	core	AMR	AMR	AMINOGLYCOSIDE	STREPTOMYCIN	WP_000503574.1	NG_047358.1	No	ACX29952.1	GQ466184.1	+	1308	2096	+	101	889				aadA5	2023-08-08.2
	aadA5		ANT(3'')-Ia family aminoglycoside nucleotidyltransferase AadA5	core	AMR	AMR	AMINOGLYCOSIDE	STREPTOMYCIN	WP_070342362.1	NG_051886.1	No	ADC32459.1	GU358475.1	+	723	1511	+	101	889				aadA5	2023-08-08.2
	aadA5		ANT(3'')-Ia family aminoglycoside nucleotidyltransferase AadA5	core	AMR	AMR	AMINOGLYCOSIDE	STREPTOMYCIN	WP_070342369.1	NG_051894.1	No	AEQ26263.1	JF920805.1	+	107	895	+	101	889				aadA5	2023-08-08.2
	aadA5		ANT(3'')-Ia family aminoglycoside nucleotidyltransferase AadA5	core	AMR	AMR	AMINOGLYCOSIDE	STREPTOMYCIN	WP_071846192.1	NG_052148.1	No	AEY84947.1	JN645876.1	+	723	1511	+	101	889				aadA5	2023-08-08.2
	aadA5		ANT(3'')-Ia family aminoglycoside nucleotidyltransferase AadA5	core	AMR	AMR	AMINOGLYCOSIDE	STREPTOMYCIN	WP_071846244.1	NG_064656.1	No	AEY84953.1	JN645879.1	+	723	1511	+	101	889				aadA5	2023-08-08.2
	aadA5		ANT(3'')-Ia family aminoglycoside nucleotidyltransferase AadA5	core	AMR	AMR	AMINOGLYCOSIDE	STREPTOMYCIN	WP_071846196.1	NG_052154.1	No	AFI58046.1	JQ414038.1	+	723	1511	+	101	889				aadA5	2023-08-08.2
	aadA5		ANT(3'')-Ia family aminoglycoside nucleotidyltransferase AadA5	core	AMR	AMR	AMINOGLYCOSIDE	STREPTOMYCIN	WP_071846251.1	NG_052277.1	No	AFK79070.1	JQ837995.1	+	1130	1918	+	101	889				aadA5	2023-08-08.2
	aadA5		ANT(3'')-Ia family aminoglycoside nucleotidyltransferase AadA5	core	AMR	AMR	AMINOGLYCOSIDE	STREPTOMYCIN	WP_070342371.1	NG_051903.1	No	AGU41832.1	KF032820.1	+	2022	2810	+	101	889				aadA5	2023-08-08.2
	aadA5		ANT(3'')-Ia family aminoglycoside nucleotidyltransferase AadA5	core	AMR	AMR	AMINOGLYCOSIDE	STREPTOMYCIN	WP_071846257.1	NG_052296.1	No	AGU41843.1	KF032823.1	+	1407	2195	+	101	889				aadA5	2023-08-08.2
	aadA5		ANT(3'')-Ia family aminoglycoside nucleotidyltransferase AadA5	core	AMR	AMR	AMINOGLYCOSIDE	STREPTOMYCIN	WP_071846286.1	NG_052333.1	No	AIA09219.1	KJ568511.1	+	724	1512	+	101	889				aadA5	2023-08-08.2
	aadA5		ANT(3'')-Ia family aminoglycoside nucleotidyltransferase AadA5	core	AMR	AMR	AMINOGLYCOSIDE	STREPTOMYCIN	WP_071846287.1	NG_052334.1	No	AIA09220.1	KJ568512.1	+	95	883	+	95	883				aadA5	2023-08-08.2
	aadA6		ANT(3'')-Ia family aminoglycoside nucleotidyltransferase AadA6	core	AMR	AMR	AMINOGLYCOSIDE	STREPTOMYCIN	WP_022675713.1	NG_047359.1	No	AAD54217.1	AF140629.1	+	61	906	+	61	906	10673049			aadA6	2023-08-08.2
	aadA6		ANT(3'')-Ia family aminoglycoside nucleotidyltransferase AadA6	core	AMR	AMR	AMINOGLYCOSIDE	STREPTOMYCIN	WP_021529708.1	NG_047360.1	No	CAJ32491.1	AM087405.1	+	1749	2582	+	101	934	16495246			aadA6	2023-08-08.2
	aadA6		ANT(3'')-Ia family aminoglycoside nucleotidyltransferase AadA6	core	AMR	AMR	AMINOGLYCOSIDE	STREPTOMYCIN	WP_071846362.1	NG_052483.1	No	ABO47759.1	EF184217.1	+	558	1403	+	101	946				aadA6	2023-08-08.2
	aadA6		ANT(3'')-Ia family aminoglycoside nucleotidyltransferase AadA6	core	AMR	AMR	AMINOGLYCOSIDE	STREPTOMYCIN	WP_071846297.1	NG_052355.1	Yes		FN823041.1	-	384	1229	+	101	946				aadA6	2023-08-08.2
	aadA6		ANT(3'')-Ia family aminoglycoside nucleotidyltransferase AadA6	core	AMR	AMR	AMINOGLYCOSIDE	STREPTOMYCIN	WP_071846298.1	NG_052356.1	Yes		FN823042.1	-	427	1272	+	101	946				aadA6	2023-08-08.2
	aadA6		ANT(3'')-Ia family aminoglycoside nucleotidyltransferase AadA6	core	AMR	AMR	AMINOGLYCOSIDE	STREPTOMYCIN	WP_063840454.1	NG_047361.1	Yes		FN823044.1	-	426	1271	+	91	936				aadA6	2023-08-08.2
	aadA6		ANT(3'')-Ia family aminoglycoside nucleotidyltransferase AadA6	core	AMR	AMR	AMINOGLYCOSIDE	STREPTOMYCIN	WP_071846194.1	NG_052151.1	No	AFA38012.1	JN790946.1	+	877	1716	+	101	940				aadA6	2023-08-08.2
	aadA6		ANT(3'')-Ia family aminoglycoside nucleotidyltransferase AadA6	core	AMR	AMR	AMINOGLYCOSIDE	STREPTOMYCIN	WP_044067522.1	NG_052539.1	Yes		JSRA01000071.1	-	2477	3268	+	101	892				aadA6	2023-08-08.2
	aadA7		ANT(3'')-Ia family aminoglycoside nucleotidyltransferase AadA7	core	AMR	AMR	AMINOGLYCOSIDE	STREPTOMYCIN	WP_063840455.1	NG_047363.1	No	BAD00739.1	AB114632.1	+	656	1453	+	101	898	15117923			aadA7	2023-08-08.2
	aadA7		ANT(3'')-Ia family aminoglycoside nucleotidyltransferase AadA7	core	AMR	AMR	AMINOGLYCOSIDE	STREPTOMYCIN	WP_001436322.1	NG_047362.1	No	AAF44098.1	AF224733.1	+	32	829	+	32	829	10817710			aadA7	2023-08-08.2
	aadA7		ANT(3'')-Ia family aminoglycoside nucleotidyltransferase AadA7	core	AMR	AMR	AMINOGLYCOSIDE	STREPTOMYCIN	WP_070342356.1	NG_051845.1	No	AAF79946.1	AF234167.1	+	90	887	+	90	887				aadA7	2023-08-08.2
	aadA7		ANT(3'')-Ia family aminoglycoside nucleotidyltransferase AadA7	core	AMR	AMR	AMINOGLYCOSIDE	STREPTOMYCIN	WP_063840456.1	NG_047364.1	No	ABG01709.1	DQ520937.1	+	593	1390	+	101	898				aadA7	2023-08-08.2
	aadA7		ANT(3'')-Ia family aminoglycoside nucleotidyltransferase AadA7	core	AMR	AMR	AMINOGLYCOSIDE	STREPTOMYCIN	WP_010794258.1	NG_047365.1	No	ABY60437.1	DQ914960.2	+	3101	3898	+	101	898				aadA7	2023-08-08.2
	aadA7		ANT(3'')-Ia family aminoglycoside nucleotidyltransferase AadA7	core	AMR	AMR	AMINOGLYCOSIDE	STREPTOMYCIN	WP_071846326.1	NG_052410.1	No	AGY30852.1	KF525321.1	+	587	1384	+	101	898				aadA7	2023-08-08.2
	aadA8		ANT(3'')-Ia family aminoglycoside nucleotidyltransferase AadA8	core	AMR	AMR	AMINOGLYCOSIDE	STREPTOMYCIN	WP_063840457.1	NG_047366.1	No	AAK69614.1	AF326210.1	+	1	792	+	1	792	11557503			aadA8	2023-08-08.2
	aadA8		ANT(3'')-Ia family aminoglycoside nucleotidyltransferase AadA8	core	AMR	AMR	AMINOGLYCOSIDE	STREPTOMYCIN	WP_063857693.1	NG_048579.1	No	CAJ13568.1	AM040708.1	+	1174	1965	+	101	892	16291869			aadA8	2023-08-08.2
	aadA8		ANT(3'')-Ia family aminoglycoside nucleotidyltransferase AadA8	core	AMR	AMR	AMINOGLYCOSIDE	STREPTOMYCIN	WP_032491464.1	NG_047367.1	No	AAN41439.1	AY139603.1	+	107	898	+	101	892	19719593			aadA8	2023-08-08.2
	aadA8		ANT(3'')-Ia family aminoglycoside nucleotidyltransferase AadA8	core	AMR	AMR	AMINOGLYCOSIDE	STREPTOMYCIN	WP_071846322.1	NG_052405.1	No	AGY30819.1	KF525294.1	+	107	898	+	101	892				aadA8	2023-08-08.2
	aadA8		ANT(3'')-Ia family aminoglycoside nucleotidyltransferase AadA8	core	AMR	AMR	AMINOGLYCOSIDE	STREPTOMYCIN	WP_071846323.1	NG_052406.1	No	AGY30820.1	KF525295.1	+	107	898	+	101	892				aadA8	2023-08-08.2
	aadA8		ANT(3'')-Ia family aminoglycoside nucleotidyltransferase AadA8	core	AMR	AMR	AMINOGLYCOSIDE	STREPTOMYCIN	WP_071846324.1	NG_052407.1	No	AGY30821.1	KF525296.1	+	107	898	+	101	892				aadA8	2023-08-08.2
	aadA8		ANT(3'')-Ia family aminoglycoside nucleotidyltransferase AadA8	core	AMR	AMR	AMINOGLYCOSIDE	STREPTOMYCIN	WP_071846325.1	NG_052408.1	No	AGY30822.1	KF525297.1	+	107	904	+	101	898				aadA8	2023-08-08.2
	aadA9		ANT(3'')-Ia family aminoglycoside nucleotidyltransferase AadA9	core	AMR	AMR	AMINOGLYCOSIDE	STREPTOMYCIN	WP_010991842.1	NG_047368.1	No	CAD12230.1	AJ420072.1	+	26773	27609	+	101	937	12383729			aadA9	2023-08-08.2
	aadA9		ANT(3'')-Ia family aminoglycoside nucleotidyltransferase AadA9	core	AMR	AMR	AMINOGLYCOSIDE	STREPTOMYCIN	WP_071846344.1	NG_052441.1	No	ABG76940.1	DQ778993.1	+	107	943	+	101	937				aadA9	2023-08-08.2
	aadA9		ANT(3'')-Ia family aminoglycoside nucleotidyltransferase AadA9	core	AMR	AMR	AMINOGLYCOSIDE	STREPTOMYCIN	WP_063840458.1	NG_047369.1	No	ABG76943.1	DQ778996.1	+	107	943	+	101	937				aadA9	2023-08-08.2
	aadA9		ANT(3'')-Ia family aminoglycoside nucleotidyltransferase AadA9	core	AMR	AMR	AMINOGLYCOSIDE	STREPTOMYCIN	WP_063840459.1	NG_047370.1	No	ACJ49081.1	FJ457611.1	+	560	1393	+	101	934				aadA9	2023-08-08.2
	aadA9		ANT(3'')-Ia family aminoglycoside nucleotidyltransferase AadA9	core	AMR	AMR	AMINOGLYCOSIDE	STREPTOMYCIN	WP_071846328.1	NG_052412.1	No	AGY30884.1	KF525340.1	+	670	1506	+	101	937				aadA9	2023-08-08.2
	aadD1		aminoglycoside O-nucleotidyltransferase ANT(4')-Ia	core	AMR	AMR	AMINOGLYCOSIDE	KANAMYCIN/TOBRAMYCIN	WP_063840461.1	NG_047376.1	No	BAC98411.1	AB121443.1	+	1	762	+	1	762				ant(4')-Ia	2023-08-08.2
	aadD1		aminoglycoside O-nucleotidyltransferase ANT(4')-Ia	core	AMR	AMR	AMINOGLYCOSIDE	KANAMYCIN/TOBRAMYCIN	WP_001795128.1	NG_047375.1	No	AAF85647.1	AF181950.1	+	3176	3946	+	101	871				ant(4')-Ia	2023-08-08.2
	aadD1		aminoglycoside O-nucleotidyltransferase ANT(4')-Ia	core	AMR	AMR	AMINOGLYCOSIDE	KANAMYCIN/TOBRAMYCIN	WP_063840460.1	NG_047374.1	No	BAA06245.1	D29978.1	+	2168	2929	+	101	862				ant(4')-Ia	2023-08-08.2
	aadD1		aminoglycoside O-nucleotidyltransferase ANT(4')-Ia	core	AMR	AMR	AMINOGLYCOSIDE	KANAMYCIN/TOBRAMYCIN	WP_032542910.1	NG_047372.1	No	AAA92254.1	K02551.1	+	241	1002	+	101	862	6090428			ant(4')-Ia	2023-08-08.2
	aadD1		aminoglycoside O-nucleotidyltransferase ANT(4')-Ia	core	AMR	AMR	AMINOGLYCOSIDE	KANAMYCIN/TOBRAMYCIN	WP_001014230.1	NG_047373.1	No	AAA88361.1	M19465.1	-	2202	2963	+	101	862	20585117			ant(4')-Ia	2023-08-08.2
	aadD1		aminoglycoside O-nucleotidyltransferase ANT(4')-Ia	core	AMR	AMR	AMINOGLYCOSIDE	KANAMYCIN/TOBRAMYCIN	WP_032488330.1	NG_056101.1	No	OTA45860.1	MIME01000061.1	-	3317	4087	+	101	871				ant(4')-Ia	2023-08-08.2
	aadD2		aminoglycoside O-nucleotidyltransferase ANT(4')-Ib	core	AMR	AMR	AMINOGLYCOSIDE	AMIKACIN/KANAMYCIN/TOBRAMYCIN	WP_035202393.1	NG_047392.1	No	AAO83986.1	EF540343.1	+	215	985	+	101	871				ant(4')-Ib	2023-08-08.2
	aadE		aminoglycoside 6-adenylyltransferase AadE	core	AMR	AMR	AMINOGLYCOSIDE	STREPTOMYCIN	WP_001255868.1	NG_047378.1	No	ABB59530.1	DQ220741.1	+	28	894	+	28	894				aadE	2023-08-08.2
	aadE-Cc		aminoglycoside nucleotidyltransferase ANT(6)-Ig	core	AMR	AMR	AMINOGLYCOSIDE	STREPTOMYCIN	WP_002785795.1	NG_054665.1	No	ALU98768.1	CP013733.1	-	229343	230242	+	101	1000				ant(6)-Ig	2023-08-08.2
	aadK		aminoglycoside 6-adenylyltransferase AadK	core	AMR	AMR	AMINOGLYCOSIDE	STREPTOMYCIN	WP_003229862.1	NG_047379.1	No	AAA22190.1	M26879.1	+	90	944	+	90	944	2550327			aadK	2023-08-08.2
	aadS		aminoglycoside 6-adenylyltransferase AadS	core	AMR	AMR	AMINOGLYCOSIDE	STREPTOMYCIN	WP_003013318.1	NG_047380.1	No	AAA27459.1	M72415.1	+	1121	1984	+	101	964	1328814			aadS	2023-08-08.2
	abaF		fosfomycin efflux MFS transporter AbaF	plus	AMR	AMR	FOSFOMYCIN	FOSFOMYCIN			No	ABO11759.2	CP000521.1	-	1557234	1558523				27650185			abaF	2023-08-08.2
	acrF		multidrug efflux RND transporter permease subunit AcrF	plus	AMR	AMR	EFFLUX	EFFLUX			No	AAC76298.1	U00096.3	+	3415033	3418137				16267305			acrF	2023-08-08.2
	adeC		multidrug efflux RND transporter AdeABC outer membrane channel subunit AdeC	plus	AMR	AMR	EFFLUX	EFFLUX			No	AAL14441.1	AF370885.1	+	7813	9210				21173183			adeC	2023-08-08.2
	adeD		multidrug efflux RND transporter periplasmic adaptor subunit AdeD	plus	AMR	AMR	EFFLUX	EFFLUX			No	AAU10477.1	AY147867.2	+	753	1877				15388479			adeD	2023-08-08.2
	adeE		multidrug efflux RND transporter permease subunit AdeE	plus	AMR	AMR	EFFLUX	EFFLUX			No	AAN38824.2	AY147867.2	+	1887	4997				1538847930311872			adeE	2023-08-08.2
	almE		lipid A modification system glycine--protein ligase AlmE	core	AMR	AMR	COLISTIN	COLISTIN	WP_252944138.1	NG_149644.1	No	MCO7070877.1	JAKJWK010000010.1	-	102684	104354	+	101	1771				almE	2023-08-08.2
	almF		lipid A modification system glycine carrier protein AlmF	core	AMR	AMR	COLISTIN	COLISTIN	WP_000806242.1	NG_149645.1	No	PNM48229.1	LOSL02000001.1	-	267460	267696	+	101	337				almF	2023-08-08.2
	almG		glycine--lipid A transferase AlmG	core	AMR	AMR	COLISTIN	COLISTIN	WP_001881365.1	NG_149646.1	No	AAF94731.1	AE003852.1	-	1687438	1688259	+	101	922	29101229			almG	2023-08-08.2
	ampC		class C beta-lactamase	core	AMR	AMR	BETA-LACTAM	BETA-LACTAM	WP_041692555.1	NG_047492.1	No	ABO48510.1	EF467366.1	+	227	1387	+	101	1261				bla-C	2023-08-08.2
	ampC		CMY2-MIR-ACT-EC family cephalosporin-hydrolyzing class C beta-lactamase	core	AMR	AMR	BETA-LACTAM	CEPHALOSPORIN	WP_063406924.1	NG_051160.1	No	AAF18992.1	AF211348.1	+	233	1378	+	101	1246	11036041			ampC_Kaer	2023-08-08.2
	ampC		CMY2-MIR-ACT-EC family cephalosporin-hydrolyzing class C beta-lactamase	core	AMR	AMR	BETA-LACTAM	CEPHALOSPORIN	WP_006178946.1	NG_047383.1	No	AAM11666.1	AF492446.1	+	962	2107	+	101	1246				ampC_Ecan	2023-08-08.2
ampC_Asob-1	ampC		FOX/MOX family cephalosporin-hydrolyzing class C beta-lactamase	core	AMR	AMR	BETA-LACTAM	CEPHALOSPORIN	WP_063840463.1	NG_047381.1	No	AAA83416.1	U10250.1	+	181	1329	+	101	1249	7811022			ampC_Asob-1	2023-08-08.2
ampC_Sliq-1	ampC		cephalosporin-hydrolyzing class C beta-lactamase	core	AMR	AMR	BETA-LACTAM	CEPHALOSPORIN	WP_063840466.1	NG_047385.1	No	AAY90134.1	DQ022079.1	-	5286	6422	+	101	1237				ampC_Sliq-1	2023-08-08.2
	amvA		multidrug efflux MFS transporter AmvA	plus	AMR	AMR	EFFLUX	EFFLUX			No	ACQ82816.1	FJ911554.1	+	177	1655				20573661			amvA	2023-08-08.2
	ant(2'')-Ia		aminoglycoside nucleotidyltransferase ANT(2'')-Ia	core	AMR	AMR	AMINOGLYCOSIDE	GENTAMICIN/KANAMYCIN/TOBRAMYCIN	WP_032490446.1	NG_064657.1	No	AAN85830.1	AF364344.1	+	126	659	+	101	634			aadB	ant(2'')-Ia	2023-08-08.2
	ant(2'')-Ia		aminoglycoside nucleotidyltransferase ANT(2'')-Ia	core	AMR	AMR	AMINOGLYCOSIDE	GENTAMICIN/KANAMYCIN/TOBRAMYCIN	WP_071846230.1	NG_052242.1	No	AAL59386.1	AF458082.1	+	725	1258	+	101	634			aadB	ant(2'')-Ia	2023-08-08.2
	ant(2'')-Ia		aminoglycoside nucleotidyltransferase ANT(2'')-Ia	core	AMR	AMR	AMINOGLYCOSIDE	GENTAMICIN/KANAMYCIN/TOBRAMYCIN	WP_003159209.1	NG_052363.1	No	CAI40606.1	AJ871915.1	+	1296	1829	+	101	634			aadB	ant(2'')-Ia	2023-08-08.2
	ant(2'')-Ia		aminoglycoside nucleotidyltransferase ANT(2'')-Ia	core	AMR	AMR	AMINOGLYCOSIDE	GENTAMICIN/KANAMYCIN/TOBRAMYCIN	WP_071846238.1	NG_052251.1	No	AAN41417.1	AY139594.1	+	107	640	+	101	634	19719593		aadB	ant(2'')-Ia	2023-08-08.2
	ant(2'')-Ia		aminoglycoside nucleotidyltransferase ANT(2'')-Ia	core	AMR	AMR	AMINOGLYCOSIDE	GENTAMICIN/KANAMYCIN/TOBRAMYCIN	WP_071846305.1	NG_052369.1	No	AAY43211.1	AY920928.1	+	6009	6542	+	101	634			aadB	ant(2'')-Ia	2023-08-08.2
	ant(2'')-Ia		aminoglycoside nucleotidyltransferase ANT(2'')-Ia	core	AMR	AMR	AMINOGLYCOSIDE	GENTAMICIN/KANAMYCIN/TOBRAMYCIN	WP_071846303.1	NG_052367.1	No	AAY43148.1	DQ018384.1	+	150	683	+	101	634			aadB	ant(2'')-Ia	2023-08-08.2
	ant(2'')-Ia		aminoglycoside nucleotidyltransferase ANT(2'')-Ia	core	AMR	AMR	AMINOGLYCOSIDE	GENTAMICIN/KANAMYCIN/TOBRAMYCIN	WP_000381803.1	NG_052432.1	No	ABA08385.1	DQ176450.1	+	1442	1975	+	101	634			aadB	ant(2'')-Ia	2023-08-08.2
	ant(2'')-Ia		aminoglycoside nucleotidyltransferase ANT(2'')-Ia	core	AMR	AMR	AMINOGLYCOSIDE	GENTAMICIN/KANAMYCIN/TOBRAMYCIN	WP_071846341.1	NG_052437.1	No	ABB71440.1	DQ266447.1	+	107	640	+	101	634			aadB	ant(2'')-Ia	2023-08-08.2
	ant(2'')-Ia		aminoglycoside nucleotidyltransferase ANT(2'')-Ia	core	AMR	AMR	AMINOGLYCOSIDE	GENTAMICIN/KANAMYCIN/TOBRAMYCIN	WP_071846360.1	NG_052480.1	No	ABN11922.1	EF205594.1	+	105	638	+	101	634			aadB	ant(2'')-Ia	2023-08-08.2
	ant(2'')-Ia		aminoglycoside nucleotidyltransferase ANT(2'')-Ia	core	AMR	AMR	AMINOGLYCOSIDE	GENTAMICIN/KANAMYCIN/TOBRAMYCIN	WP_063840507.1	NG_047389.1	No	ACX29951.1	GQ466184.1	+	717	1250	+	101	634			aadB	ant(2'')-Ia	2023-08-08.2
	ant(2'')-Ia		aminoglycoside nucleotidyltransferase ANT(2'')-Ia	core	AMR	AMR	AMINOGLYCOSIDE	GENTAMICIN/KANAMYCIN/TOBRAMYCIN	WP_071846312.1	NG_052382.1	No	ADZ31308.1	HM367610.1	+	107	640	+	101	634			aadB	ant(2'')-Ia	2023-08-08.2
	ant(2'')-Ia		aminoglycoside nucleotidyltransferase ANT(2'')-Ia	core	AMR	AMR	AMINOGLYCOSIDE	GENTAMICIN/KANAMYCIN/TOBRAMYCIN	WP_071846313.1	NG_052383.1	No	ADZ31312.1	HM367617.1	+	58	591	+	58	591			aadB	ant(2'')-Ia	2023-08-08.2
	ant(2'')-Ia		aminoglycoside nucleotidyltransferase ANT(2'')-Ia	core	AMR	AMR	AMINOGLYCOSIDE	GENTAMICIN/KANAMYCIN/TOBRAMYCIN	WP_071846314.1	NG_052384.1	No	ADZ31315.1	HM367620.1	+	59	592	+	59	592			aadB	ant(2'')-Ia	2023-08-08.2
	ant(2'')-Ia		aminoglycoside nucleotidyltransferase ANT(2'')-Ia	core	AMR	AMR	AMINOGLYCOSIDE	GENTAMICIN/KANAMYCIN/TOBRAMYCIN	WP_071846368.1	NG_052495.1	Yes		HQ386848.1	+	3153	3686	+	101	634			aadB	ant(2'')-Ia	2023-08-08.2
	ant(2'')-Ia		aminoglycoside nucleotidyltransferase ANT(2'')-Ia	core	AMR	AMR	AMINOGLYCOSIDE	GENTAMICIN/KANAMYCIN/TOBRAMYCIN	WP_071846317.1	NG_052387.1	No	AEC47399.1	HQ880250.1	+	81	614	+	81	614			aadB	ant(2'')-Ia	2023-08-08.2
	ant(2'')-Ia		aminoglycoside nucleotidyltransferase ANT(2'')-Ia	core	AMR	AMR	AMINOGLYCOSIDE	GENTAMICIN/KANAMYCIN/TOBRAMYCIN	WP_058133312.1	NG_051895.1	No	AET25384.1	JF826500.1	+	2646	3179	+	101	634			aadB	ant(2'')-Ia	2023-08-08.2
	ant(2'')-Ia		aminoglycoside nucleotidyltransferase ANT(2'')-Ia	core	AMR	AMR	AMINOGLYCOSIDE	GENTAMICIN/KANAMYCIN/TOBRAMYCIN	WP_042852798.1	NG_052540.1	Yes		JTTZ01000034.1	+	6190	6723	+	101	634			aadB	ant(2'')-Ia	2023-08-08.2
	ant(2'')-Ia		aminoglycoside nucleotidyltransferase ANT(2'')-Ia	core	AMR	AMR	AMINOGLYCOSIDE	GENTAMICIN/KANAMYCIN/TOBRAMYCIN	WP_000381802.1	NG_047387.1	No	AAA72105.1	M86913.1	+	1299	1832	+	101	634			aadB	ant(2'')-Ia	2023-08-08.2
	ant(2'')-Ia		aminoglycoside nucleotidyltransferase ANT(2'')-Ia	core	AMR	AMR	AMINOGLYCOSIDE	GENTAMICIN/KANAMYCIN/TOBRAMYCIN	WP_071846217.1	NG_052226.1	No	CAA52435.1	X74412.1	+	1296	1829	+	101	634			aadB	ant(2'')-Ia	2023-08-08.2
	ant(3'')-IIa		aminoglycoside nucleotidyltransferase ANT(3'')-IIa	core	AMR	AMR	AMINOGLYCOSIDE	SPECTINOMYCIN/STREPTOMYCIN	WP_001279068.1	NG_054652.1	No	ENV65326.1	APPX01000040.1	+	105599	106387	+	101	889				ant(3'')-IIa	2023-08-08.2
	ant(3'')-IIa		aminoglycoside nucleotidyltransferase ANT(3'')-IIa	core	AMR	AMR	AMINOGLYCOSIDE	SPECTINOMYCIN/STREPTOMYCIN	WP_001279073.1	NG_054647.1	No	ABO10616.2	CP000521.1	+	156999	157787	+	101	889				ant(3'')-IIa	2023-08-08.2
	ant(3'')-IIa		aminoglycoside nucleotidyltransferase ANT(3'')-IIa	core	AMR	AMR	AMINOGLYCOSIDE	SPECTINOMYCIN/STREPTOMYCIN	WP_014208115.1	NG_054649.1	No	ADY83642.1	CP002177.1	+	3285664	3286452	+	101	889				ant(3'')-IIa	2023-08-08.2
	ant(3'')-IIa		aminoglycoside nucleotidyltransferase ANT(3'')-IIa	core	AMR	AMR	AMINOGLYCOSIDE	SPECTINOMYCIN/STREPTOMYCIN	WP_001279062.1	NG_054646.1	No	CAJ77832.1	CT025824.2	+	1	789	+	1	789				ant(3'')-IIa	2023-08-08.2
	ant(3'')-IIa		aminoglycoside nucleotidyltransferase ANT(3'')-IIa	core	AMR	AMR	AMINOGLYCOSIDE	SPECTINOMYCIN/STREPTOMYCIN	WP_001112624.1	NG_054648.1	No	EEX02086.1	GG704579.1	-	34581	35369	+	101	889				ant(3'')-IIa	2023-08-08.2
	ant(3'')-IIb		aminoglycoside nucleotidyltransferase ANT(3'')-IIb	core	AMR	AMR	AMINOGLYCOSIDE	SPECTINOMYCIN/STREPTOMYCIN	WP_004773276.1	NG_054651.1	No	ENU91137.1	APPC01000022.1	-	55969	56760	+	101	892	28152054			ant(3'')-IIb	2023-08-08.2
	ant(3'')-IIc		aminoglycoside nucleotidyltransferase ANT(3'')-IIc	core	AMR	AMR	AMINOGLYCOSIDE	SPECTINOMYCIN/STREPTOMYCIN	WP_004680079.1	NG_054650.1	No	ENU37733.1	APOM01000001.1	-	40254	41033	+	101	880	28152054			ant(3'')-IIc	2023-08-08.2
	ant(3'')-IIc		aminoglycoside nucleotidyltransferase ANT(3'')-IIc	core	AMR	AMR	AMINOGLYCOSIDE	SPECTINOMYCIN/STREPTOMYCIN	WP_005001597.1	NG_054653.1	No	ENV80847.1	APQC01000003.1	+	68768	69556	+	101	889				ant(3'')-IIc	2023-08-08.2
	ant(3'')-IIc		aminoglycoside nucleotidyltransferase ANT(3'')-IIc	core	AMR	AMR	AMINOGLYCOSIDE	SPECTINOMYCIN/STREPTOMYCIN	WP_004758588.1	NG_054654.1	No	ESK39014.1	AYEQ01000163.1	-	124019	124807	+	101	889				ant(3'')-IIc	2023-08-08.2
	ant(3'')-Ia		ANT(3'')-Ia family aminoglycoside nucleotidyltransferase AadA	core	AMR	AMR	AMINOGLYCOSIDE	SPECTINOMYCIN/STREPTOMYCIN	WP_071846263.1	NG_052304.1	No	AGY30803.1	KF525279.1	+	107	898	+	101	892				ant(3'')-Ia	2023-08-08.2
	ant(3'')-Ia		ANT(3'')-Ia family aminoglycoside nucleotidyltransferase AadA	core	AMR	AMR	AMINOGLYCOSIDE	SPECTINOMYCIN/STREPTOMYCIN	WP_071846264.1	NG_052305.1	No	AGY30804.1	KF525280.1	+	107	898	+	101	892				ant(3'')-Ia	2023-08-08.2
	ant(3'')-Ia		ANT(3'')-Ia family aminoglycoside nucleotidyltransferase AadA	core	AMR	AMR	AMINOGLYCOSIDE	SPECTINOMYCIN/STREPTOMYCIN	WP_071846265.1	NG_052306.1	No	AGY30805.1	KF525281.1	+	107	952	+	101	946				ant(3'')-Ia	2023-08-08.2
aadA14	ant(3'')-Ia		ANT(3'')-Ia family aminoglycoside nucleotidyltransferase AadA14	core	AMR	AMR	AMINOGLYCOSIDE	SPECTINOMYCIN/STREPTOMYCIN	WP_011264082.1	NG_047337.1	No	CAI57696.1	AJ884726.1	-	540	1325	+	101	886	15980396			aadA14	2023-08-08.2
aadA17	ant(3'')-Ia		ANT(3'')-Ia family aminoglycoside nucleotidyltransferase AadA17	core	AMR	AMR	AMINOGLYCOSIDE	SPECTINOMYCIN/STREPTOMYCIN	WP_063840416.1	NG_047341.1	No	ACK43806.1	FJ460181.2	+	1791	2582	+	101	892				aadA17	2023-08-08.2
	ant(3'')-Ib		aminoglycoside nucleotidyltransferase ANT(3'')-Ib	core	AMR	AMR	AMINOGLYCOSIDE	SPECTINOMYCIN/STREPTOMYCIN	WP_149316740.1	NG_070719.1	No	QEQ43477.1	MN366379.1	+	1	801	+	1	801	31578249			ant(3'')-Ib	2023-08-08.2
	ant(3'')-Ih/aac(6')-IId		bifunctional aminoglycoside nucleotidyltransferase ANT(3'')-Ih/aminoglycoside N-acetyltransferase AAC(6')-Iid	core	AMR	AMR	AMINOGLYCOSIDE	AMINOGLYCOSIDE/SPECTINOMYCIN/STREPTOMYCIN	WP_063839878.1	NG_047218.1	No	AAL51021.2	AF453998.2	+	3555	4946	+	101	1492	11959575			ant(3'')-Ih,aac(6')-IId	2023-08-08.2
	ant(3'')-Ij/aac(6')-IIa		bifunctional aminoglycoside nucleotidyltransferase ANT(3'')-Ia/aminoglycoside N-acetyltransferase AAC(6')-IIa	core	AMR	AMR	AMINOGLYCOSIDE	GENTAMICIN/KANAMYCIN/SPECTINOMYCIN/STREPTOMYCIN/TOBRAMYCIN	WP_070342373.1	NG_051910.1	No	SAH70860.1	FKGY01000068.1	-	461	1834	+	101	1474				ant(3'')-Ij,aac(6')-IIa	2023-08-08.2
	ant(3'')-Ij/aac(6')-Ib		bifunctional aminoglycoside nucleotidyltransferase ANT(3'')-Ij/aminoglycoside N-acetyltransferase AAC(6')-Ib	core	AMR	AMR	AMINOGLYCOSIDE	GENTAMICIN/SPECTINOMYCIN/STREPTOMYCIN	WP_063839875.1	NG_047214.1	No	AAU89126.1	AY740681.1	+	715	2106	+	101	1492				ant(3'')-Ij,aac(6')-Ib-G	2023-08-08.2
	ant(4')-IIa		aminoglycoside nucleotidyltransferase ANT(4')-IIa	core	AMR	AMR	AMINOGLYCOSIDE	AMIKACIN/KANAMYCIN/TOBRAMYCIN	WP_063840508.1	NG_047390.1	No	AAA25717.1	M98270.1	+	145	903	+	101	859	8494365			ant(4')-IIa	2023-08-08.2
	ant(4')-IIb		aminoglycoside nucleotidyltransferase ANT(4')-IIb	core	AMR	AMR	AMINOGLYCOSIDE	AMIKACIN/KANAMYCIN/TOBRAMYCIN	WP_063840509.1	NG_047391.1	No	AAM76670.1	AY114142.1	+	1061	1816	+	101	856	12709326			ant(4')-IIb	2023-08-08.2
	ant(4')-Ic		aminoglycoside O-nucleotidyltransferase ANT(4')-Ic	core	AMR	AMR	AMINOGLYCOSIDE	KANAMYCIN/TOBRAMYCIN	WP_087346196.1	NG_063817.1	No	ATL63230.1	KY753881.1	+	1	771	+	1	771				ant(4')-Ic	2023-08-08.2
	ant(6)-Ia		aminoglycoside nucleotidyltransferase ANT(6)-Ia	core	AMR	AMR	AMINOGLYCOSIDE	STREPTOMYCIN	WP_032491779.1	NG_047394.1	No	BAE98116.1	AB247327.1	+	1618	2526	+	101	1009				ant(6)-Ia	2023-08-08.2
	ant(6)-Ia		aminoglycoside nucleotidyltransferase ANT(6)-Ia	core	AMR	AMR	AMINOGLYCOSIDE	STREPTOMYCIN	WP_001255866.1	NG_047393.1	No	AAK62560.1	AF330699.1	+	22	930	+	22	930	11600397			ant(6)-Ia	2023-08-08.2
	ant(6)-Ia		aminoglycoside nucleotidyltransferase ANT(6)-Ia	core	AMR	AMR	AMINOGLYCOSIDE	STREPTOMYCIN	WP_002294505.1	NG_050582.1	No	CAZ51641.1	FM252031.1	+	928185	929048	+	101	964				ant(6)-Ia	2023-08-08.2
	ant(6)-Ia		aminoglycoside nucleotidyltransferase ANT(6)-Ia	core	AMR	AMR	AMINOGLYCOSIDE	STREPTOMYCIN	WP_001255864.1	NG_047395.1	No	CBJ22950.1	FN568063.1	-	1762050	1762958	+	101	1009				ant(6)-Ia	2023-08-08.2
	ant(6)-Ib		aminoglycoside nucleotidyltransferase ANT(6)-Ib	core	AMR	AMR	AMINOGLYCOSIDE	STREPTOMYCIN	WP_003454325.1	NG_047396.1	No	CBH51824.1	FN594949.1	+	27482	28339	+	101	958	20479200			ant(6)-Ib	2023-08-08.2
	ant(6)-Ic		aminoglycoside nucleotidyltransferase ANT(6)-Ic	core	AMR	AMR	AMINOGLYCOSIDE	STREPTOMYCIN	WP_087343787.1	NG_063818.1	No	ATL63229.1	KY753880.1	+	1	861	+	1	861				ant(6)-Ic	2023-08-08.2
	ant(9)-Ia		aminoglycoside nucleotidyltransferase ANT(9)-Ia	core	AMR	AMR	AMINOGLYCOSIDE	SPECTINOMYCIN	WP_000067268.1	NG_047397.1	No	CAA26428.1	X02588.1	+	331	1113	+	101	883				ant(9)-Ia	2023-08-08.2
	ant(9)-Ib		aminoglycoside nucleotidyltransferase ANT(9)-Ib	core	AMR	AMR	AMINOGLYCOSIDE	SPECTINOMYCIN	WP_063840673.1	NG_047398.1	No	AAA16527.1	M69221.1	+	271	1038	+	101	868	1659306			ant(9)-Ib	2023-08-08.2
	aph(2'')-IIIa		aminoglycoside O-phosphotransferase APH(2'')-IIIa	core	AMR	AMR	AMINOGLYCOSIDE	AMIKACIN/GENTAMICIN/KANAMYCIN/TOBRAMYCIN	WP_018659526.1	NG_047399.1	No	AAB49832.1	U51479.1	+	196	1116	+	101	1021	9055984		aph(2'')-Ic	aph(2'')-IIIa	2023-08-08.2
	aph(2'')-IIa		aminoglycoside O-phosphotransferase APH(2'')-IIa	core	AMR	AMR	AMINOGLYCOSIDE	AMIKACIN/GENTAMICIN/KANAMYCIN/TOBRAMYCIN	WP_016439437.1	NG_047400.1	No	AAG13458.1	AF207840.1	+	122	1021	+	101	1000	10991878		aph(2'')-Ib	aph(2'')-IIa	2023-08-08.2
	aph(2'')-IIa		aminoglycoside O-phosphotransferase APH(2'')-IIa	core	AMR	AMR	AMINOGLYCOSIDE	AMIKACIN/GENTAMICIN/KANAMYCIN/TOBRAMYCIN	WP_063840674.1	NG_047401.1	No	AAK63040.1	AF337947.1	+	272	1171	+	101	1000	10991878		aph(2'')-Ib	aph(2'')-IIa	2023-08-08.2
	aph(2'')-IIa		aminoglycoside O-phosphotransferase APH(2'')-IIa	core	AMR	AMR	AMINOGLYCOSIDE	AMIKACIN/GENTAMICIN/KANAMYCIN/TOBRAMYCIN	WP_057038954.1	NG_047402.1	No	AGV79345.1	KF652098.1	+	1	900	+	1	900			aph(2'')-Ib	aph(2'')-IIa	2023-08-08.2
	aph(2'')-IVa		aminoglycoside O-phosphotransferase APH(2'')-IVa	core	AMR	AMR	AMINOGLYCOSIDE	AMIKACIN/GENTAMICIN/KANAMYCIN/TOBRAMYCIN	WP_021401024.1	NG_047403.1	No	AAC14693.1	AF016483.1	+	131	1036	+	101	1006	9593155		aph(2'')-Id	aph(2'')-IVa	2023-08-08.2
	aph(2'')-Ie		aminoglycoside O-phosphotransferase APH(2'')-Ie	core	AMR	AMR	AMINOGLYCOSIDE	AMIKACIN/GENTAMICIN/KANAMYCIN/TOBRAMYCIN	WP_032491359.1	NG_047404.1	No	AAW59417.1	AY743255.1	+	131	1036	+	101	1006	17030911			aph(2'')-Ie	2023-08-08.2
	aph(2'')-If		aminoglycoside O-phosphotransferase APH(2'')-If	core	AMR	AMR	AMINOGLYCOSIDE	AMIKACIN/GENTAMICIN/KANAMYCIN/TOBRAMYCIN	WP_021424053.1	NG_047405.1	No	AAW34150.1	AY701528.1	+	9696	10589	+	101	994	23129050			aph(2'')-If	2023-08-08.2
	aph(2'')-If		aminoglycoside O-phosphotransferase APH(2'')-If	core	AMR	AMR	AMINOGLYCOSIDE	AMIKACIN/GENTAMICIN/KANAMYCIN/TOBRAMYCIN	WP_063840675.1	NG_047406.1	No	AGV79344.1	KF652097.1	+	1	891	+	1	891				aph(2'')-If	2023-08-08.2
	aph(2'')-Ig		aminoglycoside O-phosphotransferase APH(2'')-Ig	core	AMR	AMR	AMINOGLYCOSIDE	AMIKACIN/GENTAMICIN/KANAMYCIN/TOBRAMYCIN	WP_021034342.1	NG_047407.1	No	AGV10818.1	CP004067.1	-	43008	43928	+	101	1021	23959310			aph(2'')-Ig	2023-08-08.2
	aph(2'')-Ih		aminoglycoside O-phosphotransferase APH(2'')-Ih	core	AMR	AMR	AMINOGLYCOSIDE	AMIKACIN/GENTAMICIN/KANAMYCIN/TOBRAMYCIN	WP_057098416.1	NG_047408.1	No	AGV79343.1	KF652096.1	+	1	894	+	1	894				aph(2'')-Ih	2023-08-08.2
	aph(2'')-Ii		aminoglycoside O-phosphotransferase APH(2'')-Ii	core	AMR	AMR	AMINOGLYCOSIDE	AMIKACIN/GENTAMICIN/KANAMYCIN/TOBRAMYCIN	WP_052776520.1	NG_149647.1	No	ARV78732.1	KX931102.1	+	1	894	+	1	894				aph(2'')-Ii	2023-08-08.2
	aph(2'')-Ii		aminoglycoside O-phosphotransferase APH(2'')-Ii	core	AMR	AMR	AMINOGLYCOSIDE	AMIKACIN/GENTAMICIN/KANAMYCIN/TOBRAMYCIN	WP_274293081.1	NG_149648.1	No	ARV78740.1	KX931110.1	+	1	894	+	1	894				aph(2'')-Ii	2023-08-08.2
	aph(3'')-Ia		aminoglycoside O-phosphotransferase APH(3'')-Ia	core	AMR	AMR	AMINOGLYCOSIDE	STREPTOMYCIN	WP_012377648.1	NG_047411.1	No	BAG17078.1	AP009493.1	+	267117	267935	+	101	919				aph(3'')-Ia	2023-08-08.2
	aph(3'')-Ia		aminoglycoside O-phosphotransferase APH(3'')-Ia	core	AMR	AMR	AMINOGLYCOSIDE	STREPTOMYCIN	WP_063840677.1	NG_047410.1	No	AAA26700.1	M37378.1	+	298	1116	+	101	919	2844130			aph(3'')-Ia	2023-08-08.2
	aph(3'')-Ia		aminoglycoside O-phosphotransferase APH(3'')-Ia	core	AMR	AMR	AMINOGLYCOSIDE	STREPTOMYCIN	WP_063840676.1	NG_047409.1	No	CAA37605.1	X53527.1	+	1	819	+	1	819	2167474			aph(3'')-Ia	2023-08-08.2
	aph(3'')-Ib		aminoglycoside O-phosphotransferase APH(3'')-Ib	core	AMR	AMR	AMINOGLYCOSIDE	STREPTOMYCIN	WP_001082319.1	NG_047413.1	No	AAC23555.1	AF024602.1	+	2353	3156	+	101	904			strA	aph(3'')-Ib	2023-08-08.2
	aph(3'')-Ib		aminoglycoside O-phosphotransferase APH(3'')-Ib	core	AMR	AMR	AMINOGLYCOSIDE	STREPTOMYCIN	WP_010794532.1	NG_047415.1	No	ABK33456.1	AF313472.2	+	15594	16397	+	101	904	2653965		strA	aph(3'')-Ib	2023-08-08.2
	aph(3'')-Ib		aminoglycoside O-phosphotransferase APH(3'')-Ib	core	AMR	AMR	AMINOGLYCOSIDE	STREPTOMYCIN	WP_032490182.1	NG_047414.1	No	AAL36588.1	AF321550.1	+	1	804	+	1	804			strA	aph(3'')-Ib	2023-08-08.2
	aph(3'')-Ib		aminoglycoside O-phosphotransferase APH(3'')-Ib	core	AMR	AMR	AMINOGLYCOSIDE	STREPTOMYCIN	WP_010890156.1	NG_047412.1	No	AAA26442.1	M28829.1	+	63	866	+	63	866	2653965		strA	aph(3'')-Ib	2023-08-08.2
	aph(3'')-Ic		aminoglycoside O-phosphotransferase APH(3'')-Ic	core	AMR	AMR	AMINOGLYCOSIDE	STREPTOMYCIN	WP_063841015.1	NG_047416.1	No	ABC68330.1	DQ336355.1	+	603	1367	+	101	865	16954315			aph(3'')-Ic	2023-08-08.2
	aph(3')-II		APH(3')-II family aminoglycoside O-phosphotransferase	core	AMR	AMR	AMINOGLYCOSIDE	KANAMYCIN	WP_087587933.1	NG_054945.1	No	APR72113.1	KX377799.1	+	1	804	+	1	804				aph(3')-II-therm	2023-08-08.2
	aph(3')-IIIa		aminoglycoside O-phosphotransferase APH(3')-IIIa	core	AMR	AMR	AMINOGLYCOSIDE	AMIKACIN/KANAMYCIN	WP_032491780.1	NG_047421.1	No	BAE98117.1	AB247327.1	+	3096	3890	+	101	895			aph(3')-III	aph(3')-IIIa	2023-08-08.2
	aph(3')-IIIa		aminoglycoside O-phosphotransferase APH(3')-IIIa	core	AMR	AMR	AMINOGLYCOSIDE	AMIKACIN/KANAMYCIN	WP_063841495.1	NG_047419.1	No	AAK62562.1	AF330699.1	+	1562	2356	+	101	895	11600397		aph(3')-III	aph(3')-IIIa	2023-08-08.2
	aph(3')-IIIa		aminoglycoside O-phosphotransferase APH(3')-IIIa	core	AMR	AMR	AMINOGLYCOSIDE	AMIKACIN/KANAMYCIN	WP_063841507.1	NG_047420.1	No	CAD36021.1	AJ490186.1	+	1993	2787	+	101	895			aph(3')-III	aph(3')-IIIa	2023-08-08.2
	aph(3')-IIIa		aminoglycoside O-phosphotransferase APH(3')-IIIa	core	AMR	AMR	AMINOGLYCOSIDE	AMIKACIN/KANAMYCIN	WP_001096887.1	NG_047418.1	No	CAA24789.1	V01547.1	+	535	1329	+	101	895	6313476		aph(3')-III	aph(3')-IIIa	2023-08-08.2
	aph(3')-IIa		aminoglycoside O-phosphotransferase APH(3')-IIa	core	AMR	AMR	AMINOGLYCOSIDE	KANAMYCIN	WP_000572405.1	NG_047417.1	No	CAA23892.1	V00618.1	+	151	945	+	101	895	6295884		aphA-2	aph(3')-IIa	2023-08-08.2
	aph(3')-IIb		aminoglycoside O-phosphotransferase APH(3')-IIb	core	AMR	AMR	AMINOGLYCOSIDE	KANAMYCIN	WP_003113011.1	NG_047424.1	No	AGY72832.1	CP006832.1	-	4607573	4608379	+	101	907			aph(3')-IIps	aph(3')-IIb	2023-08-08.2
	aph(3')-IIb		aminoglycoside O-phosphotransferase APH(3')-IIb	core	AMR	AMR	AMINOGLYCOSIDE	KANAMYCIN	WP_003132309.1	NG_047423.1	No	CAA62365.1	X90856.1	+	388	1194	+	101	907			aph(3')-IIps	aph(3')-IIb	2023-08-08.2
	aph(3')-IIc		aminoglycoside O-phosphotransferase APH(3')-IIc	core	AMR	AMR	AMINOGLYCOSIDE	KANAMYCIN	WP_012479999.1	NG_051214.1	No	CAQ45623.1	AM743169.1	+	2142796	2143599	+	101	904				aph(3')-IIc	2023-08-08.2
	aph(3')-IIc		aminoglycoside O-phosphotransferase APH(3')-IIc	core	AMR	AMR	AMINOGLYCOSIDE	KANAMYCIN	WP_063841661.1	NG_047426.1	No	ADQ43421.1	HQ424460.1	+	2	805	+	2	805	17088477			aph(3')-IIc	2023-08-08.2
	aph(3')-IId		aminoglycoside O-phosphotransferase APH(3')-IId	plus	AMR	AMR	AMINOGLYCOSIDE	KANAMYCIN			No	QQK39289.1	MT975442.1	+	1	801				34329431			aph(3')-IId	2023-08-08.2
	aph(3')-IVa		aminoglycoside O-phosphotransferase APH(3')-IVa	core	AMR	AMR	AMINOGLYCOSIDE	KANAMYCIN	WP_063841674.1	NG_047428.1	No	CAA27061.1	X03364.1	+	277	1065	+	101	889	3006668		aphA-4	aph(3')-IVa	2023-08-08.2
	aph(3')-IX		APH(3') family aminoglycoside O-phosphotransferase	core	AMR	AMR	AMINOGLYCOSIDE	KANAMYCIN	WP_004861468.1	NG_055648.1	No	ENV34035.1	APPN01000061.1	+	80498	81298	+	101	901	27965516			aph(3')-IX	2023-08-08.2
	aph(3')-Ia		aminoglycoside O-phosphotransferase APH(3')-Ia	core	AMR	AMR	AMINOGLYCOSIDE	KANAMYCIN	WP_063842148.1	NG_047437.1	No	AAN59785.1	AF498082.1	+	4217	5032	+	101	916				aph(3')-Ia	2023-08-08.2
	aph(3')-Ia		aminoglycoside O-phosphotransferase APH(3')-Ia	core	AMR	AMR	AMINOGLYCOSIDE	KANAMYCIN	WP_011039766.1	NG_047436.1	No	BAB93733.1	AP004237.1	+	117878	118693	+	101	916				aph(3')-Ia	2023-08-08.2
	aph(3')-Ia		aminoglycoside O-phosphotransferase APH(3')-Ia	core	AMR	AMR	AMINOGLYCOSIDE	KANAMYCIN	WP_012477822.1	NG_047439.1	No	ABK20312.1	EF015636.1	+	2433	3248	+	101	916				aph(3')-Ia	2023-08-08.2
	aph(3')-Ia		aminoglycoside O-phosphotransferase APH(3')-Ia	core	AMR	AMR	AMINOGLYCOSIDE	KANAMYCIN	WP_032492145.1	NG_047438.1	No	ACA35067.1	EU287476.1	+	8968	9783	+	101	916				aph(3')-Ia	2023-08-08.2
	aph(3')-Ia		aminoglycoside O-phosphotransferase APH(3')-Ia	core	AMR	AMR	AMINOGLYCOSIDE	KANAMYCIN	WP_000018330.1	NG_047441.1	No	ADE59012.2	EU722351.3	+	7835	8650	+	101	916				aph(3')-Ia	2023-08-08.2
	aph(3')-Ia		aminoglycoside O-phosphotransferase APH(3')-Ia	core	AMR	AMR	AMINOGLYCOSIDE	KANAMYCIN	WP_012695470.1	NG_047440.1	No	ACO54065.1	EU855787.1	-	187515	188330	+	101	916				aph(3')-Ia	2023-08-08.2
	aph(3')-Ia		aminoglycoside O-phosphotransferase APH(3')-Ia	core	AMR	AMR	AMINOGLYCOSIDE	KANAMYCIN	WP_010891090.1	NG_047435.1	No	AAA72313.1	L05392.1	+	6414	7229	+	101	916				aph(3')-Ia	2023-08-08.2
	aph(3')-Ia		aminoglycoside O-phosphotransferase APH(3')-Ia	core	AMR	AMR	AMINOGLYCOSIDE	KANAMYCIN	WP_000018321.1	NG_056047.1	No	OHY15747.1	MLYM01000036.1	-	3535	4350	+	101	916				aph(3')-Ia	2023-08-08.2
	aph(3')-Ia		aminoglycoside O-phosphotransferase APH(3')-Ia	core	AMR	AMR	AMINOGLYCOSIDE	KANAMYCIN	WP_063842098.1	NG_047432.1	No	AAB34257.1	S78175.1	+	387	1196	+	101	910				aph(3')-Ia	2023-08-08.2
	aph(3')-Ia		aminoglycoside O-phosphotransferase APH(3')-Ia	core	AMR	AMR	AMINOGLYCOSIDE	KANAMYCIN	WP_000018329.1	NG_047430.1	No	CAA23656.1	V00359.1	+	1162	1977	+	101	916				aph(3')-Ia	2023-08-08.2
	aph(3')-Ia		aminoglycoside O-phosphotransferase APH(3')-Ia	core	AMR	AMR	AMINOGLYCOSIDE	KANAMYCIN	WP_000018326.1	NG_047431.1	No	CAA44024.1	X62115.1	+	410	1225	+	101	916				aph(3')-Ia	2023-08-08.2
	aph(3')-Ia		aminoglycoside O-phosphotransferase APH(3')-Ia	core	AMR	AMR	AMINOGLYCOSIDE	KANAMYCIN	WP_063841683.1	NG_047429.1	No	CAA68507.1	Y00452.1	+	106	921	+	101	916				aph(3')-Ia	2023-08-08.2
	aph(3')-Ib		aminoglycoside O-phosphotransferase APH(3')-Ib	core	AMR	AMR	AMINOGLYCOSIDE	KANAMYCIN	WP_011205810.1	NG_059324.1	No	KSP76147.1	LLTF01000079.1	-	37486	38301	+	101	916				aph(3')-Ib	2023-08-08.2
	aph(3')-Ib		aminoglycoside O-phosphotransferase APH(3')-Ib	core	AMR	AMR	AMINOGLYCOSIDE	KANAMYCIN	WP_038404948.1	NG_047442.1	No	AAA26412.1	M20305.1	+	779	1594	+	101	916	2832861			aph(3')-Ib	2023-08-08.2
	aph(3')-Id		aminoglycoside O-phosphotransferase APH(3')-Id	core	AMR	AMR	AMINOGLYCOSIDE	AMIKACIN/KANAMYCIN	WP_010891085.1	NG_047445.1	No	CAA88266.1	Z48231.1	+	820	1635	+	101	916	2653965			aph(3')-Id	2023-08-08.2
	aph(3')-VI		APH(3')-VI family aminoglycoside O-phosphotransferase	core	AMR	AMR	AMINOGLYCOSIDE	AMIKACIN/KANAMYCIN	WP_014386410.1	NG_051730.1	No	AGI04227.1	KC170992.1	+	8363	9142	+	101	880	15673721			aph(3')-VI	2023-08-08.2
	aph(3')-VIIIa		aminoglycoside O-phosphotransferase APH(3')-VIIIa	core	AMR	AMR	AMINOGLYCOSIDE	AMIKACIN/KANAMYCIN	WP_030183523.1	NG_047446.1	No	AAG11411.2	AF182845.2	+	1	804	+	1	804	23240563			aph(3')-VIIIa	2023-08-08.2
	aph(3')-VIIIb		aminoglycoside O-phosphotransferase APH(3')-VIIIb	core	AMR	AMR	AMINOGLYCOSIDE	AMIKACIN/KANAMYCIN	WP_016656536.1	NG_055649.1	No	EPF73263.1	ATGI01000028.1	-	7478	8257	+	101	880	27965516			aph(3')-VIIIb	2023-08-08.2
	aph(3')-VIIa		aminoglycoside O-phosphotransferase APH(3')-VIIa	core	AMR	AMR	AMINOGLYCOSIDE	AMIKACIN/KANAMYCIN	WP_063842175.1	NG_047447.1	No	AAA76822.1	M29953.1	+	296	1048	+	101	853	2550983		aphA-7	aph(3')-VIIa	2023-08-08.2
	aph(3')-VIa		aminoglycoside O-phosphotransferase APH(3')-VIa	core	AMR	AMR	AMINOGLYCOSIDE	AMIKACIN/KANAMYCIN	WP_000422636.1	NG_047448.1	No	CAA30578.1	X07753.1	+	103	882	+	101	880	2846986		aphA-6	aph(3')-VIa	2023-08-08.2
	aph(3')-VIb		aminoglycoside O-phosphotransferase APH(3')-VIb	core	AMR	AMR	AMINOGLYCOSIDE	AMIKACIN/KANAMYCIN	WP_000422633.1	NG_047449.1	No	CAF29483.1	AJ627643.4	+	4934	5713	+	101	880	2848443			aph(3')-VIb	2023-08-08.2
	aph(3')-Va		aminoglycoside O-phosphotransferase APH(3')-Va	core	AMR	AMR	AMINOGLYCOSIDE	AMINOGLYCOSIDE	WP_031129630.1	NG_047451.1	No	BAD95814.1	AB211959.1	-	3997	4803	+	101	907			aphA-5a	aph(3')-Va	2023-08-08.2
	aph(3')-Va		aminoglycoside O-phosphotransferase APH(3')-Va	core	AMR	AMR	AMINOGLYCOSIDE	AMINOGLYCOSIDE	WP_063842176.1	NG_047450.1	No	AAA26699.1	K00432.1	+	307	1113	+	101	907	6310563		aphA-5a	aph(3')-Va	2023-08-08.2
	aph(3')-Vb		aminoglycoside O-phosphotransferase APH(3')-Vb	core	AMR	AMR	AMINOGLYCOSIDE	AMINOGLYCOSIDE	WP_063842178.1	NG_047453.1	No	CAG34043.1	AJ744850.1	+	33603	34397	+	101	895			aphA-5b	aph(3')-Vb	2023-08-08.2
	aph(3')-Vb		aminoglycoside O-phosphotransferase APH(3')-Vb	core	AMR	AMR	AMINOGLYCOSIDE	AMINOGLYCOSIDE	WP_063842177.1	NG_047452.1	No	AAC32025.1	M22126.1	+	373	1164	+	101	892	2851496		aphA-5b	aph(3')-Vb	2023-08-08.2
	aph(3')-Vc		aminoglycoside O-phosphotransferase APH(3')-Vc	core	AMR	AMR	AMINOGLYCOSIDE	AMINOGLYCOSIDE	WP_063842179.1	NG_047454.1	No	AAB21326.1	S81599.1	+	282	1076	+	101	895	1663923		aphA-5c	aph(3')-Vc	2023-08-08.2
	aph(3')-XV		aminoglycoside O-phosphotransferase APH(3')-XV	core	AMR	AMR	AMINOGLYCOSIDE	AMIKACIN/KANAMYCIN	WP_034067921.1	NG_052510.1	No	ABY48974.1	EU165039.1	+	610	1404	+	101	895	19049645			aph(3')-XV	2023-08-08.2
	aph(3')-XV		aminoglycoside O-phosphotransferase APH(3')-XV	core	AMR	AMR	AMINOGLYCOSIDE	AMIKACIN/KANAMYCIN	WP_032492579.1	NG_052270.1	No	ACX94064.1	GQ926879.1	+	63	869	+	63	869				aph(3')-XV	2023-08-08.2
	aph(3')-XV		aminoglycoside O-phosphotransferase APH(3')-XV	core	AMR	AMR	AMINOGLYCOSIDE	AMIKACIN/KANAMYCIN	WP_019407932.1	NG_047455.1	No	CAD91341.1	Y18050.2	+	4758	5552	+	101	895	11257042			aph(3')-XV	2023-08-08.2
	aph(4)-Ia		aminoglycoside O-phosphotransferase APH(4)-Ia	core	AMR	AMR	AMINOGLYCOSIDE	HYGROMYCIN	WP_000742814.1	NG_047456.1	No	CAA24743.1	V01499.1	+	231	1256	+	101	1126	6314265		hph	aph(4)-Ia	2023-08-08.2
	aph(6)		APH(6) family putative aminoglycoside O-phosphotransferase	core	AMR	AMR	AMINOGLYCOSIDE	AMINOGLYCOSIDE	WP_012480135.1	NG_047425.1	No	CAQ45829.1	AM743169.1	-	2377498	2378310	+	101	913				aph(6)-Smalt	2023-08-08.2
	aph(6)		APH(6) family putative aminoglycoside O-phosphotransferase	core	AMR	AMR	AMINOGLYCOSIDE	AMINOGLYCOSIDE	WP_063841666.1	NG_047427.1	No	ADQ43422.1	HQ424461.1	+	18	830	+	18	830				aph(6)-Smalt	2023-08-08.2
	aph(6)-Ia		aminoglycoside O-phosphotransferase APH(6)-Ia	core	AMR	AMR	AMINOGLYCOSIDE	STREPTOMYCIN	WP_003970239.1	NG_047459.1	No	AAX82592.1	AY971801.1	+	1	924	+	1	924			aphD	aph(6)-Ia	2023-08-08.2
	aph(6)-Ia		aminoglycoside O-phosphotransferase APH(6)-Ia	core	AMR	AMR	AMINOGLYCOSIDE	STREPTOMYCIN	WP_063842181.1	NG_047458.1	No	CAA68516.1	Y00459.1	+	2825	3748	+	101	1024	3118332		aphD	aph(6)-Ia	2023-08-08.2
	aph(6)-Ib		aminoglycoside O-phosphotransferase APH(6)-Ib	core	AMR	AMR	AMINOGLYCOSIDE	STREPTOMYCIN	WP_052413554.1	NG_047460.1	No	CAA29136.1	X05648.1	+	382	1305	+	101	1024	3039305			aph(6)-Ib	2023-08-08.2
	aph(6)-Ic		aminoglycoside O-phosphotransferase APH(6)-Ic	core	AMR	AMR	AMINOGLYCOSIDE	STREPTOMYCIN	WP_000116906.1	NG_047463.1	No	AFG20666.1	JN983042.1	+	196722	197564	+	101	943				aph(6)-Ic	2023-08-08.2
	aph(6)-Id		aminoglycoside O-phosphotransferase APH(6)-Id	core	AMR	AMR	AMINOGLYCOSIDE	STREPTOMYCIN	WP_011161217.1	NG_047467.1	No	BAD07017.1	AB109805.1	+	2674	3510	+	101	937			strB	aph(6)-Id	2023-08-08.2
	aph(6)-Id		aminoglycoside O-phosphotransferase APH(6)-Id	core	AMR	AMR	AMINOGLYCOSIDE	STREPTOMYCIN	WP_000480972.1	NG_047466.1	No	BAC79067.1	AB114188.1	-	17731	18567	+	101	937			strB	aph(6)-Id	2023-08-08.2
	aph(6)-Id		aminoglycoside O-phosphotransferase APH(6)-Id	core	AMR	AMR	AMINOGLYCOSIDE	STREPTOMYCIN	WP_063842183.1	NG_047465.1	No	AAC23556.1	AF024602.1	+	3156	3992	+	101	937			strB	aph(6)-Id	2023-08-08.2
	aph(6)-Id		aminoglycoside O-phosphotransferase APH(6)-Id	core	AMR	AMR	AMINOGLYCOSIDE	STREPTOMYCIN	WP_063842184.1	NG_047469.1	No	ACH85850.1	EU664602.1	-	9223	10059	+	101	937			strB	aph(6)-Id	2023-08-08.2
	aph(6)-Id		aminoglycoside O-phosphotransferase APH(6)-Id	core	AMR	AMR	AMINOGLYCOSIDE	STREPTOMYCIN	WP_000480968.1	NG_047464.1	No	AAA26443.1	M28829.1	+	866	1702	+	101	937	2653965		strB	aph(6)-Id	2023-08-08.2
	aph(7'')-Ia		aminoglycoside O-phosphotransferase APH(7'')-Ia	core	AMR	AMR	AMINOGLYCOSIDE	HYGROMYCIN	WP_063842185.1	NG_047472.1	No	CAA27276.1	X03615.1	+	232	1230	+	101	1099	12627869			aph(7'')-Ia	2023-08-08.2
	aph(9)-Ia		aminoglycoside O-phosphotransferase APH(9)-Ia	core	AMR	AMR	AMINOGLYCOSIDE	SPECTINOMYCIN	WP_011215574.1	NG_051696.1	No	CAH15775.1	CR628337.1	+	1710246	1711238	+	101	1093				aph(9)-Ia	2023-08-08.2
	aph(9)-Ia		aminoglycoside O-phosphotransferase APH(9)-Ia	core	AMR	AMR	AMINOGLYCOSIDE	SPECTINOMYCIN	WP_038839037.1	NG_047473.1	No	AAB58447.1	U94857.1	+	151	1146	+	101	1096	9174205			aph(9)-Ia	2023-08-08.2
	aph(9)-Ib		aminoglycoside O-phosphotransferase APH(9)-Ib	core	AMR	AMR	AMINOGLYCOSIDE	SPECTINOMYCIN	WP_063842186.1	NG_047474.1	No	AAB66655.1	U70376.2	-	7526	8518	+	101	1093	9245803		spcN	aph(9)-Ib	2023-08-08.2
	aphA16		APH(3') family aminoglycoside O-phosphotransferase AphA16	core	AMR	AMR	AMINOGLYCOSIDE	AMIKACIN/KANAMYCIN	WP_004206941.1	NG_051908.1	No	AKL03765.1	CP011593.1	+	51413	52201	+	101	889				aphA16	2023-08-08.2
	apmA		aminocyclitol acetyltransferase ApmA	core	AMR	AMR	AMINOGLYCOSIDE	APRAMYCIN	WP_032494221.1	NG_051938.1	No	CBL58181.1	FN806789.3	+	2694	3518	+	101	925	2087637133563840			apmA	2023-08-08.2
	apmA		aminocyclitol acetyltransferase ApmA	core	AMR	AMR	AMINOGLYCOSIDE	APRAMYCIN	WP_015059965.1	NG_047475.1	No	CCE60912.1	HE611647.1	+	3682	4506	+	101	925				apmA	2023-08-08.2
	armA		16S rRNA (guanine(1405)-N(7))-methyltransferase ArmA	core	AMR	AMR	AMINOGLYCOSIDE	GENTAMICIN	WP_000359986.1	NG_047476.1	No	AAP50754.1	AY220558.1	+	1978	2751	+	101	874	16626740			armA	2023-08-08.2
	arr		NAD(+)--rifampin ADP-ribosyltransferase Arr-2b	core	AMR	AMR	RIFAMYCIN	RIFAMYCIN	WP_063842202.1	NG_047477.1	No	AAC05822.1	AF001493.1	+	356	787	+	101	532	9371349			arr-Msmeg	2023-08-08.2
	arr		NAD(+)--rifampin ADP-ribosyltransferase	core	AMR	AMR	RIFAMYCIN	RIFAMYCIN	WP_063842207.1	NG_047478.1	Yes		FM207631.1	+	262	714	+	101	553				arr	2023-08-08.2
	arr		NAD(+)--rifampin ADP-ribosyltransferase Arr-6	core	AMR	AMR	RIFAMYCIN	RIFAMYCIN	WP_063842214.1	NG_047479.1	No	CAU08345.1	FM897214.1	+	4193	4645	+	101	553				arr-6	2023-08-08.2
	arr		NAD(+)--rifampin ADP-ribosyltransferase Arr-6	core	AMR	AMR	RIFAMYCIN	RIFAMYCIN	WP_063857694.1	NG_048584.1	No	CAW30932.1	FM955585.1	+	1371	1823	+	101	553				arr-6	2023-08-08.2
	arr		NAD(+)--rifampin ADP-ribosyltransferase	core	AMR	AMR	RIFAMYCIN	RIFAMYCIN	WP_012695486.1	NG_047480.1	No	ACZ52978.1	GU067641.1	+	3604	4017	+	101	514				arr-2b	2023-08-08.2
arr-2	arr		NAD(+)--rifampin ADP-ribosyltransferase Arr-2	core	AMR	AMR	RIFAMYCIN	RIFAMYCIN	WP_000237816.1	NG_048580.1	No	AAC64366.1	AF078527.1	+	4388	4840	+	101	553	10103210			arr-2	2023-08-08.2
arr-4	arr		NAD(+)--rifampin ADP-ribosyltransferase Arr-4	core	AMR	AMR	RIFAMYCIN	RIFAMYCIN	WP_033959319.1	NG_048582.1	No	ABV26705.1	EF660562.1	+	1672	2124	+	101	553	18299416			arr-4	2023-08-08.2
arr-5	arr		NAD(+)--rifampin ADP-ribosyltransferase Arr-5	core	AMR	AMR	RIFAMYCIN	RIFAMYCIN	WP_052238312.1	NG_048583.1	No	ABV26707.1	EF660563.1	+	393	845	+	101	553	18299416			arr-5	2023-08-08.2
arr-7	arr		NAD(+)--rifampin ADP-ribosyltransferase Arr-7	core	AMR	AMR	RIFAMYCIN	RIFAMYCIN	WP_044059783.1	NG_048585.1	No	CAZ48628.1	FN397623.1	+	1189	1641	+	101	553	19884381			arr-7	2023-08-08.2
arr-8	arr		NAD(+)--rifampin ADP-ribosyltransferase Arr-8	core	AMR	AMR	RIFAMYCIN	RIFAMYCIN	WP_063857695.1	NG_048586.1	No	AGC29882.1	KC199968.1	+	1	453	+	1	453	23752512			arr-8	2023-08-08.2
	arr-3		NAD(+)--rifampin ADP-ribosyltransferase Arr-3	core	AMR	AMR	RIFAMYCIN	RIFAMYCIN	WP_001749986.1	NG_048581.1	No	AAK72473.1	AY038837.3	+	555	1007	+	101	553	21683552			arr-3	2023-08-08.2
	arr-3		NAD(+)--rifampin ADP-ribosyltransferase Arr-3	core	AMR	AMR	RIFAMYCIN	RIFAMYCIN	WP_071846202.1	NG_052173.1	Yes		KC820804.1	+	414	866	+	101	553				arr-3	2023-08-08.2
	arr-3		NAD(+)--rifampin ADP-ribosyltransferase Arr-3	core	AMR	AMR	RIFAMYCIN	RIFAMYCIN	WP_071846280.1	NG_052327.1	No	AIA09164.1	KJ561897.1	+	129	581	+	101	553				arr-3	2023-08-08.2
	bcrA		bacitracin resistance ABC transporter ATP-binding subunit BcrA	core	AMR	AMR	BACITRACIN	BACITRACIN	WP_002389535.1	NG_076629.1	No	EAD6110326.1	AAAOCT010000009.1	-	130064	130987	+	101	1024	2672950531225883			bcrA_Lm	2023-08-08.2
	bepC		multidrug efflux RND transporter outer membrane subunit BepC	plus	AMR	AMR	EFFLUX	EFFLUX			No	AAN29871.1	AE014291.4	+	916167	917537				19201794			bepC	2023-08-08.2
	bepD		multidrug efflux RND transporter periplasmic adaptor subunit BepD	plus	AMR	AMR	EFFLUX	EFFLUX			No	AAN29240.1	AE014291.4	+	301150	302343				19201794			bepD	2023-08-08.2
	bepE		multidrug efflux RND transporter permease subunit BepE	plus	AMR	AMR	EFFLUX	EFFLUX			No	AAN29241.1	AE014291.4	+	302340	305495				19201794			bepE	2023-08-08.2
	bepF		multidrug efflux RND transporter periplasmic adaptor subunit BepF	plus	AMR	AMR	EFFLUX	EFFLUX			No	AAN33535.1	AE014292.2	-	315443	316678				19201794			bepF	2023-08-08.2
	bepG		multidrug efflux RND transporter permease subunit BepG	plus	AMR	AMR	EFFLUX	EFFLUX			No	AAN33534.1	AE014292.2	-	312215	315439				19201794			bepG	2023-08-08.2
	bexA		multidrug efflux MATE transporter BexA	plus	AMR	AMR	EFFLUX	EFFLUX			No	BAB64566.1	AB067769.1	+	3564	4895							bexA	2023-08-08.2
	bla		class A beta-lactamase	core	AMR	AMR	BETA-LACTAM	BETA-LACTAM	WP_011270171.1	NG_047483.1	No	CAI46978.1	AJ877225.1	+	43233	44114	+	101	982				bla-A	2023-08-08.2
	bla		class A beta-lactamase Bla1	core	AMR	AMR	BETA-LACTAM	BETA-LACTAM	WP_011053164.1	NG_055637.1	No	AAR20595.1	AY453161.1	+	501	1430	+	101	1030				bla1	2023-08-08.2
	bla		class A beta-lactamase, subclass A2	core	AMR	AMR	BETA-LACTAM	BETA-LACTAM	WP_063842272.1	NG_047486.1	No	CBI71171.1	FN640464.1	-	1523	2482	+	101	1060				bla-A2	2023-08-08.2
	bla		class A beta-lactamase	core	AMR	AMR	BETA-LACTAM	BETA-LACTAM	WP_063842277.1	NG_047487.1	No	CBI71182.1	FN640466.1	-	727	1764	+	101	1138				bla-A	2023-08-08.2
	bla		class A beta-lactamase Bla1	core	AMR	AMR	BETA-LACTAM	BETA-LACTAM	WP_063842248.1	NG_047482.1	No	CAA29819.1	X06599.1	+	273	1193	+	101	1021	7588620			bla1	2023-08-08.2
	bla2		BcII family subclass B1 metallo-beta-lactamase	core	AMR	AMR	BETA-LACTAM	CARBAPENEM	WP_000799227.1	NG_047222.1	No	AAT60435.1	AE017355.1	-	3289352	3290122	+	101	871				BcII	2023-08-08.2
	bla2		BcII family subclass B1 metallo-beta-lactamase	core	AMR	AMR	BETA-LACTAM	CARBAPENEM	WP_000799223.1	NG_047220.1	No	AAK53751.1	AF367984.1	+	791	1561	+	101	871	12533457			BcII	2023-08-08.2
	bla2		BcII family subclass B1 metallo-beta-lactamase	core	AMR	AMR	BETA-LACTAM	CARBAPENEM	WP_063839880.1	NG_047221.1	No	AAR20596.1	AY453162.1	+	501	1271	+	101	871				BcII	2023-08-08.2
	bla2		BcII family subclass B1 metallo-beta-lactamase	core	AMR	AMR	BETA-LACTAM	CARBAPENEM	WP_012261328.1	NG_047224.1	No	ABY44328.1	CP000903.1	-	3200936	3201709	+	101	874				BcII	2023-08-08.2
	bla2		BcII family subclass B1 metallo-beta-lactamase	core	AMR	AMR	BETA-LACTAM	CARBAPENEM	WP_000799232.1	NG_055630.1	No	AAA22562.1	M19530.1	+	416	1186	+	101	871	7588620			BcII	2023-08-08.2
	bla2		BcII family subclass B1 metallo-beta-lactamase	core	AMR	AMR	BETA-LACTAM	CARBAPENEM	WP_063839879.1	NG_056058.1	No	PHG63909.1	NUUO01000028.1	+	82058	82831	+	101	874				BcII	2023-08-08.2
	bla2a		Exo family class A beta-lactamase	core	AMR	AMR	BETA-LACTAM	BETA-LACTAM	WP_063842239.1	NG_047481.1	No	AAA26775.1	M28303.1	+	243	1187	+	101	1045	1540134			bla2a	2023-08-08.2
	blaA		class A beta-lactamase BlaA	core	AMR	AMR	BETA-LACTAM	BETA-LACTAM	WP_011816299.1	NG_052043.1	No	CAL12097.1	AM286415.1	-	2210344	2211228	+	101	985				blaA_Yent	2023-08-08.2
	blaA		class A beta-lactamase BlaA	core	AMR	AMR	BETA-LACTAM	BETA-LACTAM	WP_019083125.1	NG_047490.1	No	AAX55643.1	AY954728.1	+	12	896	+	12	896	16553870			blaA_Yent	2023-08-08.2
	blaA		class A beta-lactamase BlaA	core	AMR	AMR	BETA-LACTAM	BETA-LACTAM	WP_005165780.1	NG_047488.1	No	CAA40357.1	X57074.1	+	338	1222	+	101	985				blaA_Yent	2023-08-08.2
blaAAK-1	blaAAK		class A beta-lactamase AAK-1	core	AMR	AMR	BETA-LACTAM	BETA-LACTAM	WP_194293132.1	NG_070893.1	No	QOI11476.1	MW042819.1	+	1	861	+	1	861				blaAAK-1	2023-08-08.2
blaACC-1	blaACC		cephalosporin-hydrolyzing class C beta-lactamase ACC-1	core	AMR	AMR	BETA-LACTAM	CEPHALOSPORIN	WP_032491956.1	NG_048588.1	No	ABQ42698.1	EF554600.1	+	30	1202	+	30	1202	1042891410817695			blaACC-1	2023-08-08.2
blaACC-1a	blaACC		cephalosporin-hydrolyzing class C beta-lactamase ACC-1a	core	AMR	AMR	BETA-LACTAM	CEPHALOSPORIN	WP_039189232.1	NG_048589.1	No	AAF86692.1	AF180953.1	+	1	1173	+	1	1173	10817695			blaACC-1a	2023-08-08.2
blaACC-1b	blaACC		cephalosporin-hydrolyzing class C beta-lactamase ACC-1b	core	AMR	AMR	BETA-LACTAM	CEPHALOSPORIN	WP_063857697.1	NG_048590.1	No	AAF86694.1	AF180955.1	+	1	1173	+	1	1173	10817695			blaACC-1b	2023-08-08.2
blaACC-1c	blaACC		cephalosporin-hydrolyzing class C beta-lactamase ACC-1c	core	AMR	AMR	BETA-LACTAM	CEPHALOSPORIN	WP_063857698.1	NG_048591.1	No	AAF86698.1	AF180959.1	+	1	1173	+	1	1173	10817695			blaACC-1c	2023-08-08.2
blaACC-1d	blaACC		cephalosporin-hydrolyzing class C beta-lactamase ACC-1d	core	AMR	AMR	BETA-LACTAM	CEPHALOSPORIN	WP_008815550.1	NG_048592.1	No	AAF86700.1	AF180961.1	+	1	1173	+	1	1173	10817695			blaACC-1d	2023-08-08.2
blaACC-2	blaACC		cephalosporin-hydrolyzing class C beta-lactamase ACC-2	core	AMR	AMR	BETA-LACTAM	CEPHALOSPORIN	WP_063857702.1	NG_048593.1	No	AAF86691.1	AF180952.1	+	1565	2737	+	101	1273	10817695			blaACC-2	2023-08-08.2
blaACC-4	blaACC		cephalosporin-hydrolyzing class C beta-lactamase ACC-4	core	AMR	AMR	BETA-LACTAM	CEPHALOSPORIN	WP_063857708.1	NG_048594.1	No	AIT76084.1	KM087831.1	+	1	1173	+	1	1173	1766432135435729		blaACC-6	blaACC-4	2023-08-08.2
blaACC-7	blaACC		cephalosporin-hydrolyzing class C beta-lactamase ACC-7	core	AMR	AMR	BETA-LACTAM	CEPHALOSPORIN	WP_099156055.1	NG_055669.1	No	ATJ25947.1	MG028657.1	+	1	1173	+	1	1173				blaACC-7	2023-08-08.2
blaACC-8	blaACC		cephalosporin-hydrolyzing class C beta-lactamase ACC-8	core	AMR	AMR	BETA-LACTAM	CEPHALOSPORIN	WP_188331862.1	NG_070728.1	No	QNG62072.1	MT872413.1	+	1	1161	+	1	1161				blaACC-8	2023-08-08.2
blaACI-1	blaACI		extended-spectrum class A beta-lactamase ACI-1	core	AMR	AMR	BETA-LACTAM	CEPHALOSPORIN	WP_006555379.1	NG_048596.1	No	CAB51471.1	AJ007350.1	+	240	1094	+	101	955	11036038			blaACI-1	2023-08-08.2
blaACT-1	blaACT		cephalosporin-hydrolyzing class C beta-lactamase ACT-1	core	AMR	AMR	BETA-LACTAM	CEPHALOSPORIN	WP_063857727.1	NG_048597.1	No	AAC45086.2	U58495.2	+	28	1173	+	28	1173	9055993			blaACT-1	2023-08-08.2
blaACT-10	blaACT		cephalosporin-hydrolyzing class C beta-lactamase ACT-10	core	AMR	AMR	BETA-LACTAM	CEPHALOSPORIN	WP_063857730.1	NG_048598.1	No	AEV91214.1	JN848330.1	+	1	1146	+	1	1146	25312010			blaACT-10	2023-08-08.2
blaACT-100	blaACT		cephalosporin-hydrolyzing class C beta-lactamase ACT-100	core	AMR	AMR	BETA-LACTAM	CEPHALOSPORIN	WP_240067712.1	NG_079207.1	No	UHK14157.1	OL794654.1	+	1	1146	+	1	1146				blaACT-100	2023-08-08.2
blaACT-101	blaACT		cephalosporin-hydrolyzing class C beta-lactamase ACT-101	core	AMR	AMR	BETA-LACTAM	CEPHALOSPORIN	WP_087529968.1	NG_079208.1	No	UHK14158.1	OL794655.1	+	1	1146	+	1	1146				blaACT-101	2023-08-08.2
blaACT-102	blaACT		cephalosporin-hydrolyzing class C beta-lactamase ACT-102	core	AMR	AMR	BETA-LACTAM	CEPHALOSPORIN	WP_058690324.1	NG_079209.1	No	UHK14159.1	OL794656.1	+	1	1146	+	1	1146				blaACT-102	2023-08-08.2
blaACT-103	blaACT		cephalosporin-hydrolyzing class C beta-lactamase ACT-103	core	AMR	AMR	BETA-LACTAM	CEPHALOSPORIN	WP_063943829.1	NG_079210.1	No	UHK14163.1	OL794660.1	+	1	1146	+	1	1146				blaACT-103	2023-08-08.2
blaACT-104	blaACT		cephalosporin-hydrolyzing class C beta-lactamase ACT-104	core	AMR	AMR	BETA-LACTAM	CEPHALOSPORIN	WP_213782881.1	NG_079211.1	No	UHK14164.1	OL794661.1	+	1	1146	+	1	1146				blaACT-104	2023-08-08.2
blaACT-105	blaACT		cephalosporin-hydrolyzing class C beta-lactamase ACT-105	core	AMR	AMR	BETA-LACTAM	CEPHALOSPORIN	WP_242934065.1	NG_079882.1	No	UMO60338.1	OM575023.1	+	1	1146	+	1	1146				blaACT-105	2023-08-08.2
blaACT-106	blaACT		cephalosporin-hydrolyzing class C beta-lactamase ACT-106	core	AMR	AMR	BETA-LACTAM	CEPHALOSPORIN	WP_129256276.1	NG_079883.1	No	ULU82602.1	OM617739.1	-	1	1146	+	1	1146				blaACT-106	2023-08-08.2
blaACT-107	blaACT		cephalosporin-hydrolyzing class C beta-lactamase ACT-107	core	AMR	AMR	BETA-LACTAM	CEPHALOSPORIN	WP_242934066.1	NG_079884.1	No	UNN26045.1	OM967044.1	+	3	1148	+	3	1148				blaACT-107	2023-08-08.2
blaACT-108	blaACT		cephalosporin-hydrolyzing class C beta-lactamase ACT-108	core	AMR	AMR	BETA-LACTAM	CEPHALOSPORIN	WP_126297136.1	NG_080768.1	No	UQM99653.1	OL445411.1	+	1	1146	+	1	1146				blaACT-108	2023-08-08.2
blaACT-109	blaACT		cephalosporin-hydrolyzing class C beta-lactamase ACT-109	core	AMR	AMR	BETA-LACTAM	CEPHALOSPORIN	WP_063157039.1	NG_081676.1	No	UTT87806.1	OP022995.1	-	1	1146	+	1	1146				blaACT-109	2023-08-08.2
blaACT-110	blaACT		cephalosporin-hydrolyzing class C beta-lactamase ACT-110	core	AMR	AMR	BETA-LACTAM	CEPHALOSPORIN	WP_250127581.1	NG_148603.1	No	BDT38917.1	LC733682.1	+	1	1146	+	1	1146				blaACT-110	2023-08-08.2
blaACT-111	blaACT		cephalosporin-hydrolyzing class C beta-lactamase ACT-111	core	AMR	AMR	BETA-LACTAM	CEPHALOSPORIN	WP_069720053.1	NG_148604.1	No	RTM78732.1	RXSJ01000003.1	-	17152	18297	+	101	1246			blaCMG-1	blaACT-111	2023-08-08.2
blaACT-112	blaACT		cephalosporin-hydrolyzing class C beta-lactamase ACT-112	core	AMR	AMR	BETA-LACTAM	CEPHALOSPORIN	WP_134179367.1	NG_156952.1	No	WEG44939.1	OQ592375.1	+	4	1149	+	4	1149				blaACT-112	2023-08-08.2
blaACT-113	blaACT		cephalosporin-hydrolyzing class C beta-lactamase ACT-113	core	AMR	AMR	BETA-LACTAM	CEPHALOSPORIN	WP_279240765.1	NG_156953.1	No	WEG44940.1	OQ592376.1	+	4	1149	+	4	1149				blaACT-113	2023-08-08.2
blaACT-114	blaACT		cephalosporin-hydrolyzing class C beta-lactamase ACT-114	core	AMR	AMR	BETA-LACTAM	CEPHALOSPORIN	WP_180255442.1	NG_156954.1	Yes		UNUO01000010.1	-	37304	38449	+	101	1246				blaACT-114	2023-08-08.2
blaACT-115	blaACT		cephalosporin-hydrolyzing class C beta-lactamase ACT-115	core	AMR	AMR	BETA-LACTAM	CEPHALOSPORIN	WP_058652386.1	NG_156955.1	No	AXQ35263.1	CP031726.1	-	3150071	3151216	+	101	1246				blaACT-115	2023-08-08.2
blaACT-116	blaACT		cephalosporin-hydrolyzing class C beta-lactamase ACT-116	core	AMR	AMR	BETA-LACTAM	CEPHALOSPORIN	WP_073000989.1	NG_156956.1	No	WEY36194.1	OQ642076.1	+	1	1146	+	1	1146				blaACT-116	2023-08-08.2
blaACT-117	blaACT		cephalosporin-hydrolyzing class C beta-lactamase ACT-117	core	AMR	AMR	BETA-LACTAM	CEPHALOSPORIN	WP_279240766.1	NG_156957.1	No	WEY36195.1	OQ642077.1	+	1	1146	+	1	1146				blaACT-117	2023-08-08.2
blaACT-118	blaACT		cephalosporin-hydrolyzing class C beta-lactamase ACT-118	core	AMR	AMR	BETA-LACTAM	CEPHALOSPORIN	WP_279240767.1	NG_156958.1	No	WEY36196.1	OQ642078.1	+	1	1146	+	1	1146				blaACT-118	2023-08-08.2
blaACT-119	blaACT		cephalosporin-hydrolyzing class C beta-lactamase ACT-119	core	AMR	AMR	BETA-LACTAM	CEPHALOSPORIN	WP_279240768.1	NG_156959.1	No	WEY36198.1	OQ642080.1	+	1	1146	+	1	1146				blaACT-119	2023-08-08.2
blaACT-12	blaACT		cephalosporin-hydrolyzing class C beta-lactamase ACT-12	core	AMR	AMR	BETA-LACTAM	CEPHALOSPORIN	WP_025206265.1	NG_048599.1	No	AFU25650.1	JX440355.1	+	752	1897	+	101	1246	25501887			blaACT-12	2023-08-08.2
blaACT-13	blaACT		cephalosporin-hydrolyzing class C beta-lactamase ACT-13	core	AMR	AMR	BETA-LACTAM	CEPHALOSPORIN	WP_063857735.1	NG_048600.1	No	CCK86741.1	HE819402.1	+	1	1146	+	1	1146				blaACT-13	2023-08-08.2
blaACT-14	blaACT		cephalosporin-hydrolyzing class C beta-lactamase ACT-14	core	AMR	AMR	BETA-LACTAM	CEPHALOSPORIN	WP_063138000.1	NG_048601.1	No	AFU25647.1	JX440354.1	+	757	1902	+	101	1246	25501887			blaACT-14	2023-08-08.2
blaACT-15	blaACT		cephalosporin-hydrolyzing class C beta-lactamase ACT-15	core	AMR	AMR	BETA-LACTAM	CEPHALOSPORIN	WP_023295792.1	NG_048602.1	No	AFU25653.1	JX440356.1	+	755	1900	+	101	1246	25501887			blaACT-15	2023-08-08.2
blaACT-16	blaACT		cephalosporin-hydrolyzing class C beta-lactamase ACT-16	core	AMR	AMR	BETA-LACTAM	CEPHALOSPORIN	WP_023315250.1	NG_050702.1	No	AAQ73498.1	AY302261.1	+	1	1146	+	1	1146	24336426			blaACT-16	2023-08-08.2
blaACT-17	blaACT		cephalosporin-hydrolyzing class C beta-lactamase ACT-17	core	AMR	AMR	BETA-LACTAM	CEPHALOSPORIN	WP_017694683.1	NG_048603.1	No	AHM76771.1	KF992026.1	+	754	1899	+	101	1246	25501887			blaACT-17	2023-08-08.2
blaACT-18	blaACT		cephalosporin-hydrolyzing class C beta-lactamase ACT-18	core	AMR	AMR	BETA-LACTAM	CEPHALOSPORIN	WP_063857768.1	NG_048604.1	No	AHM76777.1	KF992028.1	+	762	1907	+	101	1246	25501887			blaACT-18	2023-08-08.2
blaACT-19	blaACT		cephalosporin-hydrolyzing class C beta-lactamase ACT-19	core	AMR	AMR	BETA-LACTAM	CEPHALOSPORIN	WP_047354536.1	NG_048605.1	No	AHM76779.1	KF992029.1	+	749	1894	+	101	1246	25501887			blaACT-19	2023-08-08.2
blaACT-2	blaACT		cephalosporin-hydrolyzing class C beta-lactamase ACT-2	core	AMR	AMR	BETA-LACTAM	CEPHALOSPORIN	WP_023310120.1	NG_048606.1	No	CAJ28994.1	AM076977.1	+	1	1146	+	1	1146	23093031			blaACT-2	2023-08-08.2
blaACT-20	blaACT		cephalosporin-hydrolyzing class C beta-lactamase ACT-20	core	AMR	AMR	BETA-LACTAM	CEPHALOSPORIN	WP_063857769.1	NG_048607.1	No	AHA80105.1	KF526117.1	+	1	1146	+	1	1146				blaACT-20	2023-08-08.2
blaACT-21	blaACT		cephalosporin-hydrolyzing class C beta-lactamase ACT-21	core	AMR	AMR	BETA-LACTAM	CEPHALOSPORIN	WP_063857770.1	NG_048608.1	No	AHA80106.1	KF526118.1	+	1	1146	+	1	1146				blaACT-21	2023-08-08.2
blaACT-22	blaACT		cephalosporin-hydrolyzing class C beta-lactamase ACT-22	core	AMR	AMR	BETA-LACTAM	CEPHALOSPORIN	WP_063857771.1	NG_048609.1	No	AHM76774.1	KF992027.1	+	701	1846	+	101	1246	25501887			blaACT-22	2023-08-08.2
blaACT-23	blaACT		cephalosporin-hydrolyzing class C beta-lactamase ACT-23	core	AMR	AMR	BETA-LACTAM	CEPHALOSPORIN	WP_045620946.1	NG_048610.1	No	AGU38146.1	KF515536.1	+	1	1146	+	1	1146	24629772			blaACT-23	2023-08-08.2
blaACT-24	blaACT		cephalosporin-hydrolyzing class C beta-lactamase ACT-24	core	AMR	AMR	BETA-LACTAM	CEPHALOSPORIN	WP_022646807.1	NG_048611.1	No	AHL39336.1	KJ207207.1	+	480	1625	+	101	1246				blaACT-24	2023-08-08.2
blaACT-25	blaACT		cephalosporin-hydrolyzing class C beta-lactamase ACT-25	core	AMR	AMR	BETA-LACTAM	CEPHALOSPORIN	WP_045351092.1	NG_048612.1	No	AHL39338.1	KJ207208.1	+	540	1685	+	101	1246			blaAZECL-25	blaACT-25	2023-08-08.2
blaACT-27	blaACT		cephalosporin-hydrolyzing class C beta-lactamase ACT-27	core	AMR	AMR	BETA-LACTAM	CEPHALOSPORIN	WP_017383966.1	NG_048613.1	No	AHL39340.1	KJ207209.1	+	455	1600	+	101	1246				blaACT-27	2023-08-08.2
blaACT-28	blaACT		cephalosporin-hydrolyzing class C beta-lactamase ACT-28	core	AMR	AMR	BETA-LACTAM	CEPHALOSPORIN	WP_023331841.1	NG_048614.1	No	AHL39333.1	KJ207206.1	+	752	1897	+	101	1246				blaACT-28	2023-08-08.2
blaACT-29	blaACT		cephalosporin-hydrolyzing class C beta-lactamase ACT-29	core	AMR	AMR	BETA-LACTAM	CEPHALOSPORIN	WP_063857772.1	NG_048615.1	No	AIT76085.1	KM087832.1	+	1	1146	+	1	1146				blaACT-29	2023-08-08.2
blaACT-3	blaACT		cephalosporin-hydrolyzing class C beta-lactamase ACT-3	core	AMR	AMR	BETA-LACTAM	CEPHALOSPORIN	WP_063857773.1	NG_048616.1	No	ABL67017.1	EF125013.1	+	1	1146	+	1	1146	18789849			blaACT-3	2023-08-08.2
blaACT-30	blaACT		cephalosporin-hydrolyzing class C beta-lactamase ACT-30	core	AMR	AMR	BETA-LACTAM	CEPHALOSPORIN	WP_063857774.1	NG_048617.1	No	AIT76086.1	KM087833.1	+	1	1146	+	1	1146				blaACT-30	2023-08-08.2
blaACT-31	blaACT		cephalosporin-hydrolyzing class C beta-lactamase ACT-31	core	AMR	AMR	BETA-LACTAM	CEPHALOSPORIN	WP_063857775.1	NG_048618.1	No	AIT76096.1	KM087843.1	+	1	1146	+	1	1146				blaACT-31	2023-08-08.2
blaACT-32	blaACT		cephalosporin-hydrolyzing class C beta-lactamase ACT-32	core	AMR	AMR	BETA-LACTAM	CEPHALOSPORIN	WP_063857776.1	NG_048619.1	No	AIT76088.1	KM087835.1	+	1	1146	+	1	1146				blaACT-32	2023-08-08.2
blaACT-33	blaACT		cephalosporin-hydrolyzing class C beta-lactamase ACT-33	core	AMR	AMR	BETA-LACTAM	CEPHALOSPORIN	WP_063857777.1	NG_048620.1	No	AIT76087.1	KM087834.1	+	1	1146	+	1	1146				blaACT-33	2023-08-08.2
blaACT-34	blaACT		cephalosporin-hydrolyzing class C beta-lactamase ACT-34	core	AMR	AMR	BETA-LACTAM	CEPHALOSPORIN	WP_063857778.1	NG_048621.1	No	CDP41983.1	HG975300.1	+	1	1146	+	1	1146				blaACT-34	2023-08-08.2
blaACT-35	blaACT		cephalosporin-hydrolyzing class C beta-lactamase ACT-35	core	AMR	AMR	BETA-LACTAM	CEPHALOSPORIN	WP_063857779.1	NG_048622.1	No	BAP68758.1	LC004922.1	+	1	1146	+	1	1146				blaACT-35	2023-08-08.2
blaACT-36	blaACT		cephalosporin-hydrolyzing class C beta-lactamase ACT-36	core	AMR	AMR	BETA-LACTAM	CEPHALOSPORIN	WP_063857780.1	NG_048623.1	No	AJG06170.1	KM926621.1	+	752	1897	+	101	1246				blaACT-36	2023-08-08.2
blaACT-37	blaACT		cephalosporin-hydrolyzing class C beta-lactamase ACT-37	core	AMR	AMR	BETA-LACTAM	CEPHALOSPORIN	WP_039272978.1	NG_048624.1	No	AJG06172.1	KM926622.1	+	239	1384	+	101	1246				blaACT-37	2023-08-08.2
blaACT-38	blaACT		cephalosporin-hydrolyzing class C beta-lactamase ACT-38	core	AMR	AMR	BETA-LACTAM	CEPHALOSPORIN	WP_063857781.1	NG_048625.1	No	AKS43590.1	KP836350.1	+	1	1146	+	1	1146				blaACT-38	2023-08-08.2
blaACT-39	blaACT		cephalosporin-hydrolyzing class C beta-lactamase ACT-39	core	AMR	AMR	BETA-LACTAM	CEPHALOSPORIN	WP_063857782.1	NG_048626.1	No	AMP42993.1	KU884289.1	+	1	1146	+	1	1146				blaACT-39	2023-08-08.2
blaACT-4	blaACT		cephalosporin-hydrolyzing class C beta-lactamase ACT-4	core	AMR	AMR	BETA-LACTAM	CEPHALOSPORIN	WP_059347269.1	NG_048627.1	No	ABZ81086.1	EU427302.2	+	1476	2618	+	101	1243				blaACT-4	2023-08-08.2
blaACT-40	blaACT		cephalosporin-hydrolyzing class C beta-lactamase ACT-40	core	AMR	AMR	BETA-LACTAM	CEPHALOSPORIN	WP_045328874.1	NG_050703.1	No	ANE37563.1	KX192159.1	+	1	1146	+	1	1146				blaACT-40	2023-08-08.2
blaACT-41	blaACT		cephalosporin-hydrolyzing class C beta-lactamase ACT-41	core	AMR	AMR	BETA-LACTAM	CEPHALOSPORIN	WP_045331818.1	NG_050704.1	No	ANE37564.1	KX192160.1	+	1	1146	+	1	1146				blaACT-41	2023-08-08.2
blaACT-42	blaACT		cephalosporin-hydrolyzing class C beta-lactamase ACT-42	core	AMR	AMR	BETA-LACTAM	CEPHALOSPORIN	WP_040117106.1	NG_050705.1	No	ANE37565.1	KX192161.1	+	1	1146	+	1	1146				blaACT-42	2023-08-08.2
blaACT-43	blaACT		cephalosporin-hydrolyzing class C beta-lactamase ACT-43	core	AMR	AMR	BETA-LACTAM	CEPHALOSPORIN	WP_015572455.1	NG_050706.1	No	ANE37566.1	KX192162.1	+	1	1146	+	1	1146				blaACT-43	2023-08-08.2
blaACT-44	blaACT		cephalosporin-hydrolyzing class C beta-lactamase ACT-44	core	AMR	AMR	BETA-LACTAM	CEPHALOSPORIN	WP_045340466.1	NG_050707.1	No	ANE37567.1	KX192163.1	+	1	1146	+	1	1146				blaACT-44	2023-08-08.2
blaACT-45	blaACT		cephalosporin-hydrolyzing class C beta-lactamase ACT-45	core	AMR	AMR	BETA-LACTAM	CEPHALOSPORIN	WP_032608349.1	NG_050708.1	No	ANE37568.1	KX192164.1	+	1	1146	+	1	1146				blaACT-45	2023-08-08.2
blaACT-46	blaACT		cephalosporin-hydrolyzing class C beta-lactamase ACT-46	core	AMR	AMR	BETA-LACTAM	CEPHALOSPORIN	WP_045337464.1	NG_050709.1	No	ANE37570.1	KX192166.1	+	1	1146	+	1	1146				blaACT-46	2023-08-08.2
blaACT-47	blaACT		cephalosporin-hydrolyzing class C beta-lactamase ACT-47	core	AMR	AMR	BETA-LACTAM	CEPHALOSPORIN	WP_045309142.1	NG_050710.1	No	ANE37574.1	KX192170.1	+	1	1146	+	1	1146				blaACT-47	2023-08-08.2
blaACT-48	blaACT		cephalosporin-hydrolyzing class C beta-lactamase ACT-48	core	AMR	AMR	BETA-LACTAM	CEPHALOSPORIN	WP_045331469.1	NG_050711.1	No	ANE37562.1	KX192158.1	+	1	1146	+	1	1146				blaACT-48	2023-08-08.2
blaACT-49	blaACT		cephalosporin-hydrolyzing class C beta-lactamase ACT-49	core	AMR	AMR	BETA-LACTAM	CEPHALOSPORIN	WP_045261282.1	NG_050712.1	No	ANE37571.1	KX192167.1	+	1	1146	+	1	1146				blaACT-49	2023-08-08.2
blaACT-5	blaACT		cephalosporin-hydrolyzing class C beta-lactamase ACT-5	core	AMR	AMR	BETA-LACTAM	CEPHALOSPORIN	WP_063857783.1	NG_048628.1	No	ACJ05689.1	FJ237369.1	+	1	1146	+	1	1146	23643553			blaACT-5	2023-08-08.2
blaACT-50	blaACT		cephalosporin-hydrolyzing class C beta-lactamase ACT-50	core	AMR	AMR	BETA-LACTAM	CEPHALOSPORIN	WP_045286607.1	NG_050713.1	No	ANE37572.1	KX192168.1	+	1	1146	+	1	1146				blaACT-50	2023-08-08.2
blaACT-51	blaACT		cephalosporin-hydrolyzing class C beta-lactamase ACT-51	core	AMR	AMR	BETA-LACTAM	CEPHALOSPORIN	WP_045269678.1	NG_050714.1	No	ANE37573.1	KX192169.1	+	1	1146	+	1	1146				blaACT-51	2023-08-08.2
blaACT-52	blaACT		cephalosporin-hydrolyzing class C beta-lactamase ACT-52	core	AMR	AMR	BETA-LACTAM	CEPHALOSPORIN	WP_014882211.1	NG_050715.1	No	ANE37575.1	KX192171.1	+	1	1146	+	1	1146				blaACT-52	2023-08-08.2
blaACT-53	blaACT		cephalosporin-hydrolyzing class C beta-lactamase ACT-53	core	AMR	AMR	BETA-LACTAM	CEPHALOSPORIN	WP_032644152.1	NG_055522.1	No	ASP63120.1	MF576300.1	-	1	1146	+	1	1146				blaACT-53	2023-08-08.2
blaACT-54	blaACT		cephalosporin-hydrolyzing class C beta-lactamase ACT-54	core	AMR	AMR	BETA-LACTAM	CEPHALOSPORIN	WP_099156056.1	NG_055670.1	No	ATJ25948.1	MG028658.1	+	1	1146	+	1	1146				blaACT-54	2023-08-08.2
blaACT-55	blaACT		cephalosporin-hydrolyzing class C beta-lactamase ACT-55	core	AMR	AMR	BETA-LACTAM	CEPHALOSPORIN	WP_047052637.1	NG_061414.1	No	AWY87649.1	MH469274.1	+	1	1146	+	1	1146				blaACT-55	2023-08-08.2
blaACT-56	blaACT		cephalosporin-hydrolyzing class C beta-lactamase ACT-56	core	AMR	AMR	BETA-LACTAM	CEPHALOSPORIN	WP_033487869.1	NG_061415.1	No	AWY87650.1	MH469275.1	+	1	1146	+	1	1146				blaACT-56	2023-08-08.2
blaACT-57	blaACT		cephalosporin-hydrolyzing class C beta-lactamase ACT-57	core	AMR	AMR	BETA-LACTAM	CEPHALOSPORIN	WP_094935119.1	NG_061418.1	No	AWY87653.1	MH469278.1	+	1	1146	+	1	1146				blaACT-57	2023-08-08.2
blaACT-58	blaACT		cephalosporin-hydrolyzing class C beta-lactamase ACT-58	core	AMR	AMR	BETA-LACTAM	CEPHALOSPORIN	WP_111965422.1	NG_061419.1	No	AWY87654.1	MH469279.1	+	3	1148	+	3	1148				blaACT-58	2023-08-08.2
blaACT-59	blaACT		cephalosporin-hydrolyzing class C beta-lactamase ACT-59	core	AMR	AMR	BETA-LACTAM	CEPHALOSPORIN	WP_112792421.1	NG_061401.1	No	AWY87655.1	MH469280.1	+	1	1146	+	1	1146				blaACT-59	2023-08-08.2
blaACT-6	blaACT		cephalosporin-hydrolyzing class C beta-lactamase ACT-6	core	AMR	AMR	BETA-LACTAM	CEPHALOSPORIN	WP_032492324.1	NG_048629.1	No	ACJ05686.1	FJ237366.1	+	41	1186	+	41	1186	21304534			blaACT-6	2023-08-08.2
blaACT-60	blaACT		cephalosporin-hydrolyzing class C beta-lactamase ACT-60	core	AMR	AMR	BETA-LACTAM	CEPHALOSPORIN	WP_111976052.1	NG_061402.1	No	AWY87656.1	MH469281.1	+	1	1146	+	1	1146				blaACT-60	2023-08-08.2
blaACT-61	blaACT		cephalosporin-hydrolyzing class C beta-lactamase ACT-61	core	AMR	AMR	BETA-LACTAM	CEPHALOSPORIN	WP_112017656.1	NG_061387.1	No	AWY87658.1	MH469283.1	+	1	1146	+	1	1146				blaACT-61	2023-08-08.2
blaACT-62	blaACT		cephalosporin-hydrolyzing class C beta-lactamase ACT-62	core	AMR	AMR	BETA-LACTAM	CEPHALOSPORIN	WP_111967096.1	NG_061388.1	No	AWY87659.1	MH469270.1	+	1	1146	+	1	1146				blaACT-62	2023-08-08.2
blaACT-63	blaACT		cephalosporin-hydrolyzing class C beta-lactamase ACT-63	core	AMR	AMR	BETA-LACTAM	CEPHALOSPORIN	WP_112780466.1	NG_061406.1	No	AWY87660.1	MH469271.1	+	1	1146	+	1	1146				blaACT-63	2023-08-08.2
blaACT-64	blaACT		cephalosporin-hydrolyzing class C beta-lactamase ACT-64	core	AMR	AMR	BETA-LACTAM	CEPHALOSPORIN	WP_050861789.1	NG_061403.1	No	AWY87661.1	MH469272.1	+	1	1146	+	1	1146				blaACT-64	2023-08-08.2
blaACT-65	blaACT		cephalosporin-hydrolyzing class C beta-lactamase ACT-65	core	AMR	AMR	BETA-LACTAM	CEPHALOSPORIN	WP_047726486.1	NG_064665.1	No	QBF38560.1	MK532282.1	+	1	1146	+	1	1146				blaACT-65	2023-08-08.2
blaACT-66	blaACT		cephalosporin-hydrolyzing class C beta-lactamase ACT-66	core	AMR	AMR	BETA-LACTAM	CEPHALOSPORIN	WP_032625176.1	NG_064666.1	No	QBF38561.1	MK532283.1	+	1	1146	+	1	1146				blaACT-66	2023-08-08.2
blaACT-67	blaACT		cephalosporin-hydrolyzing class C beta-lactamase ACT-67	core	AMR	AMR	BETA-LACTAM	CEPHALOSPORIN	WP_063147148.1	NG_064667.1	No	QBF38562.1	MK532284.1	+	1	1146	+	1	1146				blaACT-67	2023-08-08.2
blaACT-68	blaACT		cephalosporin-hydrolyzing class C beta-lactamase ACT-68	core	AMR	AMR	BETA-LACTAM	CEPHALOSPORIN	WP_136512051.1	NG_064668.1	No	QBG64270.1	MK568456.1	+	1	1146	+	1	1146				blaACT-68	2023-08-08.2
blaACT-69	blaACT		cephalosporin-hydrolyzing class C beta-lactamase ACT-69	core	AMR	AMR	BETA-LACTAM	CEPHALOSPORIN	WP_048209719.1	NG_065855.1	No	QDH43116.1	MN082687.1	+	1	1146	+	1	1146				blaACT-69	2023-08-08.2
blaACT-7	blaACT		cephalosporin-hydrolyzing class C beta-lactamase ACT-7	core	AMR	AMR	BETA-LACTAM	CEPHALOSPORIN	WP_063857784.1	NG_048630.1	No	ACJ05688.1	FJ237368.1	+	1	1146	+	1	1146				blaACT-7	2023-08-08.2
blaACT-70	blaACT		cephalosporin-hydrolyzing class C beta-lactamase ACT-70	core	AMR	AMR	BETA-LACTAM	CEPHALOSPORIN	WP_047364854.1	NG_065856.1	No	QDH43117.1	MN082688.1	+	1	1146	+	1	1146				blaACT-70	2023-08-08.2
blaACT-72	blaACT		cephalosporin-hydrolyzing class C beta-lactamase ACT-72	core	AMR	AMR	BETA-LACTAM	CEPHALOSPORIN	WP_045895620.1	NG_065857.1	No	QDH43119.1	MN082690.1	+	1	1146	+	1	1146				blaACT-72	2023-08-08.2
blaACT-73	blaACT		cephalosporin-hydrolyzing class C beta-lactamase ACT-73	core	AMR	AMR	BETA-LACTAM	CEPHALOSPORIN	WP_152315464.1	NG_066689.2	No	AIG20051.1	KJ949129.2	+	1	1146	+	1	1146				blaACT-73	2023-08-08.2
blaACT-74	blaACT		cephalosporin-hydrolyzing class C beta-lactamase ACT-74	core	AMR	AMR	BETA-LACTAM	CEPHALOSPORIN	WP_032652275.1	NG_066690.1	No	KTJ29119.1	LPQA01000012.1	-	30610	31755	+	101	1246				blaACT-74	2023-08-08.2
blaACT-75	blaACT		cephalosporin-hydrolyzing class C beta-lactamase ACT-75	core	AMR	AMR	BETA-LACTAM	CEPHALOSPORIN	WP_045347148.1	NG_066691.1	No	KJM62872.1	JZYN01000038.1	+	13700	14845	+	101	1246				blaACT-75	2023-08-08.2
blaACT-76	blaACT		cephalosporin-hydrolyzing class C beta-lactamase ACT-76	core	AMR	AMR	BETA-LACTAM	CEPHALOSPORIN	WP_126817982.1	NG_066692.1	No	RUO01826.1	RXPM01000003.1	+	440980	442125	+	101	1246				blaACT-76	2023-08-08.2
blaACT-77	blaACT		cephalosporin-hydrolyzing class C beta-lactamase ACT-77	core	AMR	AMR	BETA-LACTAM	CEPHALOSPORIN	WP_060573544.1	NG_067132.1	No	QGQ32906.1	MN692201.1	+	1	1146	+	1	1146				blaACT-77	2023-08-08.2
blaACT-78	blaACT		cephalosporin-hydrolyzing class C beta-lactamase ACT-78	core	AMR	AMR	BETA-LACTAM	CEPHALOSPORIN	WP_164461280.1	NG_067972.1	No	QHD57400.1	MN862370.1	+	1	1146	+	1	1146				blaACT-78	2023-08-08.2
blaACT-79	blaACT		cephalosporin-hydrolyzing class C beta-lactamase ACT-79	core	AMR	AMR	BETA-LACTAM	CEPHALOSPORIN	WP_164461281.1	NG_067973.1	No	QHD57401.1	MN862371.1	+	1	1146	+	1	1146				blaACT-79	2023-08-08.2
blaACT-8	blaACT		cephalosporin-hydrolyzing class C beta-lactamase ACT-8	core	AMR	AMR	BETA-LACTAM	CEPHALOSPORIN	WP_063857785.1	NG_048631.1	No	CBI75448.1	FN645445.1	+	1	1146	+	1	1146				blaACT-8	2023-08-08.2
blaACT-80	blaACT		cephalosporin-hydrolyzing class C beta-lactamase ACT-80	core	AMR	AMR	BETA-LACTAM	CEPHALOSPORIN	WP_164461282.1	NG_067974.1	No	QHD57402.1	MN862372.1	+	1	1146	+	1	1146				blaACT-80	2023-08-08.2
blaACT-81	blaACT		cephalosporin-hydrolyzing class C beta-lactamase ACT-81	core	AMR	AMR	BETA-LACTAM	CEPHALOSPORIN	WP_164461283.1	NG_067975.1	No	QHD57403.1	MN862373.1	+	1	1146	+	1	1146				blaACT-81	2023-08-08.2
blaACT-82	blaACT		cephalosporin-hydrolyzing class C beta-lactamase ACT-82	core	AMR	AMR	BETA-LACTAM	CEPHALOSPORIN	WP_164461284.1	NG_067976.1	No	QHD57404.1	MN862374.1	+	1	1146	+	1	1146				blaACT-82	2023-08-08.2
blaACT-83	blaACT		cephalosporin-hydrolyzing class C beta-lactamase ACT-83	core	AMR	AMR	BETA-LACTAM	CEPHALOSPORIN	WP_164461285.1	NG_067977.1	No	QIC04101.1	MT040967.1	+	1	1146	+	1	1146				blaACT-83	2023-08-08.2
blaACT-84	blaACT		cephalosporin-hydrolyzing class C beta-lactamase ACT-84	core	AMR	AMR	BETA-LACTAM	CEPHALOSPORIN	WP_072139974.1	NG_068161.1	No	QIH98458.1	MT136764.1	+	1	1146	+	1	1146				blaACT-84	2023-08-08.2
blaACT-85	blaACT		ceftazidime-hydrolyzing class C beta-lactamase ACT-85	core	AMR	AMR	BETA-LACTAM	CEPHALOSPORIN	WP_154123408.1	NG_068162.1	No	MRN75760.1	WJXX01000007.1	-	19312	20451	+	101	1240	32236408			blaACT-85	2023-08-08.2
blaACT-86	blaACT		ceftazidime-hydrolyzing class C beta-lactamase ACT-86	core	AMR	AMR	BETA-LACTAM	CEPHALOSPORIN	WP_152819218.1	NG_068163.1	No	MPV43777.1	WHOQ01000125.1	-	30719	31858	+	101	1240	32236408			blaACT-86	2023-08-08.2
blaACT-87	blaACT		cephalosporin-hydrolyzing class C beta-lactamase ACT-87	core	AMR	AMR	BETA-LACTAM	CEPHALOSPORIN	WP_121527365.1	NG_070175.1	No	BCG11505.1	LC545448.1	+	5297	6442	+	101	1246				blaACT-87	2023-08-08.2
blaACT-88	blaACT		cephalosporin-hydrolyzing class C beta-lactamase ACT-88	core	AMR	AMR	BETA-LACTAM	CEPHALOSPORIN	WP_181240047.1	NG_074695.1	No	QTV32571.1	MW887657.1	+	1	1146	+	1	1146				blaACT-88	2023-08-08.2
blaACT-89	blaACT		cephalosporin-hydrolyzing class C beta-lactamase ACT-89	core	AMR	AMR	BETA-LACTAM	CEPHALOSPORIN	WP_049134845.1	NG_074696.1	No	QUR41147.1	MZ067484.1	+	1	1146	+	1	1146	11179650			blaACT-89	2023-08-08.2
blaACT-9	blaACT		cephalosporin-hydrolyzing class C beta-lactamase ACT-9	core	AMR	AMR	BETA-LACTAM	CEPHALOSPORIN	WP_013981172.1	NG_048632.1	No	AEI70575.1	HQ693810.1	+	1009	2151	+	101	1243	21690276			blaACT-9	2023-08-08.2
blaACT-90	blaACT		cephalosporin-hydrolyzing class C beta-lactamase ACT-90	core	AMR	AMR	BETA-LACTAM	CEPHALOSPORIN	WP_023305291.1	NG_076632.1	No	ESM21743.1	AYIM01000001.1	-	557505	558650	+	101	1246				blaACT-90	2023-08-08.2
blaACT-91	blaACT		cephalosporin-hydrolyzing class C beta-lactamase ACT-91	core	AMR	AMR	BETA-LACTAM	CEPHALOSPORIN	WP_268871843.1	NG_148605.1	No	UEG31054.1	OL351615.1	+	1	1146	+	1	1146				blaACT-91	2023-08-08.2
blaACT-92	blaACT		cephalosporin-hydrolyzing class C beta-lactamase ACT-92	core	AMR	AMR	BETA-LACTAM	CEPHALOSPORIN	WP_268871844.1	NG_148606.1	No	UEG31055.1	OL351616.1	+	1	1146	+	1	1146				blaACT-92	2023-08-08.2
blaACT-93	blaACT		cephalosporin-hydrolyzing class C beta-lactamase ACT-93	core	AMR	AMR	BETA-LACTAM	CEPHALOSPORIN	WP_039261009.1	NG_148607.1	No	UEG31057.1	OL351618.1	+	1	1146	+	1	1146				blaACT-93	2023-08-08.2
blaACT-94	blaACT		cephalosporin-hydrolyzing class C beta-lactamase ACT-94	core	AMR	AMR	BETA-LACTAM	CEPHALOSPORIN	WP_252029529.1	NG_148608.1	No	UEG31058.1	OL351619.1	+	1	1146	+	1	1146				blaACT-94	2023-08-08.2
blaACT-95	blaACT		cephalosporin-hydrolyzing class C beta-lactamase ACT-95	core	AMR	AMR	BETA-LACTAM	CEPHALOSPORIN	WP_063434356.1	NG_079212.1	No	UHK14138.1	OL794635.1	+	1	1146	+	1	1146				blaACT-95	2023-08-08.2
blaACT-96	blaACT		cephalosporin-hydrolyzing class C beta-lactamase ACT-96	core	AMR	AMR	BETA-LACTAM	CEPHALOSPORIN	WP_240067713.1	NG_079213.1	No	UHK14141.1	OL794638.1	+	1	1146	+	1	1146				blaACT-96	2023-08-08.2
blaACT-97	blaACT		cephalosporin-hydrolyzing class C beta-lactamase ACT-97	core	AMR	AMR	BETA-LACTAM	CEPHALOSPORIN	WP_240067714.1	NG_079214.1	No	UHK14144.1	OL794641.1	+	1	1146	+	1	1146				blaACT-97	2023-08-08.2
blaACT-98	blaACT		cephalosporin-hydrolyzing class C beta-lactamase ACT-98	core	AMR	AMR	BETA-LACTAM	CEPHALOSPORIN	WP_232932000.1	NG_079215.1	No	UHK14151.1	OL794648.1	+	1	1146	+	1	1146				blaACT-98	2023-08-08.2
blaACT-99	blaACT		cephalosporin-hydrolyzing class C beta-lactamase ACT-99	core	AMR	AMR	BETA-LACTAM	CEPHALOSPORIN	WP_196347324.1	NG_079216.1	No	UHK14152.1	OL794649.1	+	1	1146	+	1	1146				blaACT-99	2023-08-08.2
blaACT-GC1	blaACT		extended spectrum class C beta-lactamase ACT-GC1	core	AMR	AMR	BETA-LACTAM	CEPHALOSPORIN	WP_249828058.1	NG_080769.1	No	BAA07922.1	D44479.1	+	390	1544	+	101	1255	789070010441119			blaACT-GC1	2023-08-08.2
blaMIR-14	blaACT		cephalosporin-hydrolyzing class C beta-lactamase MIR-14	core	AMR	AMR	BETA-LACTAM	CEPHALOSPORIN	WP_063860838.1	NG_049298.1	No	AIT76117.1	KM087864.1	+	1	1146	+	1	1146				blaMIR-14	2023-08-08.2
blaADC-1	blaADC		extended-spectrum class C beta-lactamase ADC-1	core	AMR	AMR	BETA-LACTAM	CEPHALOSPORIN	WP_004714775.1	NG_048633.1	No	CAB77444.1	AJ009979.1	+	1	1152	+	1	1152	1063937724598745			blaADC-1	2023-08-08.2
blaADC-10	blaADC		extended-spectrum class C beta-lactamase ADC-10	core	AMR	AMR	BETA-LACTAM	CEPHALOSPORIN	WP_063857786.1	NG_048634.1	No	ABI18382.1	DQ883640.1	+	1	1167	+	1	1167				blaADC-10	2023-08-08.2
blaADC-100	blaADC		extended-spectrum class C beta-lactamase ADC-100	core	AMR	AMR	BETA-LACTAM	CEPHALOSPORIN	WP_068981607.1	NG_051439.1	No	ANW47141.1	KX599382.1	+	1	1158	+	1	1158				blaADC-100	2023-08-08.2
blaADC-101	blaADC		extended-spectrum class C beta-lactamase ADC-101	core	AMR	AMR	BETA-LACTAM	CEPHALOSPORIN	WP_068981608.1	NG_051440.1	No	ANW47133.1	KX599374.1	+	1	1152	+	1	1152				blaADC-101	2023-08-08.2
blaADC-102	blaADC		extended-spectrum class C beta-lactamase ADC-102	core	AMR	AMR	BETA-LACTAM	CEPHALOSPORIN	WP_068981609.1	NG_051441.1	No	ANW47148.1	KX599389.1	+	1	1152	+	1	1152				blaADC-102	2023-08-08.2
blaADC-103	blaADC		extended-spectrum class C beta-lactamase ADC-103	core	AMR	AMR	BETA-LACTAM	CEPHALOSPORIN	WP_068981610.1	NG_051442.1	No	ANW69905.1	KX609236.1	+	1	1152	+	1	1152				blaADC-103	2023-08-08.2
blaADC-104	blaADC		extended-spectrum class C beta-lactamase ADC-104	core	AMR	AMR	BETA-LACTAM	CEPHALOSPORIN	WP_068981611.1	NG_051443.1	No	ANW69906.1	KX609237.1	+	1	1152	+	1	1152				blaADC-104	2023-08-08.2
blaADC-105	blaADC		extended-spectrum class C beta-lactamase ADC-105	core	AMR	AMR	BETA-LACTAM	CEPHALOSPORIN	WP_068981612.1	NG_051444.1	No	ANW69907.1	KX609238.1	+	1	1152	+	1	1152				blaADC-105	2023-08-08.2
blaADC-106	blaADC		extended-spectrum class C beta-lactamase ADC-106	core	AMR	AMR	BETA-LACTAM	CEPHALOSPORIN	WP_068981613.1	NG_051445.1	No	ANW69909.1	KX609240.1	+	1	1152	+	1	1152				blaADC-106	2023-08-08.2
blaADC-107	blaADC		extended-spectrum class C beta-lactamase ADC-107	core	AMR	AMR	BETA-LACTAM	CEPHALOSPORIN	WP_068981614.1	NG_051446.1	No	ANW69912.1	KX609243.1	+	1	1152	+	1	1152				blaADC-107	2023-08-08.2
blaADC-109	blaADC		extended-spectrum class C beta-lactamase ADC-109	core	AMR	AMR	BETA-LACTAM	CEPHALOSPORIN	WP_136512052.1	NG_064669.1	No	AAV32519.1	AY758396.1	+	1224	2375	+	101	1252				blaADC-109	2023-08-08.2
blaADC-11	blaADC		extended-spectrum class C beta-lactamase ADC-11	core	AMR	AMR	BETA-LACTAM	CEPHALOSPORIN	WP_001211205.1	NG_048635.1	No	ADG46039.1	GU591983.1	+	1	1152	+	1	1152	20547808			blaADC-11	2023-08-08.2
blaADC-110	blaADC		extended-spectrum class C beta-lactamase ADC-110	core	AMR	AMR	BETA-LACTAM	CEPHALOSPORIN	WP_136512053.1	NG_064670.1	No	ABO38124.1	EF433777.1	+	1	1152	+	1	1152				blaADC-110	2023-08-08.2
blaADC-112	blaADC		extended-spectrum class C beta-lactamase ADC-112	core	AMR	AMR	BETA-LACTAM	CEPHALOSPORIN	WP_136512054.1	NG_064671.1	No	ABV21801.1	EU118262.1	+	1	1152	+	1	1152				blaADC-112	2023-08-08.2
blaADC-113	blaADC		extended-spectrum class C beta-lactamase ADC-113	core	AMR	AMR	BETA-LACTAM	CEPHALOSPORIN	WP_136512055.1	NG_064672.1	No	ABV21802.1	EU118263.1	+	1	1152	+	1	1152				blaADC-113	2023-08-08.2
blaADC-114	blaADC		extended-spectrum class C beta-lactamase ADC-114	core	AMR	AMR	BETA-LACTAM	CEPHALOSPORIN	WP_125052776.1	NG_064673.1	No	ETY67158.1	AZNQ01000099.1	-	20775	21929	+	31	1185				blaADC-114	2023-08-08.2
blaADC-115	blaADC		extended-spectrum class C beta-lactamase ADC-115	core	AMR	AMR	BETA-LACTAM	CEPHALOSPORIN	WP_001211215.1	NG_064674.1	No	AFU38919.1	CP003856.1	+	3008631	3009782	+	101	1252				blaADC-115	2023-08-08.2
blaADC-116	blaADC		extended-spectrum class C beta-lactamase ADC-116	core	AMR	AMR	BETA-LACTAM	CEPHALOSPORIN	WP_017816757.1	NG_064675.1	Yes		AOLU01000048.1	+	24905	26056	+	101	1252				blaADC-116	2023-08-08.2
blaADC-117	blaADC		extended-spectrum class C beta-lactamase ADC-117	core	AMR	AMR	BETA-LACTAM	CEPHALOSPORIN	WP_002157727.1	NG_064676.1	No	ELW88222.1	AMGA01000054.1	+	551824	552975	+	101	1252				blaADC-117	2023-08-08.2
blaADC-119	blaADC		extended-spectrum class C beta-lactamase ADC-119	core	AMR	AMR	BETA-LACTAM	CEPHALOSPORIN	WP_004712857.1	NG_064677.1	No	ENU51112.1	APOQ01000006.1	-	318132	319283	+	101	1252				blaADC-119	2023-08-08.2
blaADC-12	blaADC		extended-spectrum class C beta-lactamase ADC-12	core	AMR	AMR	BETA-LACTAM	CEPHALOSPORIN	WP_063857787.1	NG_048636.1	No	CAK95249.1	AM283529.1	+	1	1152	+	1	1152	19029333			blaADC-12	2023-08-08.2
blaADC-120	blaADC		extended-spectrum class C beta-lactamase ADC-120	core	AMR	AMR	BETA-LACTAM	CEPHALOSPORIN	WP_002126587.1	NG_064678.1	No	ENV26641.1	APPL01000015.1	-	122539	123690	+	101	1252				blaADC-120	2023-08-08.2
blaADC-121	blaADC		extended-spectrum class C beta-lactamase ADC-121	core	AMR	AMR	BETA-LACTAM	CEPHALOSPORIN	WP_005109685.1	NG_064679.1	No	ENW36647.1	APQV01000007.1	-	349635	350786	+	101	1252				blaADC-121	2023-08-08.2
blaADC-122	blaADC		extended-spectrum class C beta-lactamase ADC-122	core	AMR	AMR	BETA-LACTAM	CEPHALOSPORIN	WP_005123276.1	NG_064680.1	No	ENW46489.1	APQY01000003.1	-	325650	326801	+	101	1252				blaADC-122	2023-08-08.2
blaADC-123	blaADC		extended-spectrum class C beta-lactamase ADC-123	core	AMR	AMR	BETA-LACTAM	CEPHALOSPORIN	WP_004840559.1	NG_064681.1	No	ENV30802.1	APPM01000011.1	-	37511	38662	+	101	1252				blaADC-123	2023-08-08.2
blaADC-125	blaADC		extended-spectrum class C beta-lactamase ADC-125	core	AMR	AMR	BETA-LACTAM	CEPHALOSPORIN	WP_005131186.1	NG_064682.1	No	ENW51227.1	APRA01000004.1	-	212647	213798	+	101	1252				blaADC-125	2023-08-08.2
blaADC-127	blaADC		extended-spectrum class C beta-lactamase ADC-127	core	AMR	AMR	BETA-LACTAM	CEPHALOSPORIN	WP_005046018.1	NG_064683.1	No	ENW00696.1	APQI01000003.1	-	297056	298207	+	101	1252				blaADC-127	2023-08-08.2
blaADC-128	blaADC		extended-spectrum class C beta-lactamase ADC-128	core	AMR	AMR	BETA-LACTAM	CEPHALOSPORIN	WP_004643536.1	NG_064684.1	No	ENU07956.1	APOE01000009.1	+	127529	128680	+	101	1252				blaADC-128	2023-08-08.2
blaADC-129	blaADC		extended-spectrum class C beta-lactamase ADC-129	core	AMR	AMR	BETA-LACTAM	CEPHALOSPORIN	WP_005039111.1	NG_064685.1	No	ENV92309.1	APQH01000006.1	-	279509	280660	+	101	1252				blaADC-129	2023-08-08.2
blaADC-13	blaADC		extended-spectrum class C beta-lactamase ADC-13	core	AMR	AMR	BETA-LACTAM	CEPHALOSPORIN	WP_063857788.1	NG_048637.1	No	CAK95248.2	AM283528.2	+	1	1152	+	1	1152	19029333			blaADC-13	2023-08-08.2
blaADC-130	blaADC		extended-spectrum class C beta-lactamase ADC-130	core	AMR	AMR	BETA-LACTAM	CEPHALOSPORIN	WP_004886093.1	NG_064686.1	No	ENV41121.1	APPP01000013.1	-	366971	368122	+	101	1252				blaADC-130	2023-08-08.2
blaADC-131	blaADC		extended-spectrum class C beta-lactamase ADC-131	core	AMR	AMR	BETA-LACTAM	CEPHALOSPORIN	WP_004707701.1	NG_064687.1	No	ENU48760.1	APOP01000002.1	-	166885	168036	+	101	1252				blaADC-131	2023-08-08.2
blaADC-132	blaADC		extended-spectrum class C beta-lactamase ADC-132	core	AMR	AMR	BETA-LACTAM	CEPHALOSPORIN	WP_005068074.1	NG_064688.1	No	ENW11417.1	APQN01000012.1	-	267317	268468	+	101	1252				blaADC-132	2023-08-08.2
blaADC-133	blaADC		extended-spectrum class C beta-lactamase ADC-133	core	AMR	AMR	BETA-LACTAM	CEPHALOSPORIN	WP_004700205.1	NG_064689.1	No	ENU43147.1	APOO01000021.1	-	105248	106399	+	101	1252				blaADC-133	2023-08-08.2
blaADC-134	blaADC		extended-spectrum class C beta-lactamase ADC-134	core	AMR	AMR	BETA-LACTAM	CEPHALOSPORIN	WP_005307218.1	NG_064690.1	No	ENX43770.1	APSC01000009.1	+	366674	367825	+	101	1252				blaADC-134	2023-08-08.2
blaADC-135	blaADC		extended-spectrum class C beta-lactamase ADC-135	core	AMR	AMR	BETA-LACTAM	CEPHALOSPORIN	WP_004790939.1	NG_064691.1	No	ENV03983.1	APPF01000018.1	-	180244	181395	+	101	1252				blaADC-135	2023-08-08.2
blaADC-136	blaADC		extended-spectrum class C beta-lactamase ADC-136	core	AMR	AMR	BETA-LACTAM	CEPHALOSPORIN	WP_016137488.1	NG_064692.1	No	EOQ64883.1	APQJ01000005.1	-	303184	304335	+	101	1252				blaADC-136	2023-08-08.2
blaADC-137	blaADC		extended-spectrum class C beta-lactamase ADC-137	core	AMR	AMR	BETA-LACTAM	CEPHALOSPORIN	WP_016140427.1	NG_064693.1	No	EOQ71234.1	APQM01000001.1	-	330725	331876	+	101	1252				blaADC-137	2023-08-08.2
blaADC-138	blaADC		extended-spectrum class C beta-lactamase ADC-138	core	AMR	AMR	BETA-LACTAM	CEPHALOSPORIN	WP_016146025.1	NG_064694.1	No	EOQ73533.1	APQO01000006.1	+	1286029	1287180	+	101	1252				blaADC-138	2023-08-08.2
blaADC-139	blaADC		extended-spectrum class C beta-lactamase ADC-139	core	AMR	AMR	BETA-LACTAM	CEPHALOSPORIN	WP_032039838.1	NG_064695.1	No	EXS60093.1	JFYI01000005.1	-	216169	217320	+	101	1252				blaADC-139	2023-08-08.2
blaADC-14	blaADC		extended-spectrum class C beta-lactamase ADC-14	core	AMR	AMR	BETA-LACTAM	CEPHALOSPORIN	WP_063857789.1	NG_048638.1	No	CAK95247.1	AM283527.1	+	1	1152	+	1	1152				blaADC-14	2023-08-08.2
blaADC-140	blaADC		extended-spectrum class C beta-lactamase ADC-140	core	AMR	AMR	BETA-LACTAM	CEPHALOSPORIN	WP_001211209.1	NG_064696.1	No	EYS55294.1	JHPF01000005.1	+	1179	2330	+	101	1252				blaADC-140	2023-08-08.2
blaADC-141	blaADC		extended-spectrum class C beta-lactamase ADC-141	core	AMR	AMR	BETA-LACTAM	CEPHALOSPORIN	WP_032062810.1	NG_064697.1	No	EXD64655.1	JEZV01000049.1	-	7922	9073	+	101	1252				blaADC-141	2023-08-08.2
blaADC-143	blaADC		extended-spectrum class C beta-lactamase ADC-143	core	AMR	AMR	BETA-LACTAM	CEPHALOSPORIN	WP_033502167.1	NG_064698.1	Yes		AGSU01000096.1	-	36675	37826	+	101	1252				blaADC-143	2023-08-08.2
blaADC-144	blaADC		cefepime-hydrolyzing class C beta-lactamase ADC-144	core	AMR	AMR	BETA-LACTAM	CEPHALOSPORIN	WP_001211214.1	NG_064699.1	Yes		AMIJ01000141.1	+	135566	136717	+	101	1252	21788456			blaADC-144	2023-08-08.2
blaADC-145	blaADC		extended-spectrum class C beta-lactamase ADC-145	core	AMR	AMR	BETA-LACTAM	CEPHALOSPORIN	WP_039270258.1	NG_064700.1	No	KHY08585.1	JWWE03000102.1	+	9	1160	+	9	1160				blaADC-145	2023-08-08.2
blaADC-146	blaADC		extended-spectrum class C beta-lactamase ADC-146	core	AMR	AMR	BETA-LACTAM	CEPHALOSPORIN	WP_039258389.1	NG_064701.1	No	KHV30477.1	JWSI03000106.1	-	36391	37542	+	66	1217				blaADC-146	2023-08-08.2
blaADC-147	blaADC		extended-spectrum class C beta-lactamase ADC-147	core	AMR	AMR	BETA-LACTAM	CEPHALOSPORIN	WP_044718369.1	NG_064702.1	No	OLU89926.1	JZCF02000002.1	-	36467	37618	+	85	1236				blaADC-147	2023-08-08.2
blaADC-148	blaADC		extended-spectrum class C beta-lactamase ADC-148	core	AMR	AMR	BETA-LACTAM	CEPHALOSPORIN	WP_039246976.1	NG_064703.1	No	AJB47604.1	CP010368.1	-	1186423	1187574	+	101	1252				blaADC-148	2023-08-08.2
blaADC-149	blaADC		extended-spectrum class C beta-lactamase ADC-149	core	AMR	AMR	BETA-LACTAM	CEPHALOSPORIN	WP_014207272.1	NG_064704.1	No	ADY82440.1	CP002177.1	+	1995662	1996813	+	101	1252				blaADC-149	2023-08-08.2
blaADC-15	blaADC		extended-spectrum class C beta-lactamase ADC-15	core	AMR	AMR	BETA-LACTAM	CEPHALOSPORIN	WP_063857790.1	NG_048639.1	No	CAK95246.1	AM283526.1	+	1	1152	+	1	1152	19029333			blaADC-15	2023-08-08.2
blaADC-150	blaADC		extended-spectrum class C beta-lactamase ADC-150	core	AMR	AMR	BETA-LACTAM	CEPHALOSPORIN	WP_017386568.1	NG_064705.1	No	AKT73351.1	KR153290.1	+	1	1152	+	1	1152				blaADC-150	2023-08-08.2
blaADC-151	blaADC		extended-spectrum class C beta-lactamase ADC-151	core	AMR	AMR	BETA-LACTAM	CEPHALOSPORIN	WP_063099318.1	NG_064706.1	No	AMX20227.1	CP015145.1	+	3232811	3233962	+	101	1252				blaADC-151	2023-08-08.2
blaADC-152	blaADC		extended-spectrum class C beta-lactamase ADC-152	core	AMR	AMR	BETA-LACTAM	CEPHALOSPORIN	WP_001211233.1	NG_054691.1	No	AQV05407.1	KY674540.1	+	1	1152	+	1	1152				blaADC-152	2023-08-08.2
blaADC-153	blaADC		extended-spectrum class C beta-lactamase ADC-153	core	AMR	AMR	BETA-LACTAM	CEPHALOSPORIN	WP_099156045.1	NG_055657.1	No	ARO72334.1	KY997074.1	+	1	1152	+	1	1152				blaADC-153	2023-08-08.2
blaADC-154	blaADC		extended-spectrum class C beta-lactamase ADC-154	core	AMR	AMR	BETA-LACTAM	CEPHALOSPORIN	WP_005138362.1	NG_054996.1	No	ART46239.1	MF152948.1	+	1	1152	+	1	1152				blaADC-154	2023-08-08.2
blaADC-155	blaADC		extended-spectrum class C beta-lactamase ADC-155	core	AMR	AMR	BETA-LACTAM	CEPHALOSPORIN	WP_005128228.1	NG_055285.1	No	ARX71325.1	MF164462.1	+	1	1152	+	1	1152				blaADC-155	2023-08-08.2
blaADC-156	blaADC		extended-spectrum class C beta-lactamase ADC-156	core	AMR	AMR	BETA-LACTAM	CEPHALOSPORIN	WP_024436624.1	NG_055286.1	No	ARX71326.1	MF164463.1	+	1	1152	+	1	1152				blaADC-156	2023-08-08.2
blaADC-157	blaADC		extended-spectrum class C beta-lactamase ADC-157	core	AMR	AMR	BETA-LACTAM	CEPHALOSPORIN	WP_088245227.1	NG_055287.1	No	ARX71327.1	MF164464.1	+	1	1152	+	1	1152				blaADC-157	2023-08-08.2
blaADC-158	blaADC		extended-spectrum class C beta-lactamase ADC-158	core	AMR	AMR	BETA-LACTAM	CEPHALOSPORIN	WP_001211227.1	NG_055786.1	No	ATP60650.1	MG229640.1	+	1	1152	+	1	1152				blaADC-158	2023-08-08.2
blaADC-159	blaADC		extended-spectrum class C beta-lactamase ADC-159	core	AMR	AMR	BETA-LACTAM	CEPHALOSPORIN	WP_033851992.1	NG_055787.1	No	ATP60652.1	MG229642.1	+	1	1152	+	1	1152				blaADC-159	2023-08-08.2
blaADC-16	blaADC		extended-spectrum class C beta-lactamase ADC-16	core	AMR	AMR	BETA-LACTAM	CEPHALOSPORIN	WP_063857791.1	NG_048640.1	No	CAK95245.1	AM283525.1	+	1	1152	+	1	1152	19029333			blaADC-16	2023-08-08.2
blaADC-160	blaADC		extended-spectrum class C beta-lactamase ADC-160	core	AMR	AMR	BETA-LACTAM	CEPHALOSPORIN	WP_032037870.1	NG_055788.1	No	ATP60653.1	MG229643.1	+	1	1152	+	1	1152				blaADC-160	2023-08-08.2
blaADC-162	blaADC		extended-spectrum class C beta-lactamase ADC-162	core	AMR	AMR	BETA-LACTAM	CEPHALOSPORIN	WP_031980335.1	NG_056060.1	No	ATW66974.1	MG452939.1	-	1	1152	+	1	1152				blaADC-162	2023-08-08.2
blaADC-163	blaADC		extended-spectrum class C beta-lactamase ADC-163	core	AMR	AMR	BETA-LACTAM	CEPHALOSPORIN	WP_057093064.1	NG_056105.1	No	AUD40657.1	MG601728.1	+	1	1152	+	1	1152				blaADC-163	2023-08-08.2
blaADC-164	blaADC		extended-spectrum class C beta-lactamase ADC-164	core	AMR	AMR	BETA-LACTAM	CEPHALOSPORIN	WP_032068214.1	NG_056106.1	No	AUD40660.1	MG601731.1	+	1	1152	+	1	1152				blaADC-164	2023-08-08.2
blaADC-165	blaADC		extended-spectrum class C beta-lactamase ADC-165	core	AMR	AMR	BETA-LACTAM	CEPHALOSPORIN	WP_001211239.1	NG_056107.1	No	AUD40662.1	MG601733.1	+	1	1152	+	1	1152				blaADC-165	2023-08-08.2
blaADC-166	blaADC		extended-spectrum class C beta-lactamase ADC-166	core	AMR	AMR	BETA-LACTAM	CEPHALOSPORIN	WP_101244937.1	NG_056108.1	No	AUD40663.1	MG601734.1	+	1	1152	+	1	1152				blaADC-166	2023-08-08.2
blaADC-167	blaADC		extended-spectrum class C beta-lactamase ADC-167	core	AMR	AMR	BETA-LACTAM	CEPHALOSPORIN	WP_002046804.1	NG_056109.1	No	AUD40664.1	MG601735.1	+	1	1152	+	1	1152				blaADC-167	2023-08-08.2
blaADC-168	blaADC		extended-spectrum class C beta-lactamase ADC-168	core	AMR	AMR	BETA-LACTAM	CEPHALOSPORIN	WP_101244938.1	NG_056110.1	No	AUD40665.1	MG601736.1	+	1	1152	+	1	1152				blaADC-168	2023-08-08.2
blaADC-169	blaADC		extended-spectrum class C beta-lactamase ADC-169	core	AMR	AMR	BETA-LACTAM	CEPHALOSPORIN	WP_001211212.1	NG_056172.1	No	AUG98343.1	MG702533.1	+	1	1152	+	1	1152				blaADC-169	2023-08-08.2
blaADC-17	blaADC		extended-spectrum class C beta-lactamase ADC-17	core	AMR	AMR	BETA-LACTAM	CEPHALOSPORIN	WP_063857792.1	NG_048641.1	No	CAK95244.1	AM283524.1	+	1	1152	+	1	1152	19029333			blaADC-17	2023-08-08.2
blaADC-170	blaADC		extended-spectrum class C beta-lactamase ADC-170	core	AMR	AMR	BETA-LACTAM	CEPHALOSPORIN	WP_102607458.1	NG_056175.1	No	AUI41018.1	MF990804.1	+	1	1152	+	1	1152				blaADC-170	2023-08-08.2
blaADC-171	blaADC		cefepime-hydrolyzing class C beta-lactamase ADC-171	core	AMR	AMR	BETA-LACTAM	CEPHALOSPORIN	WP_031961878.1	NG_056163.1	No	EXG42507.1	JFDD01000056.1	-	21724	22878	+	101	1255				blaADC-171	2023-08-08.2
blaADC-172	blaADC		cefepime-hydrolyzing class C beta-lactamase ADC-172	core	AMR	AMR	BETA-LACTAM	CEPHALOSPORIN	WP_032027415.1	NG_056162.1	No	EXD57031.1	JEZU01000044.1	+	679	1833	+	101	1255				blaADC-172	2023-08-08.2
blaADC-173	blaADC		cefepime-hydrolyzing class C beta-lactamase ADC-173	core	AMR	AMR	BETA-LACTAM	CEPHALOSPORIN	WP_032071188.1	NG_056164.1	No	EXI26748.1	JFFA01000050.1	-	21109	22263	+	101	1255				blaADC-173	2023-08-08.2
blaADC-174	blaADC		extended-spectrum class C beta-lactamase ADC-174	core	AMR	AMR	BETA-LACTAM	CEPHALOSPORIN	WP_114699268.1	NG_061390.1	No	AXC08546.1	MH594296.1	+	1	1152	+	1	1152				blaADC-174	2023-08-08.2
blaADC-175	blaADC		extended-spectrum class C beta-lactamase ADC-175	core	AMR	AMR	BETA-LACTAM	CEPHALOSPORIN	WP_001211208.1	NG_061391.1	No	AXC08547.1	MH594297.1	+	1	1152	+	1	1152				blaADC-175	2023-08-08.2
blaADC-176	blaADC		extended-spectrum class C beta-lactamase ADC-176	core	AMR	AMR	BETA-LACTAM	CEPHALOSPORIN	WP_001159761.1	NG_061392.1	No	AXC08548.1	MH594298.1	+	1	1167	+	1	1167				blaADC-176	2023-08-08.2
blaADC-177	blaADC		cefepime-hydrolyzing class C beta-lactamase ADC-177	core	AMR	AMR	BETA-LACTAM	CEPHALOSPORIN	WP_114699269.1	NG_061393.1	No	AXC08549.1	MH594299.1	+	1	1152	+	1	1152	21788456			blaADC-177	2023-08-08.2
blaADC-178	blaADC		extended-spectrum class C beta-lactamase ADC-178	core	AMR	AMR	BETA-LACTAM	CEPHALOSPORIN	WP_114699270.1	NG_061394.1	No	AXC08550.1	MH594300.1	+	1	1152	+	1	1152				blaADC-178	2023-08-08.2
blaADC-179	blaADC		extended-spectrum class C beta-lactamase ADC-179	core	AMR	AMR	BETA-LACTAM	CEPHALOSPORIN	WP_114699271.1	NG_061395.1	No	AXC08551.1	MH594301.1	+	1	1152	+	1	1152				blaADC-179	2023-08-08.2
blaADC-18	blaADC		extended-spectrum class C beta-lactamase ADC-18	core	AMR	AMR	BETA-LACTAM	CEPHALOSPORIN	WP_002118772.1	NG_048642.1	No	CAK95243.1	AM283523.1	+	1	1152	+	1	1152	19029333			blaADC-18	2023-08-08.2
blaADC-180	blaADC		extended-spectrum class C beta-lactamase ADC-180	core	AMR	AMR	BETA-LACTAM	CEPHALOSPORIN	WP_114699272.1	NG_061396.1	No	AXC08552.1	MH594302.1	+	1	1152	+	1	1152				blaADC-180	2023-08-08.2
blaADC-181	blaADC		extended-spectrum class C beta-lactamase ADC-181	core	AMR	AMR	BETA-LACTAM	CEPHALOSPORIN	WP_046693238.1	NG_063832.1	No	AZK35803.1	MK248721.1	+	1	1152	+	1	1152				blaADC-181	2023-08-08.2
blaADC-182	blaADC		extended-spectrum class C beta-lactamase ADC-182	core	AMR	AMR	BETA-LACTAM	CEPHALOSPORIN	WP_057691114.1	NG_063833.1	No	AZK35804.1	MK248722.1	+	1	1161	+	1	1161				blaADC-182	2023-08-08.2
blaADC-183	blaADC		extended-spectrum class C beta-lactamase ADC-183	core	AMR	AMR	BETA-LACTAM	CEPHALOSPORIN	WP_128268232.1	NG_063834.1	No	AZK35805.1	MK248723.1	+	1	1152	+	1	1152				blaADC-183	2023-08-08.2
blaADC-184	blaADC		extended-spectrum class C beta-lactamase ADC-184	core	AMR	AMR	BETA-LACTAM	CEPHALOSPORIN	WP_059247009.1	NG_064707.1	No	QBC36170.1	MK482710.1	+	1	1152	+	1	1152				blaADC-184	2023-08-08.2
blaADC-185	blaADC		extended-spectrum class C beta-lactamase ADC-185	core	AMR	AMR	BETA-LACTAM	CEPHALOSPORIN	WP_001211210.1	NG_064708.1	No	QBC36171.1	MK482711.1	+	1	1152	+	1	1152				blaADC-185	2023-08-08.2
blaADC-186	blaADC		extended-spectrum class C beta-lactamase ADC-186	core	AMR	AMR	BETA-LACTAM	CEPHALOSPORIN	WP_072292271.1	NG_064709.1	No	QBC36172.1	MK482712.1	+	1	1152	+	1	1152				blaADC-186	2023-08-08.2
blaADC-187	blaADC		extended-spectrum class C beta-lactamase ADC-187	core	AMR	AMR	BETA-LACTAM	CEPHALOSPORIN	WP_136512056.1	NG_064710.1	No	QBC36173.1	MK482713.1	+	1	1152	+	1	1152				blaADC-187	2023-08-08.2
blaADC-188	blaADC		extended-spectrum class C beta-lactamase ADC-188	core	AMR	AMR	BETA-LACTAM	CEPHALOSPORIN	WP_136512057.1	NG_064711.1	No	QBC36175.1	MK482715.1	+	1	1152	+	1	1152				blaADC-188	2023-08-08.2
blaADC-189	blaADC		extended-spectrum class C beta-lactamase ADC-189	core	AMR	AMR	BETA-LACTAM	CEPHALOSPORIN	WP_136512058.1	NG_064712.1	No	QBC36176.1	MK482716.1	+	1	1152	+	1	1152				blaADC-189	2023-08-08.2
blaADC-19	blaADC		extended-spectrum class C beta-lactamase ADC-19	core	AMR	AMR	BETA-LACTAM	CEPHALOSPORIN	WP_063857793.1	NG_048643.1	No	CAK95242.1	AM283522.1	+	1	1152	+	1	1152	19029333			blaADC-19	2023-08-08.2
blaADC-190	blaADC		extended-spectrum class C beta-lactamase ADC-190	core	AMR	AMR	BETA-LACTAM	CEPHALOSPORIN	WP_136512059.1	NG_064713.1	No	QBC36177.1	MK482717.1	+	1	1152	+	1	1152				blaADC-190	2023-08-08.2
blaADC-191	blaADC		extended-spectrum class C beta-lactamase ADC-191	core	AMR	AMR	BETA-LACTAM	CEPHALOSPORIN	WP_003112187.1	NG_064714.1	No	QBO66648.1	MK634301.1	+	1	1152	+	1	1152				blaADC-191	2023-08-08.2
blaADC-192	blaADC		extended-spectrum class C beta-lactamase ADC-192	core	AMR	AMR	BETA-LACTAM	CEPHALOSPORIN	WP_136512060.1	NG_064715.1	No	AOA49613.1	KU604557.1	+	1	1152	+	1	1152				blaADC-192	2023-08-08.2
blaADC-193	blaADC		extended-spectrum class C beta-lactamase ADC-193	core	AMR	AMR	BETA-LACTAM	CEPHALOSPORIN	WP_013197184.1	NG_064716.1	No	ADI89941.1	CP002080.1	-	1142200	1143351	+	101	1252				blaADC-193	2023-08-08.2
blaADC-194	blaADC		extended-spectrum class C beta-lactamase ADC-194	core	AMR	AMR	BETA-LACTAM	CEPHALOSPORIN	WP_133972424.1	NG_066693.1	No	QBX33277.1	MK713327.1	+	1	1152	+	1	1152				blaADC-194	2023-08-08.2
blaADC-195	blaADC		extended-spectrum class C beta-lactamase ADC-195	core	AMR	AMR	BETA-LACTAM	CEPHALOSPORIN	WP_140423305.1	NG_065420.1	No	QCF61855.1	MK840871.1	+	1	1152	+	1	1152				blaADC-195	2023-08-08.2
blaADC-196	blaADC		extended-spectrum class C beta-lactamase ADC-196	core	AMR	AMR	BETA-LACTAM	CEPHALOSPORIN	WP_145850033.1	NG_065858.1	No	QDY98381.2	MN249721.2	+	1	1152	+	1	1152				blaADC-196	2023-08-08.2
blaADC-197	blaADC		extended-spectrum class C beta-lactamase ADC-197	core	AMR	AMR	BETA-LACTAM	CEPHALOSPORIN	WP_150823452.1	NG_066477.1	No	QEJ73994.1	MN018169.1	+	1	1152	+	1	1152				blaADC-197	2023-08-08.2
blaADC-198	blaADC		extended-spectrum class C beta-lactamase ADC-198	core	AMR	AMR	BETA-LACTAM	CEPHALOSPORIN	WP_150823453.1	NG_066478.1	No	QEJ73996.1	MN018171.1	+	1	1155	+	1	1155				blaADC-198	2023-08-08.2
blaADC-199	blaADC		extended-spectrum class C beta-lactamase ADC-199	core	AMR	AMR	BETA-LACTAM	CEPHALOSPORIN	WP_114166683.1	NG_066479.1	No	QEJ73997.1	MN018172.1	+	1	1167	+	1	1167				blaADC-199	2023-08-08.2
blaADC-2	blaADC		extended-spectrum class C beta-lactamase ADC-2	core	AMR	AMR	BETA-LACTAM	CEPHALOSPORIN	WP_004746565.1	NG_048644.1	No	AAO43172.1	AY177427.1	+	1142	2293	+	101	1252	12709319			blaADC-2	2023-08-08.2
blaADC-20	blaADC		extended-spectrum class C beta-lactamase ADC-20	core	AMR	AMR	BETA-LACTAM	CEPHALOSPORIN	WP_063857794.1	NG_048645.1	No	CAK95241.1	AM283521.1	+	1	1152	+	1	1152	19029333			blaADC-20	2023-08-08.2
blaADC-200	blaADC		extended-spectrum class C beta-lactamase ADC-200	core	AMR	AMR	BETA-LACTAM	CEPHALOSPORIN	WP_150823454.1	NG_066480.1	No	QEJ73998.1	MN018173.1	+	1	1152	+	1	1152				blaADC-200	2023-08-08.2
blaADC-201	blaADC		extended-spectrum class C beta-lactamase ADC-201	core	AMR	AMR	BETA-LACTAM	CEPHALOSPORIN	WP_150823455.1	NG_066481.1	No	QEJ73999.1	MN018174.1	+	1	1152	+	1	1152				blaADC-201	2023-08-08.2
blaADC-202	blaADC		extended-spectrum class C beta-lactamase ADC-202	core	AMR	AMR	BETA-LACTAM	CEPHALOSPORIN	WP_150823456.1	NG_066482.1	No	QEJ74000.1	MN018175.1	+	1	1152	+	1	1152				blaADC-202	2023-08-08.2
blaADC-203	blaADC		extended-spectrum class C beta-lactamase ADC-203	core	AMR	AMR	BETA-LACTAM	CEPHALOSPORIN	WP_032000414.1	NG_066483.1	No	QEJ80825.1	MN370445.1	+	1	1152	+	1	1152				blaADC-203	2023-08-08.2
blaADC-204	blaADC		extended-spectrum class C beta-lactamase ADC-204	core	AMR	AMR	BETA-LACTAM	CEPHALOSPORIN	WP_150823457.1	NG_066484.1	No	QEJ80826.1	MN370446.1	+	1	1152	+	1	1152				blaADC-204	2023-08-08.2
blaADC-205	blaADC		extended-spectrum class C beta-lactamase ADC-205	core	AMR	AMR	BETA-LACTAM	CEPHALOSPORIN	WP_150823458.1	NG_066485.1	No	QEJ80827.1	MN370447.1	+	1	1152	+	1	1152				blaADC-205	2023-08-08.2
blaADC-206	blaADC		extended-spectrum class C beta-lactamase ADC-206	core	AMR	AMR	BETA-LACTAM	CEPHALOSPORIN	WP_150823459.1	NG_066486.1	No	QEJ80828.1	MN370448.1	+	1	1152	+	1	1152				blaADC-206	2023-08-08.2
blaADC-207	blaADC		extended-spectrum class C beta-lactamase ADC-207	core	AMR	AMR	BETA-LACTAM	CEPHALOSPORIN	WP_130173437.1	NG_066487.1	No	QEJ80829.1	MN370449.1	+	1	1152	+	1	1152				blaADC-207	2023-08-08.2
blaADC-208	blaADC		extended-spectrum class C beta-lactamase ADC-208	core	AMR	AMR	BETA-LACTAM	CEPHALOSPORIN	WP_150823460.1	NG_066488.1	No	QEJ80830.1	MN370450.1	+	1	1152	+	1	1152				blaADC-208	2023-08-08.2
blaADC-209	blaADC		extended-spectrum class C beta-lactamase ADC-209	core	AMR	AMR	BETA-LACTAM	CEPHALOSPORIN	WP_150823461.1	NG_066489.1	No	QEJ80831.1	MN370451.1	+	1	1152	+	1	1152				blaADC-209	2023-08-08.2
blaADC-21	blaADC		extended-spectrum class C beta-lactamase ADC-21	core	AMR	AMR	BETA-LACTAM	CEPHALOSPORIN	WP_063857795.1	NG_048646.1	No	CAK95240.1	AM283520.1	+	1	1152	+	1	1152	19029333			blaADC-21	2023-08-08.2
blaADC-210	blaADC		extended-spectrum class C beta-lactamase ADC-210	core	AMR	AMR	BETA-LACTAM	CEPHALOSPORIN	WP_150823462.1	NG_066490.1	No	QEJ80832.1	MN370452.1	+	1	1152	+	1	1152				blaADC-210	2023-08-08.2
blaADC-211	blaADC		extended-spectrum class C beta-lactamase ADC-211	core	AMR	AMR	BETA-LACTAM	CEPHALOSPORIN	WP_150823463.1	NG_066491.1	No	QEJ73995.1	MN018170.1	+	1	1152	+	1	1152				blaADC-211	2023-08-08.2
blaADC-212	blaADC		extended-spectrum class C beta-lactamase ADC-212	core	AMR	AMR	BETA-LACTAM	CEPHALOSPORIN	WP_031975357.1	NG_066492.1	No	OTN05897.1	NGEQ01000025.1	+	86	1240	+	86	1240				blaADC-212	2023-08-08.2
blaADC-213	blaADC		extended-spectrum class C beta-lactamase ADC-213	core	AMR	AMR	BETA-LACTAM	CEPHALOSPORIN	WP_078230092.1	NG_066493.1	No	OTR53589.1	NGFU01000029.1	-	55054	56208	+	100	1254				blaADC-213	2023-08-08.2
blaADC-214	blaADC		extended-spectrum class C beta-lactamase ADC-214	core	AMR	AMR	BETA-LACTAM	CEPHALOSPORIN	WP_060454527.1	NG_066494.1	No	OTR85897.1	NGGD01000042.1	-	107227	108378	+	87	1238				blaADC-214	2023-08-08.2
blaADC-215	blaADC		extended-spectrum class C beta-lactamase ADC-215	core	AMR	AMR	BETA-LACTAM	CEPHALOSPORIN	WP_039098799.1	NG_066495.1	No	OTT53070.1	NGHW01000028.1	-	162528	163679	+	87	1238				blaADC-215	2023-08-08.2
blaADC-216	blaADC		extended-spectrum class C beta-lactamase ADC-216	core	AMR	AMR	BETA-LACTAM	CEPHALOSPORIN	WP_039211240.1	NG_066496.1	No	OTT57830.1	NGHX01000050.1	-	5573	6724	+	101	1252				blaADC-216	2023-08-08.2
blaADC-217	blaADC		extended-spectrum class C beta-lactamase ADC-217	core	AMR	AMR	BETA-LACTAM	CEPHALOSPORIN	WP_060470109.1	NG_066497.1	No	OTT60833.1	NGHZ01000086.1	+	87	1238	+	87	1238				blaADC-217	2023-08-08.2
blaADC-218	blaADC		extended-spectrum class C beta-lactamase ADC-218	core	AMR	AMR	BETA-LACTAM	CEPHALOSPORIN	WP_078216190.1	NG_066498.1	No	OTU52329.1	NGIV01000033.1	+	100	1254	+	100	1254				blaADC-218	2023-08-08.2
blaADC-219	blaADC		cefepime-hydrolyzing class C beta-lactamase ADC-219	core	AMR	AMR	BETA-LACTAM	CEPHALOSPORIN	WP_039213353.1	NG_066499.1	No	OTU79690.1	NGJF01000080.1	-	2191	3345	+	101	1255				blaADC-219	2023-08-08.2
blaADC-22	blaADC		extended-spectrum class C beta-lactamase ADC-22	core	AMR	AMR	BETA-LACTAM	CEPHALOSPORIN	WP_063857796.1	NG_048647.1	No	CAK95239.1	AM283519.1	+	1	1152	+	1	1152	19029333			blaADC-22	2023-08-08.2
blaADC-220	blaADC		extended-spectrum class C beta-lactamase ADC-220	core	AMR	AMR	BETA-LACTAM	CEPHALOSPORIN	WP_087876534.1	NG_066500.1	No	OVN99777.1	NEQH01000054.1	-	231720	232871	+	87	1238				blaADC-220	2023-08-08.2
blaADC-221	blaADC		extended-spectrum class C beta-lactamase ADC-221	core	AMR	AMR	BETA-LACTAM	CEPHALOSPORIN	WP_156404644.1	NG_067133.1	No	QGI88785.1	MN654470.1	+	1	1152	+	1	1152				blaADC-221	2023-08-08.2
blaADC-222	blaADC		extended-spectrum class C beta-lactamase ADC-222	core	AMR	AMR	BETA-LACTAM	CEPHALOSPORIN	WP_031960999.1	NG_067193.1	No	QGX04216.1	MN603395.1	+	1	1152	+	1	1152				blaADC-222	2023-08-08.2
blaADC-223	blaADC		extended-spectrum class C beta-lactamase ADC-223	core	AMR	AMR	BETA-LACTAM	CEPHALOSPORIN	WP_064987478.1	NG_067194.1	No	QGX04217.1	MN603396.1	+	1	1149	+	1	1149				blaADC-223	2023-08-08.2
blaADC-224	blaADC		cefepime-hydrolyzing class C beta-lactamase ADC-224	core	AMR	AMR	BETA-LACTAM	CEPHALOSPORIN	WP_064907831.1	NG_067195.1	No	QGX04218.1	MN603397.1	+	1	1155	+	1	1155				blaADC-224	2023-08-08.2
blaADC-225	blaADC		cefepime-hydrolyzing class C beta-lactamase ADC-225	core	AMR	AMR	BETA-LACTAM	CEPHALOSPORIN	WP_160164833.1	NG_067196.1	No	QGX04220.1	MN603399.1	+	1	1155	+	1	1155				blaADC-225	2023-08-08.2
blaADC-226	blaADC		extended-spectrum class C beta-lactamase ADC-226	core	AMR	AMR	BETA-LACTAM	CEPHALOSPORIN	WP_001211224.1	NG_067197.1	No	QGX04221.1	MN603400.1	+	1	1152	+	1	1152				blaADC-226	2023-08-08.2
blaADC-227	blaADC		extended-spectrum class C beta-lactamase ADC-227	core	AMR	AMR	BETA-LACTAM	CEPHALOSPORIN	WP_160164834.1	NG_067198.1	No	QGX04222.1	MN603401.1	+	1	1155	+	1	1155				blaADC-227	2023-08-08.2
blaADC-228	blaADC		cefepime-hydrolyzing class C beta-lactamase ADC-228	core	AMR	AMR	BETA-LACTAM	CEPHALOSPORIN	WP_160164835.1	NG_067199.1	No	QGX04223.1	MN603402.1	+	1	1155	+	1	1155				blaADC-228	2023-08-08.2
blaADC-229	blaADC		extended-spectrum class C beta-lactamase ADC-229	core	AMR	AMR	BETA-LACTAM	CEPHALOSPORIN	WP_160164836.1	NG_067200.1	No	QGX04224.1	MN603403.1	+	1	1152	+	1	1152				blaADC-229	2023-08-08.2
blaADC-23	blaADC		extended-spectrum class C beta-lactamase ADC-23	core	AMR	AMR	BETA-LACTAM	CEPHALOSPORIN	WP_063857797.1	NG_048648.1	No	CAK95238.1	AM283518.1	+	1	1152	+	1	1152	19029333			blaADC-23	2023-08-08.2
blaADC-230	blaADC		extended-spectrum class C beta-lactamase ADC-230	core	AMR	AMR	BETA-LACTAM	CEPHALOSPORIN	WP_160164837.1	NG_067201.1	No	QGX04225.1	MN603404.1	+	1	1152	+	1	1152				blaADC-230	2023-08-08.2
blaADC-231	blaADC		extended-spectrum class C beta-lactamase ADC-231	core	AMR	AMR	BETA-LACTAM	CEPHALOSPORIN	WP_160164838.1	NG_067202.1	No	QGX04227.1	MN603406.1	+	1	1152	+	1	1152				blaADC-231	2023-08-08.2
blaADC-232	blaADC		cefepime-hydrolyzing class C beta-lactamase ADC-232	core	AMR	AMR	BETA-LACTAM	CEPHALOSPORIN	WP_064907116.1	NG_067203.1	No	QGX04228.1	MN603407.1	+	1	1155	+	1	1155				blaADC-232	2023-08-08.2
blaADC-233	blaADC		cefepime-hydrolyzing class C beta-lactamase ADC-233	core	AMR	AMR	BETA-LACTAM	CEPHALOSPORIN	WP_031950434.1	NG_067204.1	No	QGX04229.1	MN603408.1	+	1	1155	+	1	1155				blaADC-233	2023-08-08.2
blaADC-234	blaADC		extended-spectrum class C beta-lactamase ADC-234	core	AMR	AMR	BETA-LACTAM	CEPHALOSPORIN	WP_159162532.1	NG_067978.1	No	KAF0597708.1	WUBY01000033.1	+	11	1159	+	11	1159				blaADC-234	2023-08-08.2
blaADC-235	blaADC		extended-spectrum class C beta-lactamase ADC-235	core	AMR	AMR	BETA-LACTAM	CEPHALOSPORIN	WP_132038428.1	NG_067979.1	No	KAF0620133.1	WTZL01000031.1	+	11	1174	+	11	1174				blaADC-235	2023-08-08.2
blaADC-236	blaADC		extended-spectrum class C beta-lactamase ADC-236	core	AMR	AMR	BETA-LACTAM	CEPHALOSPORIN	WP_176673601.1	NG_070226.1	No	QLB34755.1	CP046898.1	-	1142606	1143757	+	101	1252				blaADC-236	2023-08-08.2
blaADC-237	blaADC		extended-spectrum class C beta-lactamase ADC-237	core	AMR	AMR	BETA-LACTAM	CEPHALOSPORIN	WP_086262823.1	NG_071183.1	No	OTK49191.1	NGCA01000017.1	+	24574	25725	+	101	1252				blaADC-237	2023-08-08.2
blaADC-238	blaADC		extended-spectrum class C beta-lactamase ADC-238	core	AMR	AMR	BETA-LACTAM	CEPHALOSPORIN	WP_002058891.1	NG_071184.1	No	OTK70618.1	NGCF01000020.1	-	42653	43804	+	101	1252				blaADC-238	2023-08-08.2
blaADC-239	blaADC		extended-spectrum class C beta-lactamase ADC-239	core	AMR	AMR	BETA-LACTAM	CEPHALOSPORIN	WP_031981814.1	NG_071185.1	No	OTL12117.1	NGCS01000065.1	-	110791	111942	+	101	1252				blaADC-239	2023-08-08.2
blaADC-24	blaADC		extended-spectrum class C beta-lactamase ADC-24	core	AMR	AMR	BETA-LACTAM	CEPHALOSPORIN	WP_136512061.1	NG_064717.1	No	CAK95237.1	AM283517.1	+	1	1152	+	1	1152				blaADC-24	2023-08-08.2
blaADC-240	blaADC		extended-spectrum class C beta-lactamase ADC-240	core	AMR	AMR	BETA-LACTAM	CEPHALOSPORIN	WP_001211207.1	NG_071186.1	No	OTM22732.1	NGDV01000059.1	+	87	1238	+	87	1238				blaADC-240	2023-08-08.2
blaADC-241	blaADC		extended-spectrum class C beta-lactamase ADC-241	core	AMR	AMR	BETA-LACTAM	CEPHALOSPORIN	WP_001211198.1	NG_071187.1	No	OTM24148.1	NGDW01000039.1	-	256214	257365	+	101	1252				blaADC-241	2023-08-08.2
blaADC-242	blaADC		extended-spectrum class C beta-lactamase ADC-242	core	AMR	AMR	BETA-LACTAM	CEPHALOSPORIN	WP_047481394.1	NG_071188.1	No	OTM59963.1	NGEE01000017.1	-	69062	70213	+	101	1252				blaADC-242	2023-08-08.2
blaADC-243	blaADC		extended-spectrum class C beta-lactamase ADC-243	core	AMR	AMR	BETA-LACTAM	CEPHALOSPORIN	WP_001211199.1	NG_071189.1	No	OTL48012.1	NGDB01000159.1	+	18940	20091	+	101	1252				blaADC-243	2023-08-08.2
blaADC-244	blaADC		extended-spectrum class C beta-lactamase ADC-244	core	AMR	AMR	BETA-LACTAM	CEPHALOSPORIN	WP_032017586.1	NG_071190.1	No	OTL60666.1	NGDF01000073.1	+	24731	25882	+	101	1252				blaADC-244	2023-08-08.2
blaADC-245	blaADC		extended-spectrum class C beta-lactamase ADC-245	core	AMR	AMR	BETA-LACTAM	CEPHALOSPORIN	WP_032005249.1	NG_071191.1	No	OTM91601.1	NGEN01000069.1	-	37922	39073	+	101	1252				blaADC-245	2023-08-08.2
blaADC-246	blaADC		extended-spectrum class C beta-lactamase ADC-246	core	AMR	AMR	BETA-LACTAM	CEPHALOSPORIN	WP_031976577.1	NG_071192.1	No	OTN27812.1	NGEY01000028.1	-	345261	346412	+	101	1252				blaADC-246	2023-08-08.2
blaADC-247	blaADC		extended-spectrum class C beta-lactamase ADC-247	core	AMR	AMR	BETA-LACTAM	CEPHALOSPORIN	WP_032058755.1	NG_071193.1	No	OTR57744.1	NGFV01000002.1	+	102398	103549	+	101	1252				blaADC-247	2023-08-08.2
blaADC-248	blaADC		extended-spectrum class C beta-lactamase ADC-248	core	AMR	AMR	BETA-LACTAM	CEPHALOSPORIN	WP_021511005.1	NG_071194.1	No	OTU75713.1	NGJD01000012.1	+	24730	25881	+	101	1252				blaADC-248	2023-08-08.2
blaADC-249	blaADC		extended-spectrum class C beta-lactamase ADC-249	core	AMR	AMR	BETA-LACTAM	CEPHALOSPORIN	WP_001211200.1	NG_071195.1	No	OTT85755.1	NGIG01000072.1	+	26662	27813	+	101	1252				blaADC-249	2023-08-08.2
blaADC-25	blaADC		extended-spectrum class C beta-lactamase ADC-25	core	AMR	AMR	BETA-LACTAM	CEPHALOSPORIN	WP_001211217.1	NG_048649.1	No	ABK34773.1	EF016355.1	+	1	1152	+	1	1152	18077141			blaADC-25	2023-08-08.2
blaADC-250	blaADC		extended-spectrum class C beta-lactamase ADC-250	core	AMR	AMR	BETA-LACTAM	CEPHALOSPORIN	WP_086329657.1	NG_071196.1	No	OTS26706.1	NGGN01000005.1	+	87	1241	+	87	1241				blaADC-250	2023-08-08.2
blaADC-251	blaADC		extended-spectrum class C beta-lactamase ADC-251	core	AMR	AMR	BETA-LACTAM	CEPHALOSPORIN	WP_086443396.1	NG_071197.1	No	OTT95091.1	NGII01000039.1	+	24562	25713	+	101	1252				blaADC-251	2023-08-08.2
blaADC-252	blaADC		extended-spectrum class C beta-lactamase ADC-252	core	AMR	AMR	BETA-LACTAM	CEPHALOSPORIN	WP_086399847.1	NG_071198.1	No	OTU20214.1	NGIO01000031.1	-	618670	619821	+	101	1252				blaADC-252	2023-08-08.2
blaADC-253	blaADC		extended-spectrum class C beta-lactamase ADC-253	core	AMR	AMR	BETA-LACTAM	CEPHALOSPORIN	WP_086394244.1	NG_071199.1	No	OTU44844.1	NGIW01000020.1	-	312746	313897	+	101	1252				blaADC-253	2023-08-08.2
blaADC-254	blaADC		extended-spectrum class C beta-lactamase ADC-254	core	AMR	AMR	BETA-LACTAM	CEPHALOSPORIN	WP_031996777.1	NG_071200.1	No	OTT74418.1	NGIB01000003.1	+	156807	157958	+	101	1252				blaADC-254	2023-08-08.2
blaADC-255	blaADC		extended-spectrum class C beta-lactamase ADC-255	core	AMR	AMR	BETA-LACTAM	CEPHALOSPORIN	WP_022575343.1	NG_071201.1	No	OTT91454.1	NGIH01000033.1	+	576575	577726	+	101	1252				blaADC-255	2023-08-08.2
blaADC-256	blaADC		extended-spectrum class C beta-lactamase ADC-256	core	AMR	AMR	BETA-LACTAM	CEPHALOSPORIN	WP_204376223.1	NG_073457.1	No	QRN78589.1	MW075278.1	+	1	1152	+	1	1152				blaADC-256	2023-08-08.2
blaADC-257	blaADC		extended-spectrum class C beta-lactamase ADC-257	core	AMR	AMR	BETA-LACTAM	CEPHALOSPORIN	WP_116020564.1	NG_079217.1	No	QVU28095.1	MZ224611.1	+	1	1152	+	1	1152				blaADC-257	2023-08-08.2
blaADC-258	blaADC		extended-spectrum class C beta-lactamase ADC-258	core	AMR	AMR	BETA-LACTAM	CEPHALOSPORIN	WP_114259520.1	NG_079218.1	No	QVU28094.1	MZ224612.1	+	1	1167	+	1	1167				blaADC-258	2023-08-08.2
blaADC-259	blaADC		extended-spectrum class C beta-lactamase ADC-259	core	AMR	AMR	BETA-LACTAM	CEPHALOSPORIN	WP_046882921.1	NG_078048.1	No	UBX38689.1	OK340849.1	+	1	1152	+	1	1152				blaADC-259	2023-08-08.2
blaADC-26	blaADC		extended-spectrum class C beta-lactamase ADC-26	core	AMR	AMR	BETA-LACTAM	CEPHALOSPORIN	WP_001211238.1	NG_048650.1	No	ADG46043.1	GU591987.1	+	1	1152	+	1	1152				blaADC-26	2023-08-08.2
blaADC-260	blaADC		extended-spectrum class C beta-lactamase ADC-260	core	AMR	AMR	BETA-LACTAM	CEPHALOSPORIN	WP_231869648.1	NG_078049.1	No	UCZ39549.1	OK396701.1	+	1	1152	+	1	1152				blaADC-260	2023-08-08.2
blaADC-261	blaADC		cefepime-hydrolyzing class C beta-lactamase ADC-261	core	AMR	AMR	BETA-LACTAM	CEPHALOSPORIN	WP_240067715.1	NG_079219.1	No	UGW32408.1	OL774887.1	+	1	1152	+	1	1152	21788456			blaADC-261	2023-08-08.2
blaADC-262	blaADC		extended-spectrum class C beta-lactamase ADC-262	core	AMR	AMR	BETA-LACTAM	CEPHALOSPORIN	WP_213702342.1	NG_079220.1	No	UHO07582.1	OL901271.1	+	1	1152	+	1	1152				blaADC-262	2023-08-08.2
blaADC-263	blaADC		extended-spectrum class C beta-lactamase ADC-263	core	AMR	AMR	BETA-LACTAM	CEPHALOSPORIN	WP_109433738.1	NG_079221.1	No	UHO07583.1	OL901272.1	+	1	1152	+	1	1152				blaADC-263	2023-08-08.2
blaADC-264	blaADC		extended-spectrum class C beta-lactamase ADC-264	core	AMR	AMR	BETA-LACTAM	CEPHALOSPORIN	WP_240067716.1	NG_079222.1	No	UHO07591.1	OL901280.1	+	1	1152	+	1	1152				blaADC-264	2023-08-08.2
blaADC-265	blaADC		extended-spectrum class C beta-lactamase ADC-265	core	AMR	AMR	BETA-LACTAM	CEPHALOSPORIN	WP_086265799.1	NG_079885.1	No	ULU82599.1	OM572561.1	+	1	1152	+	1	1152				blaADC-265	2023-08-08.2
blaADC-266	blaADC		extended-spectrum class C beta-lactamase ADC-266	core	AMR	AMR	BETA-LACTAM	CEPHALOSPORIN	WP_249828059.1	NG_080770.1	No	UOU25744.1	ON191578.1	+	1	1152	+	1	1152				blaADC-266	2023-08-08.2
blaADC-267	blaADC		extended-spectrum class C beta-lactamase ADC-267	core	AMR	AMR	BETA-LACTAM	CEPHALOSPORIN	WP_256875591.1	NG_081677.1	No	UTQ48801.1	ON960904.1	+	1	1152	+	1	1152				blaADC-267	2023-08-08.2
blaADC-268	blaADC		extended-spectrum class C beta-lactamase ADC-268	core	AMR	AMR	BETA-LACTAM	CEPHALOSPORIN	WP_105922788.1	NG_081678.1	No	UTS94213.1	ON651460.1	+	1	1152	+	1	1152				blaADC-268	2023-08-08.2
blaADC-269	blaADC		extended-spectrum class C beta-lactamase ADC-269	core	AMR	AMR	BETA-LACTAM	CEPHALOSPORIN	WP_032025626.1	NG_081679.1	No	UTS94214.1	ON651461.1	+	1	1152	+	1	1152				blaADC-269	2023-08-08.2
blaADC-270	blaADC		extended-spectrum class C beta-lactamase ADC-270	core	AMR	AMR	BETA-LACTAM	CEPHALOSPORIN	WP_199947622.1	NG_081680.1	No	UTS94215.1	ON651462.1	+	1	1152	+	1	1152				blaADC-270	2023-08-08.2
blaADC-271	blaADC		extended-spectrum class C beta-lactamase ADC-271	core	AMR	AMR	BETA-LACTAM	CEPHALOSPORIN	WP_247791718.1	NG_081681.1	No	UTS94216.1	ON651463.1	+	1	1152	+	1	1152				blaADC-271	2023-08-08.2
blaADC-272	blaADC		extended-spectrum class C beta-lactamase ADC-272	core	AMR	AMR	BETA-LACTAM	CEPHALOSPORIN	WP_256875592.1	NG_081682.1	No	UTS94217.1	ON651464.1	+	1	1152	+	1	1152				blaADC-272	2023-08-08.2
blaADC-273	blaADC		extended-spectrum class C beta-lactamase ADC-273	core	AMR	AMR	BETA-LACTAM	CEPHALOSPORIN	WP_256875593.1	NG_081683.1	No	UTS94218.1	ON651465.1	+	1	1152	+	1	1152				blaADC-273	2023-08-08.2
blaADC-274	blaADC		extended-spectrum class C beta-lactamase ADC-274	core	AMR	AMR	BETA-LACTAM	CEPHALOSPORIN	WP_256875594.1	NG_081684.1	No	UTS94219.1	ON651466.1	+	1	1152	+	1	1152				blaADC-274	2023-08-08.2
blaADC-275	blaADC		extended-spectrum class C beta-lactamase ADC-275	core	AMR	AMR	BETA-LACTAM	CEPHALOSPORIN	WP_256875595.1	NG_081685.1	No	UTS94220.1	ON651467.1	+	1	1152	+	1	1152				blaADC-275	2023-08-08.2
blaADC-276	blaADC		extended-spectrum class C beta-lactamase ADC-276	core	AMR	AMR	BETA-LACTAM	CEPHALOSPORIN	WP_256875596.1	NG_081686.1	No	UTS94221.1	ON651468.1	+	1	1152	+	1	1152				blaADC-276	2023-08-08.2
blaADC-277	blaADC		extended-spectrum class C beta-lactamase ADC-277	core	AMR	AMR	BETA-LACTAM	CEPHALOSPORIN	WP_256875597.1	NG_081687.1	No	UTS94222.1	ON651469.1	+	1	1170	+	1	1170				blaADC-277	2023-08-08.2
blaADC-278	blaADC		extended-spectrum class C beta-lactamase ADC-278	core	AMR	AMR	BETA-LACTAM	CEPHALOSPORIN	WP_118978092.1	NG_081688.1	No	UTS94223.1	ON651470.1	+	1	1152	+	1	1152				blaADC-278	2023-08-08.2
blaADC-279	blaADC		extended-spectrum class C beta-lactamase ADC-279	core	AMR	AMR	BETA-LACTAM	CEPHALOSPORIN	WP_038343177.1	NG_081689.1	No	UTS94224.1	ON651471.1	+	1	1152	+	1	1152				blaADC-279	2023-08-08.2
blaADC-280	blaADC		extended-spectrum class C beta-lactamase ADC-280	core	AMR	AMR	BETA-LACTAM	CEPHALOSPORIN	WP_078202643.1	NG_081690.1	No	UTS94225.1	ON651472.1	+	1	1152	+	1	1152				blaADC-280	2023-08-08.2
blaADC-281	blaADC		extended-spectrum class C beta-lactamase ADC-281	core	AMR	AMR	BETA-LACTAM	CEPHALOSPORIN	WP_256875598.1	NG_081691.1	No	UTS94249.1	ON651496.1	+	1	1152	+	1	1152				blaADC-281	2023-08-08.2
blaADC-282	blaADC		extended-spectrum class C beta-lactamase ADC-282	core	AMR	AMR	BETA-LACTAM	CEPHALOSPORIN	WP_256875599.1	NG_081692.1	No	UTS94250.1	ON651497.1	+	1	1152	+	1	1152				blaADC-282	2023-08-08.2
blaADC-283	blaADC		extended-spectrum class C beta-lactamase ADC-283	core	AMR	AMR	BETA-LACTAM	CEPHALOSPORIN	WP_257394578.1	NG_081788.1	No	UUM03672.1	OP131856.1	+	1	1152	+	1	1152				blaADC-283	2023-08-08.2
blaADC-284	blaADC		extended-spectrum class C beta-lactamase ADC-284	core	AMR	AMR	BETA-LACTAM	CEPHALOSPORIN	WP_115434994.1	NG_088383.1	No	UVU92350.1	OP297826.1	+	1	1152	+	1	1152				blaADC-284	2023-08-08.2
blaADC-285	blaADC		extended-spectrum class C beta-lactamase ADC-285	core	AMR	AMR	BETA-LACTAM	CEPHALOSPORIN	WP_262697121.1	NG_088384.1	No	UVU92353.1	OP297829.1	+	1	1152	+	1	1152				blaADC-285	2023-08-08.2
blaADC-286	blaADC		extended-spectrum class C beta-lactamase ADC-286	core	AMR	AMR	BETA-LACTAM	CEPHALOSPORIN	WP_268871845.1	NG_148609.1	No	UZF98454.1	OP745003.1	+	1	1152	+	1	1152				blaADC-286	2023-08-08.2
blaADC-287	blaADC		extended-spectrum class C beta-lactamase ADC-287	core	AMR	AMR	BETA-LACTAM	CEPHALOSPORIN	WP_068613499.1	NG_148610.1	No	UZF98456.1	OP745005.1	+	1	1152	+	1	1152				blaADC-287	2023-08-08.2
blaADC-288	blaADC		extended-spectrum class C beta-lactamase ADC-288	core	AMR	AMR	BETA-LACTAM	CEPHALOSPORIN	WP_104074874.1	NG_148611.1	No	UZF98458.1	OP745007.1	+	1	1152	+	1	1152				blaADC-288	2023-08-08.2
blaADC-289	blaADC		extended-spectrum class C beta-lactamase ADC-289	core	AMR	AMR	BETA-LACTAM	CEPHALOSPORIN	WP_114270086.1	NG_148612.1	No	UZQ18804.1	OP806904.1	+	1	1152	+	1	1152				blaADC-289	2023-08-08.2
blaADC-29	blaADC		extended-spectrum class C beta-lactamase ADC-29	core	AMR	AMR	BETA-LACTAM	CEPHALOSPORIN	WP_069174569.1	NG_051493.1	No	ACC66195.1	EU604835.1	+	1263	2414	+	101	1252				blaADC-29	2023-08-08.2
blaADC-290	blaADC		extended-spectrum class C beta-lactamase ADC-290	core	AMR	AMR	BETA-LACTAM	CEPHALOSPORIN	WP_268871846.1	NG_148613.1	No	UZQ18805.1	OP806905.1	+	1	1152	+	1	1152				blaADC-290	2023-08-08.2
blaADC-291	blaADC		extended-spectrum class C beta-lactamase ADC-291	core	AMR	AMR	BETA-LACTAM	CEPHALOSPORIN	WP_001211201.1	NG_149679.1	No	WDE35083.1	OQ408539.1	+	1	1152	+	1	1152				blaADC-291	2023-08-08.2
blaADC-292	blaADC		extended-spectrum class C beta-lactamase ADC-292	core	AMR	AMR	BETA-LACTAM	CEPHALOSPORIN	WP_274858813.1	NG_156960.1	No	MDE4038918.1	JARCHN010000001.1	-	691818	692969	+	101	1252				blaADC-292	2023-08-08.2
blaADC-293	blaADC		extended-spectrum class C beta-lactamase ADC-293	core	AMR	AMR	BETA-LACTAM	CEPHALOSPORIN	WP_279240769.1	NG_156961.1	No	WEG44937.1	OQ592373.1	+	1	1152	+	1	1152				blaADC-293	2023-08-08.2
blaADC-294	blaADC		extended-spectrum class C beta-lactamase ADC-294	core	AMR	AMR	BETA-LACTAM	CEPHALOSPORIN	WP_279240770.1	NG_156962.1	No	WEG44938.1	OQ592374.1	+	1	1152	+	1	1152				blaADC-294	2023-08-08.2
blaADC-295	blaADC		extended-spectrum class C beta-lactamase ADC-295	core	AMR	AMR	BETA-LACTAM	CEPHALOSPORIN	WP_009389984.1	NG_156963.1	No	EKU38981.1	AMSS01000044.1	+	132748	133899	+	101	1252				blaADC-295	2023-08-08.2
blaADC-3	blaADC		extended-spectrum class C beta-lactamase ADC-3	core	AMR	AMR	BETA-LACTAM	CEPHALOSPORIN	WP_063857798.1	NG_048651.1	No	AAO59456.1	AY178995.1	+	1	1152	+	1	1152	12709319			blaADC-3	2023-08-08.2
blaADC-30	blaADC		extended-spectrum class C beta-lactamase ADC-30	core	AMR	AMR	BETA-LACTAM	CEPHALOSPORIN	WP_001211218.1	NG_048652.1	No	ADG46041.1	GU591985.1	+	1	1152	+	1	1152	21788456			blaADC-30	2023-08-08.2
blaADC-302	blaADC		extended-spectrum class C beta-lactamase ADC-302	core	AMR	AMR	BETA-LACTAM	CEPHALOSPORIN	WP_001211202.1	NG_156964.1	No	MDC5490025.1	JAOXAU010000001.1	-	328181	329332	+	101	1252				blaADC-302	2023-08-08.2
blaADC-303	blaADC		extended-spectrum class C beta-lactamase ADC-303	core	AMR	AMR	BETA-LACTAM	CEPHALOSPORIN	WP_001211225.1	NG_156965.1	No	MDC5131430.1	JAOWYO010000004.1	-	7516	8667	+	101	1252				blaADC-303	2023-08-08.2
blaADC-304	blaADC		extended-spectrum class C beta-lactamase ADC-304	core	AMR	AMR	BETA-LACTAM	CEPHALOSPORIN	WP_272307067.1	NG_156966.1	No	MDC5177796.1	JANJCG010000001.1	+	149347	150498	+	101	1252				blaADC-304	2023-08-08.2
blaADC-305	blaADC		extended-spectrum class C beta-lactamase ADC-305	core	AMR	AMR	BETA-LACTAM	CEPHALOSPORIN	WP_272267218.1	NG_156967.1	No	MDC5206348.1	JAOWYW010000001.1	-	351958	353109	+	101	1252				blaADC-305	2023-08-08.2
blaADC-306	blaADC		extended-spectrum class C beta-lactamase ADC-306	core	AMR	AMR	BETA-LACTAM	CEPHALOSPORIN	WP_272372047.1	NG_156968.1	No	MDC5547987.1	JANJEG010000001.1	+	150296	151447	+	101	1252				blaADC-306	2023-08-08.2
blaADC-307	blaADC		extended-spectrum class C beta-lactamase ADC-307	core	AMR	AMR	BETA-LACTAM	CEPHALOSPORIN	WP_272247217.1	NG_156969.1	No	MDC5515369.1	JANJEC010000002.1	-	31692	32843	+	101	1252				blaADC-307	2023-08-08.2
blaADC-308	blaADC		extended-spectrum class C beta-lactamase ADC-308	core	AMR	AMR	BETA-LACTAM	CEPHALOSPORIN	WP_065712098.1	NG_156970.1	No	MDC5119581.1	JANJCP010000016.1	+	22912	24063	+	101	1252				blaADC-308	2023-08-08.2
blaADC-309	blaADC		extended-spectrum class C beta-lactamase ADC-309	core	AMR	AMR	BETA-LACTAM	CEPHALOSPORIN	WP_272326044.1	NG_156971.1	No	MDC4862281.1	JANJBJ010000001.1	-	336391	337542	+	101	1252				blaADC-309	2023-08-08.2
blaADC-31	blaADC		extended-spectrum class C beta-lactamase ADC-31	core	AMR	AMR	BETA-LACTAM	CEPHALOSPORIN	WP_001211223.1	NG_050716.1	No	ADX04315.1	CP001921.1	+	2803997	2805148	+	101	1252	22038960			blaADC-31	2023-08-08.2
blaADC-310	blaADC		extended-spectrum class C beta-lactamase ADC-310	core	AMR	AMR	BETA-LACTAM	CEPHALOSPORIN	WP_032029974.1	NG_156972.1	No	MDC5062159.1	JANJCA010000001.1	-	295800	296951	+	101	1252				blaADC-310	2023-08-08.2
blaADC-311	blaADC		extended-spectrum class C beta-lactamase ADC-311	core	AMR	AMR	BETA-LACTAM	CEPHALOSPORIN	WP_174749605.1	NG_156973.1	No	MDC5482482.1	JANJDX010000001.1	-	343160	344311	+	101	1252				blaADC-311	2023-08-08.2
blaADC-312	blaADC		extended-spectrum class C beta-lactamase ADC-312	core	AMR	AMR	BETA-LACTAM	CEPHALOSPORIN	WP_261470340.1	NG_156974.1	No	MDC5528210.1	JANJED010000023.1	+	49213	50364	+	101	1252				blaADC-312	2023-08-08.2
blaADC-313	blaADC		extended-spectrum class C beta-lactamase ADC-313	core	AMR	AMR	BETA-LACTAM	CEPHALOSPORIN	WP_272333251.1	NG_156975.1	No	MDC4557711.1	JANIZI010000005.1	+	165438	166589	+	101	1252				blaADC-313	2023-08-08.2
blaADC-314	blaADC		extended-spectrum class C beta-lactamase ADC-314	core	AMR	AMR	BETA-LACTAM	CEPHALOSPORIN	WP_272290549.1	NG_156976.1	No	MDC5248995.1	JANJCW010000001.1	-	341819	342970	+	101	1252				blaADC-314	2023-08-08.2
blaADC-315	blaADC		extended-spectrum class C beta-lactamase ADC-315	core	AMR	AMR	BETA-LACTAM	CEPHALOSPORIN	WP_031380135.1	NG_156977.1	No	MDC5406861.1	JAOWZW010000001.1	+	155566	156717	+	101	1252				blaADC-315	2023-08-08.2
blaADC-316	blaADC		extended-spectrum class C beta-lactamase ADC-316	core	AMR	AMR	BETA-LACTAM	CEPHALOSPORIN	WP_272273772.1	NG_156978.1	No	MDC4596988.1	JANIZP010000005.1	-	2855	4006	+	101	1252				blaADC-316	2023-08-08.2
blaADC-317	blaADC		extended-spectrum class C beta-lactamase ADC-317	core	AMR	AMR	BETA-LACTAM	CEPHALOSPORIN	WP_272389475.1	NG_156979.1	No	MDC4589794.1	JANIZQ010000004.1	+	166470	167621	+	101	1252				blaADC-317	2023-08-08.2
blaADC-318	blaADC		extended-spectrum class C beta-lactamase ADC-318	core	AMR	AMR	BETA-LACTAM	CEPHALOSPORIN	WP_272311194.1	NG_156980.1	No	MDC4897557.1	JANJBO010000013.1	+	94442	95593	+	101	1252				blaADC-318	2023-08-08.2
blaADC-319	blaADC		extended-spectrum class C beta-lactamase ADC-319	core	AMR	AMR	BETA-LACTAM	CEPHALOSPORIN	WP_272284684.1	NG_156981.1	No	MDC4364731.1	JAOWUQ010000001.1	+	152292	153443	+	101	1252				blaADC-319	2023-08-08.2
blaADC-32	blaADC		extended-spectrum class C beta-lactamase ADC-32	core	AMR	AMR	BETA-LACTAM	CEPHALOSPORIN	WP_004739487.1	NG_050717.1	No	ENU68675.1	APOV01000029.1	+	55413	56564	+	101	1252				blaADC-32	2023-08-08.2
blaADC-320	blaADC		extended-spectrum class C beta-lactamase ADC-320	core	AMR	AMR	BETA-LACTAM	CEPHALOSPORIN	WP_272236549.1	NG_156982.1	No	MDC5360473.1	JAOWZM010000001.1	-	327037	328188	+	101	1252				blaADC-320	2023-08-08.2
blaADC-321	blaADC		extended-spectrum class C beta-lactamase ADC-321	core	AMR	AMR	BETA-LACTAM	CEPHALOSPORIN	WP_262093836.1	NG_156983.1	No	MDC4513545.1	JAOWVC010000002.1	-	31567	32718	+	101	1252				blaADC-321	2023-08-08.2
blaADC-322	blaADC		extended-spectrum class C beta-lactamase ADC-322	core	AMR	AMR	BETA-LACTAM	CEPHALOSPORIN	WP_272291658.1	NG_156984.1	No	MDC4290945.1	JANIXO010000004.1	-	7458	8609	+	101	1252				blaADC-322	2023-08-08.2
blaADC-323	blaADC		extended-spectrum class C beta-lactamase ADC-323	core	AMR	AMR	BETA-LACTAM	CEPHALOSPORIN	WP_272359117.1	NG_156985.1	No	MDC4357889.1	JANIXZ010000001.1	-	356427	357578	+	101	1252				blaADC-323	2023-08-08.2
blaADC-324	blaADC		extended-spectrum class C beta-lactamase ADC-324	core	AMR	AMR	BETA-LACTAM	CEPHALOSPORIN	WP_272276659.1	NG_156986.1	No	MDC5633961.1	JAOYRN010000002.1	+	16795	17946	+	101	1252				blaADC-324	2023-08-08.2
blaADC-325	blaADC		extended-spectrum class C beta-lactamase ADC-325	core	AMR	AMR	BETA-LACTAM	CEPHALOSPORIN	WP_261479309.1	NG_156987.1	No	MDC4671831.1	JANIZX010000006.1	-	38473	39624	+	101	1252				blaADC-325	2023-08-08.2
blaADC-326	blaADC		extended-spectrum class C beta-lactamase ADC-326	core	AMR	AMR	BETA-LACTAM	CEPHALOSPORIN	WP_272315880.1	NG_156988.1	No	MDC5297294.1	JAOXAC010000001.1	+	1143372	1144523	+	101	1252				blaADC-326	2023-08-08.2
blaADC-327	blaADC		extended-spectrum class C beta-lactamase ADC-327	core	AMR	AMR	BETA-LACTAM	CEPHALOSPORIN	WP_272291558.1	NG_156989.1	No	MDC4416129.1	JANIYJ010000001.1	+	544773	545924	+	101	1252				blaADC-327	2023-08-08.2
blaADC-328	blaADC		extended-spectrum class C beta-lactamase ADC-328	core	AMR	AMR	BETA-LACTAM	CEPHALOSPORIN	WP_069370341.1	NG_156990.1	No	MDC4995114.1	JAOWXP010000001.1	-	164167	165318	+	101	1252				blaADC-328	2023-08-08.2
blaADC-329	blaADC		extended-spectrum class C beta-lactamase ADC-329	core	AMR	AMR	BETA-LACTAM	CEPHALOSPORIN	WP_272312953.1	NG_156991.1	No	MDC5109664.1	JANJCJ010000001.1	-	350347	351498	+	101	1252				blaADC-329	2023-08-08.2
blaADC-33	blaADC		cefepime-hydrolyzing class C beta-lactamase ADC-33	core	AMR	AMR	BETA-LACTAM	CEPHALOSPORIN	WP_001211220.1	NG_056059.1	No	ATW66972.1	MG452937.1	+	1	1155	+	1	1155	20547808		blaADC-161	blaADC-33	2023-08-08.2
blaADC-330	blaADC		extended-spectrum class C beta-lactamase ADC-330	core	AMR	AMR	BETA-LACTAM	CEPHALOSPORIN	WP_272357959.1	NG_156992.1	No	MDC5665782.1	JAOVSX010000002.1	-	284111	285262	+	101	1252				blaADC-330	2023-08-08.2
blaADC-331	blaADC		extended-spectrum class C beta-lactamase ADC-331	core	AMR	AMR	BETA-LACTAM	CEPHALOSPORIN	WP_272305010.1	NG_156993.1	No	MDC4333491.1	JAOWUO010000003.1	-	7549	8700	+	101	1252				blaADC-331	2023-08-08.2
blaADC-332	blaADC		extended-spectrum class C beta-lactamase ADC-332	core	AMR	AMR	BETA-LACTAM	CEPHALOSPORIN	WP_272289597.1	NG_156994.1	No	MDC5390807.1	JANJDG010000058.1	+	18818	19969	+	101	1252				blaADC-332	2023-08-08.2
blaADC-333	blaADC		extended-spectrum class C beta-lactamase ADC-333	core	AMR	AMR	BETA-LACTAM	CEPHALOSPORIN	WP_272321894.1	NG_156995.1	No	MDC4787251.1	JANJAT010000001.1	+	146310	147461	+	101	1252				blaADC-333	2023-08-08.2
blaADC-334	blaADC		extended-spectrum class C beta-lactamase ADC-334	core	AMR	AMR	BETA-LACTAM	CEPHALOSPORIN	WP_002052571.1	NG_203377.1	No	WIU89416.1	OR102459.1	+	1	1152	+	1	1152				blaADC-334	2023-08-08.2
blaADC-335	blaADC		extended-spectrum class C beta-lactamase ADC-335	core	AMR	AMR	BETA-LACTAM	CEPHALOSPORIN	WP_290468345.1	NG_203378.1	No	WIU89417.1	OR102460.1	+	1	1152	+	1	1152				blaADC-335	2023-08-08.2
blaADC-336	blaADC		extended-spectrum class C beta-lactamase ADC-336	core	AMR	AMR	BETA-LACTAM	CEPHALOSPORIN	WP_057690145.1	NG_228665.1	No	WKB14824.1	OR232962.1	+	1	1152	+	1	1152				blaADC-336	2023-08-08.2
blaADC-337	blaADC		extended-spectrum class C beta-lactamase ADC-337	core	AMR	AMR	BETA-LACTAM	CEPHALOSPORIN	WP_304486997.1	NG_228666.1	No	WKB14825.1	OR232963.1	+	1	1155	+	1	1155				blaADC-337	2023-08-08.2
blaADC-38	blaADC		extended-spectrum class C beta-lactamase ADC-38	core	AMR	AMR	BETA-LACTAM	CEPHALOSPORIN	WP_063857799.1	NG_048653.1	No	ACC95873.1	EU652243.1	+	1	1152	+	1	1152				blaADC-38	2023-08-08.2
blaADC-39	blaADC		extended-spectrum class C beta-lactamase ADC-39	core	AMR	AMR	BETA-LACTAM	CEPHALOSPORIN	WP_063857800.1	NG_048654.1	No	ACC95874.1	EU652244.1	+	1	1152	+	1	1152	18765689			blaADC-39	2023-08-08.2
blaADC-4	blaADC		extended-spectrum class C beta-lactamase ADC-4	core	AMR	AMR	BETA-LACTAM	CEPHALOSPORIN	WP_063857801.1	NG_048655.1	No	AAO59457.1	AY178996.1	+	1	1152	+	1	1152	12709319			blaADC-4	2023-08-08.2
blaADC-41	blaADC		extended-spectrum class C beta-lactamase ADC-41	core	AMR	AMR	BETA-LACTAM	CEPHALOSPORIN	WP_063857802.1	NG_048656.1	No	ACN62070.1	FJ744160.1	+	1	1152	+	1	1152	20368407			blaADC-41	2023-08-08.2
blaADC-42	blaADC		extended-spectrum class C beta-lactamase ADC-42	core	AMR	AMR	BETA-LACTAM	CEPHALOSPORIN	WP_063857803.1	NG_048657.1	No	ACN62071.1	FJ744161.1	+	1	1152	+	1	1152	20368407			blaADC-42	2023-08-08.2
blaADC-43	blaADC		extended-spectrum class C beta-lactamase ADC-43	core	AMR	AMR	BETA-LACTAM	CEPHALOSPORIN	WP_032055358.1	NG_048658.1	No	ACN62072.1	FJ744162.1	+	1	1152	+	1	1152	20368407			blaADC-43	2023-08-08.2
blaADC-44	blaADC		extended-spectrum class C beta-lactamase ADC-44	core	AMR	AMR	BETA-LACTAM	CEPHALOSPORIN	WP_063857804.1	NG_048659.1	No	ACN62073.1	FJ744163.1	+	1	1152	+	1	1152	20368407			blaADC-44	2023-08-08.2
blaADC-5	blaADC		extended-spectrum class C beta-lactamase ADC-5	core	AMR	AMR	BETA-LACTAM	CEPHALOSPORIN	WP_038405930.1	NG_048660.1	No	CAE00827.1	AJ575184.1	+	1	1152	+	1	1152	1504754724845871			blaADC-5	2023-08-08.2
blaADC-50	blaADC		extended-spectrum class C beta-lactamase ADC-50	core	AMR	AMR	BETA-LACTAM	CEPHALOSPORIN	WP_031965243.1	NG_048661.1	No	ADG46038.1	GU591982.1	+	1	1152	+	1	1152				blaADC-50	2023-08-08.2
blaADC-51	blaADC		extended-spectrum class C beta-lactamase ADC-51	core	AMR	AMR	BETA-LACTAM	CEPHALOSPORIN	WP_063857805.1	NG_048662.1	No	ADG46040.1	GU591984.1	+	1	1152	+	1	1152	20713667			blaADC-51	2023-08-08.2
blaADC-52	blaADC		extended-spectrum class C beta-lactamase ADC-52	core	AMR	AMR	BETA-LACTAM	CEPHALOSPORIN	WP_001211232.1	NG_048663.1	No	ADG46042.1	GU591986.1	+	1	1152	+	1	1152				blaADC-52	2023-08-08.2
blaADC-53	blaADC		extended-spectrum class C beta-lactamase ADC-53	core	AMR	AMR	BETA-LACTAM	CEPHALOSPORIN	WP_063857806.1	NG_048664.1	No	ADG46044.1	GU591988.1	+	1	1152	+	1	1152	20713667			blaADC-53	2023-08-08.2
blaADC-54	blaADC		extended-spectrum class C beta-lactamase ADC-54	core	AMR	AMR	BETA-LACTAM	CEPHALOSPORIN	WP_063857807.1	NG_048665.1	No	ADK35761.1	HM437231.1	+	1	1152	+	1	1152				blaADC-54	2023-08-08.2
blaADC-56	blaADC		cefepime-hydrolyzing class C beta-lactamase ADC-56	core	AMR	AMR	BETA-LACTAM	CEPHALOSPORIN	WP_031973850.1	NG_048666.1	No	AEL30570.1	JF265067.1	+	955	2106	+	101	1252	21788456			blaADC-56	2023-08-08.2
blaADC-57	blaADC		extended-spectrum class C beta-lactamase ADC-57	core	AMR	AMR	BETA-LACTAM	CEPHALOSPORIN	WP_001211226.1	NG_051494.1	No	ADO51072.1	HQ258925.1	+	1	1152	+	1	1152				blaADC-57	2023-08-08.2
blaADC-58	blaADC		extended-spectrum class C beta-lactamase ADC-58	core	AMR	AMR	BETA-LACTAM	CEPHALOSPORIN	WP_063857808.1	NG_048667.1	No	AFG25594.1	JQ319653.1	+	1	1152	+	1	1152				blaADC-58	2023-08-08.2
blaADC-59	blaADC		extended-spectrum class C beta-lactamase ADC-59	core	AMR	AMR	BETA-LACTAM	CEPHALOSPORIN	WP_063857809.1	NG_048668.1	No	AFG25595.1	JQ319654.1	+	1	1152	+	1	1152				blaADC-59	2023-08-08.2
blaADC-6	blaADC		extended-spectrum class C beta-lactamase ADC-6	core	AMR	AMR	BETA-LACTAM	CEPHALOSPORIN	WP_017725267.1	NG_048669.1	No	AAR13676.1	AY325306.1	+	955	2106	+	101	1252	14742218			blaADC-6	2023-08-08.2
blaADC-60	blaADC		extended-spectrum class C beta-lactamase ADC-60	core	AMR	AMR	BETA-LACTAM	CEPHALOSPORIN	WP_063857810.1	NG_048670.1	No	AFH53180.1	JQ692087.1	+	1	1152	+	1	1152				blaADC-60	2023-08-08.2
blaADC-61	blaADC		extended-spectrum class C beta-lactamase ADC-61	core	AMR	AMR	BETA-LACTAM	CEPHALOSPORIN	WP_033503051.1	NG_048671.1	No	AFI56570.1	JQ753702.1	+	1	1152	+	1	1152	26125919			blaADC-61	2023-08-08.2
blaADC-62	blaADC		extended-spectrum class C beta-lactamase ADC-62	core	AMR	AMR	BETA-LACTAM	CEPHALOSPORIN	WP_063857811.1	NG_048672.1	No	AFK24475.1	JQ867374.1	+	1	1152	+	1	1152				blaADC-62	2023-08-08.2
blaADC-63	blaADC		extended-spectrum class C beta-lactamase ADC-63	core	AMR	AMR	BETA-LACTAM	CEPHALOSPORIN	WP_063857812.1	NG_048673.1	No	AFM80040.1	JQ911781.1	+	1	1152	+	1	1152				blaADC-63	2023-08-08.2
blaADC-65	blaADC		extended-spectrum class C beta-lactamase ADC-65	core	AMR	AMR	BETA-LACTAM	CEPHALOSPORIN	WP_136512062.1	NG_064718.1	No	AFP73417.1	JX109941.1	+	1	1158	+	1	1158				blaADC-65	2023-08-08.2
blaADC-66	blaADC		extended-spectrum class C beta-lactamase ADC-66	core	AMR	AMR	BETA-LACTAM	CEPHALOSPORIN	WP_136512063.1	NG_064719.1	No	AFP73418.1	JX109942.1	+	1	1152	+	1	1152				blaADC-66	2023-08-08.2
blaADC-67	blaADC		extended-spectrum class C beta-lactamase ADC-67	core	AMR	AMR	BETA-LACTAM	CEPHALOSPORIN	WP_063857814.1	NG_048675.1	No	AEZ36052.1	JQ037817.1	+	1	1152	+	1	1152				blaADC-67	2023-08-08.2
blaADC-68	blaADC		carbapenem-hydrolyzing class C beta-lactamase ADC-68	core	AMR	AMR	BETA-LACTAM	CARBAPENEM	WP_063857815.1	NG_048676.1	No	AGL39360.1	KC866352.1	+	1	1152	+	1	1152	25372683			blaADC-68	2023-08-08.2
blaADC-7	blaADC		extended-spectrum class C beta-lactamase ADC-7	core	AMR	AMR	BETA-LACTAM	CEPHALOSPORIN	WP_063857816.1	NG_048677.1	No	AAT70411.1	AY648950.1	+	1	1152	+	1	1152	15980372			blaADC-7	2023-08-08.2
blaADC-70	blaADC		extended-spectrum class C beta-lactamase ADC-70	core	AMR	AMR	BETA-LACTAM	CEPHALOSPORIN	WP_017480710.1	NG_051317.1	No	KQG48886.1	LLIO01000035.1	-	6091	7242	+	101	1252				blaADC-70	2023-08-08.2
blaADC-73	blaADC		extended-spectrum class C beta-lactamase ADC-73	core	AMR	AMR	BETA-LACTAM	CEPHALOSPORIN	WP_001211219.1	NG_048678.1	No	ALA14808.1	KP881233.1	+	1	1152	+	1	1152				blaADC-73	2023-08-08.2
blaADC-74	blaADC		extended-spectrum class C beta-lactamase ADC-74	core	AMR	AMR	BETA-LACTAM	CEPHALOSPORIN	WP_001211203.1	NG_048679.1	No	ALA14809.1	KP881234.1	+	1	1152	+	1	1152	26824943			blaADC-74	2023-08-08.2
blaADC-75	blaADC		extended-spectrum class C beta-lactamase ADC-75	core	AMR	AMR	BETA-LACTAM	CEPHALOSPORIN	WP_063857817.1	NG_048680.1	No	ALA14810.1	KP881235.1	+	1	1152	+	1	1152	26824943			blaADC-75	2023-08-08.2
blaADC-76	blaADC		extended-spectrum class C beta-lactamase ADC-76	core	AMR	AMR	BETA-LACTAM	CEPHALOSPORIN	WP_001211237.1	NG_048681.1	No	ALA14811.1	KP881236.1	+	1	1152	+	1	1152	26824943			blaADC-76	2023-08-08.2
blaADC-77	blaADC		extended-spectrum class C beta-lactamase ADC-77	core	AMR	AMR	BETA-LACTAM	CEPHALOSPORIN	WP_063857818.1	NG_048682.1	No	ALA14812.1	KP881237.1	+	54	1205	+	54	1205	26824943			blaADC-77	2023-08-08.2
blaADC-78	blaADC		extended-spectrum class C beta-lactamase ADC-78	core	AMR	AMR	BETA-LACTAM	CEPHALOSPORIN	WP_057691006.1	NG_048683.1	No	ALA14813.1	KP881238.1	+	1	1152	+	1	1152	26824943			blaADC-78	2023-08-08.2
blaADC-79	blaADC		extended-spectrum class C beta-lactamase ADC-79	core	AMR	AMR	BETA-LACTAM	CEPHALOSPORIN	WP_001159760.1	NG_048684.1	No	ALA14814.1	KP881239.1	+	1	1152	+	1	1152	26824943			blaADC-79	2023-08-08.2
blaADC-8	blaADC		ADC-like class C beta-lactamase ADC-8	core	AMR	AMR	BETA-LACTAM	CEPHALOSPORIN	WP_004923134.1	NG_048685.1	No	CAL25116.3	AM293332.3	+	1	1194	+	1	1194	17403709			blaADC-8	2023-08-08.2
blaADC-80	blaADC		extended-spectrum class C beta-lactamase ADC-80	core	AMR	AMR	BETA-LACTAM	CEPHALOSPORIN	WP_029424536.1	NG_048686.1	No	ALA14815.1	KP881240.1	+	1	1152	+	1	1152				blaADC-80	2023-08-08.2
blaADC-81	blaADC		extended-spectrum class C beta-lactamase ADC-81	core	AMR	AMR	BETA-LACTAM	CEPHALOSPORIN	WP_059262723.1	NG_048687.1	No	ALA14816.1	KP881241.1	+	1	1167	+	1	1167	26824943			blaADC-81	2023-08-08.2
blaADC-82	blaADC		extended-spectrum class C beta-lactamase ADC-82	core	AMR	AMR	BETA-LACTAM	CEPHALOSPORIN	WP_001211216.1	NG_050718.1	No	AFI94770.1	CP003500.1	-	1196033	1197184	+	101	1252				blaADC-82	2023-08-08.2
blaADC-83	blaADC		extended-spectrum class C beta-lactamase ADC-83	core	AMR	AMR	BETA-LACTAM	CEPHALOSPORIN	WP_068981615.1	NG_051447.1	No	ANW47146.1	KX599387.1	+	1	1152	+	1	1152				blaADC-83	2023-08-08.2
blaADC-84	blaADC		extended-spectrum class C beta-lactamase ADC-84	core	AMR	AMR	BETA-LACTAM	CEPHALOSPORIN	WP_068981616.1	NG_051448.1	No	ANW47149.1	KX599390.1	+	1	1152	+	1	1152				blaADC-84	2023-08-08.2
blaADC-85	blaADC		extended-spectrum class C beta-lactamase ADC-85	core	AMR	AMR	BETA-LACTAM	CEPHALOSPORIN	WP_068981617.1	NG_051449.1	No	ANW47142.1	KX599383.1	+	1	1152	+	1	1152				blaADC-85	2023-08-08.2
blaADC-86	blaADC		extended-spectrum class C beta-lactamase ADC-86	core	AMR	AMR	BETA-LACTAM	CEPHALOSPORIN	WP_068981618.1	NG_051450.1	No	ANW47143.1	KX599384.1	+	1	1152	+	1	1152				blaADC-86	2023-08-08.2
blaADC-87	blaADC		extended-spectrum class C beta-lactamase ADC-87	core	AMR	AMR	BETA-LACTAM	CEPHALOSPORIN	WP_068981619.1	NG_051451.1	No	ANW47154.1	KX599395.1	+	1	1152	+	1	1152				blaADC-87	2023-08-08.2
blaADC-88	blaADC		extended-spectrum class C beta-lactamase ADC-88	core	AMR	AMR	BETA-LACTAM	CEPHALOSPORIN	WP_001211221.1	NG_051452.1	No	ANW47135.1	KX599376.1	+	1	1152	+	1	1152				blaADC-88	2023-08-08.2
blaADC-89	blaADC		extended-spectrum class C beta-lactamase ADC-89	core	AMR	AMR	BETA-LACTAM	CEPHALOSPORIN	WP_068981620.1	NG_051453.1	No	ANW47136.1	KX599377.1	+	1	1152	+	1	1152				blaADC-89	2023-08-08.2
blaADC-90	blaADC		extended-spectrum class C beta-lactamase ADC-90	core	AMR	AMR	BETA-LACTAM	CEPHALOSPORIN	WP_068981621.1	NG_051454.1	No	ANW47147.1	KX599388.1	+	1	1152	+	1	1152				blaADC-90	2023-08-08.2
blaADC-91	blaADC		extended-spectrum class C beta-lactamase ADC-91	core	AMR	AMR	BETA-LACTAM	CEPHALOSPORIN	WP_068981622.1	NG_051455.1	No	ANW47132.1	KX599373.1	+	1	1152	+	1	1152				blaADC-91	2023-08-08.2
blaADC-92	blaADC		extended-spectrum class C beta-lactamase ADC-92	core	AMR	AMR	BETA-LACTAM	CEPHALOSPORIN	WP_068981623.1	NG_051456.1	No	ANW47134.1	KX599375.1	+	1	1152	+	1	1152				blaADC-92	2023-08-08.2
blaADC-93	blaADC		extended-spectrum class C beta-lactamase ADC-93	core	AMR	AMR	BETA-LACTAM	CEPHALOSPORIN	WP_068981624.1	NG_051457.1	No	ANW47145.1	KX599386.1	+	1	1152	+	1	1152				blaADC-93	2023-08-08.2
blaADC-94	blaADC		extended-spectrum class C beta-lactamase ADC-94	core	AMR	AMR	BETA-LACTAM	CEPHALOSPORIN	WP_068981625.1	NG_051458.1	No	ANW47137.1	KX599378.1	+	1	1152	+	1	1152				blaADC-94	2023-08-08.2
blaADC-95	blaADC		extended-spectrum class C beta-lactamase ADC-95	core	AMR	AMR	BETA-LACTAM	CEPHALOSPORIN	WP_068981626.1	NG_051459.1	No	ANW47153.1	KX599394.1	+	1	1152	+	1	1152				blaADC-95	2023-08-08.2
blaADC-96	blaADC		extended-spectrum class C beta-lactamase ADC-96	core	AMR	AMR	BETA-LACTAM	CEPHALOSPORIN	WP_068981627.1	NG_051460.1	No	ANW47150.1	KX599391.1	+	1	1167	+	1	1167				blaADC-96	2023-08-08.2
blaADC-97	blaADC		extended-spectrum class C beta-lactamase ADC-97	core	AMR	AMR	BETA-LACTAM	CEPHALOSPORIN	WP_068981628.1	NG_051461.1	No	ANW47139.1	KX599380.1	+	1	1152	+	1	1152				blaADC-97	2023-08-08.2
blaADC-98	blaADC		extended-spectrum class C beta-lactamase ADC-98	core	AMR	AMR	BETA-LACTAM	CEPHALOSPORIN	WP_068981629.1	NG_051462.1	No	ANW47138.1	KX599379.1	+	1	1152	+	1	1152				blaADC-98	2023-08-08.2
blaADC-99	blaADC		extended-spectrum class C beta-lactamase ADC-99	core	AMR	AMR	BETA-LACTAM	CEPHALOSPORIN	WP_068981630.1	NG_051463.1	No	ANW47140.1	KX599381.1	+	1	1152	+	1	1152				blaADC-99	2023-08-08.2
blaAER-1	blaAER		carbenicillin-hydrolyzing class A beta-lactamase AER-1	core	AMR	AMR	BETA-LACTAM	BETA-LACTAM	WP_063857819.1	NG_048688.1	No	AAC09015.1	U14748.1	+	325	1239	+	101	1015	3890725			blaAER-1	2023-08-08.2
blaAFM-1	blaAFM		subclass B1 metallo-beta-lactamase AFM-1	core	AMR	AMR	BETA-LACTAM	CARBAPENEM	WP_069953510.1	NG_063835.1	No	AYV97588.1	MK143105.1	+	1	804	+	1	804				blaAFM-1	2023-08-08.2
blaAFM-2	blaAFM		subclass B1 metallo-beta-lactamase AFM-2	core	AMR	AMR	BETA-LACTAM	CARBAPENEM	WP_204376224.1	NG_073458.1	No	QHT72950.1	MN968768.1	+	1	804	+	1	804				blaAFM-2	2023-08-08.2
blaAFM-3	blaAFM		subclass B1 metallo-beta-lactamase AFM-3	core	AMR	AMR	BETA-LACTAM	CARBAPENEM	WP_211862582.1	NG_074697.1	No	QTH36338.1	MW811438.1	+	1	804	+	1	804				blaAFM-3	2023-08-08.2
blaAFM-4	blaAFM		subclass B1 metallo-beta-lactamase AFM-4	core	AMR	AMR	BETA-LACTAM	CARBAPENEM	WP_240067717.1	NG_079223.1	No	UIC51886.1	OM049002.1	+	1	804	+	1	804				blaAFM-4	2023-08-08.2
blaAIM-1	blaAIM		subclass B3 metallo-beta-lactamase AIM-1	core	AMR	AMR	BETA-LACTAM	CARBAPENEM	WP_063857820.1	NG_048689.1	No	CAQ53840.1	AM998375.1	+	1173	2084	+	101	1012	2298588637255469			blaAIM-1	2023-08-08.2
blaAIM-2	blaAIM		subclass B3 metallo-beta-lactamase AIM-2	core	AMR	AMR	BETA-LACTAM	CARBAPENEM	WP_231869638.1	NG_078036.1	No	UBK05373.1	OK067203.1	+	246	1157	+	101	1012				blaAIM-2	2023-08-08.2
blaALG11-1	blaALG11		subclass B3 metallo-beta-lactamase ALG11-1	core	AMR	AMR	BETA-LACTAM	CARBAPENEM	WP_122630833.1	NG_062237.1	No	APR64489.1	KU167039.1	+	1	888	+	1	888	28082950			blaALG11-1	2023-08-08.2
blaALG6-1	blaALG6		subclass B3 metallo-beta-lactamase ALG6-1	core	AMR	AMR	BETA-LACTAM	CARBAPENEM	WP_122630832.1	NG_062236.1	No	APR64488.1	KU167038.1	+	1	957	+	1	957	28082950			blaALG6-1	2023-08-08.2
blaALI-1	blaALI		subclass B1 metallo-beta-lactamase ALI-1	core	AMR	AMR	BETA-LACTAM	CARBAPENEM	WP_026025287.1	NG_057427.1	Yes		FM178379.1	+	1323038	1323775	+	101	838				blaALI-1	2023-08-08.2
blaALI-2	blaALI		subclass B1 metallo-beta-lactamase ALI-2	core	AMR	AMR	BETA-LACTAM	CARBAPENEM	WP_065597326.1	NG_059328.1	No	OCH27094.1	MAJO01000013.1	-	122519	123256	+	101	838				blaALI-2	2023-08-08.2
blaAMZ-1	blaAMZ		class C beta-lactamase AMZ-1	core	AMR	AMR	BETA-LACTAM	CEPHALOSPORIN	WP_280147732.1	NG_203379.1	No	WGJ88903.1	CP123364.1	-	3554456	3555646	+	101	1291				blaAMZ-1	2023-08-08.2
blaANA-1	blaANA		subclass B1 metallo-beta-lactamase ANA-1	core	AMR	AMR	BETA-LACTAM	CARBAPENEM	WP_041449074.1	NG_057424.1	Yes		CP000769.1	+	2328891	2329658	+	101	868				blaANA-1	2023-08-08.2
	blaAQU		AQU family class C beta-lactamase	core	AMR	AMR	BETA-LACTAM	BETA-LACTAM	WP_099156042.1	NG_055647.1	No	BAM76830.1	AB765395.1	+	1	1143	+	1	1143	24055254			blaAQU	2023-08-08.2
	blaAQU		AQU family class C beta-lactamase	core	AMR	AMR	BETA-LACTAM	BETA-LACTAM	WP_148044401.1	NG_065838.1	No	AHF82023.1	KF730243.1	+	1	1143	+	1	1143				blaAQU	2023-08-08.2
	blaAQU		AQU family class C beta-lactamase	core	AMR	AMR	BETA-LACTAM	BETA-LACTAM	WP_148044402.1	NG_065839.1	No	AHF82024.1	KF730244.1	+	1	1149	+	1	1149				blaAQU	2023-08-08.2
blaAQU-1	blaAQU		extended-spectrum class C beta-lactamase AQU-1	core	AMR	AMR	BETA-LACTAM	CEPHALOSPORIN	WP_042888870.1	NG_066694.1	No	BAM76828.1	AB765393.1	+	112	1254	+	101	1243	24055254			blaAQU-1	2023-08-08.2
blaARL-1	blaARL		class A beta-lactamase ARL-1	core	AMR	AMR	BETA-LACTAM	BETA-LACTAM	WP_087587936.1	NG_054950.1	No	APY23859.1	KY363213.1	+	2237	3085	+	101	949	28497118			blaARL-1	2023-08-08.2
blaARL-2	blaARL		class A beta-lactamase ARL-2	core	AMR	AMR	BETA-LACTAM	BETA-LACTAM	WP_021459345.1	NG_054948.1	No	APY23841.1	KY363207.1	+	2237	3085	+	101	949	28497118			blaARL-2	2023-08-08.2
blaARL-3	blaARL		class A beta-lactamase ARL-3	core	AMR	AMR	BETA-LACTAM	BETA-LACTAM	WP_087587935.1	NG_054949.1	No	APY23844.1	KY363208.1	+	2237	3085	+	101	949	28497118			blaARL-3	2023-08-08.2
blaARL-4	blaARL		class A beta-lactamase ARL-4	core	AMR	AMR	BETA-LACTAM	BETA-LACTAM	WP_087587934.1	NG_054947.1	No	APY23838.1	KY363206.1	+	2237	3085	+	101	949	28497118			blaARL-4	2023-08-08.2
blaARL-5	blaARL		class A beta-lactamase ARL-5	core	AMR	AMR	BETA-LACTAM	BETA-LACTAM	WP_087587937.1	NG_054951.1	No	APY23862.1	KY363214.1	+	2238	3086	+	101	949	28497118			blaARL-5	2023-08-08.2
blaARL-6	blaARL		class A beta-lactamase ARL-6	core	AMR	AMR	BETA-LACTAM	BETA-LACTAM	WP_087587938.1	NG_054952.1	No	APY23865.1	KY464892.1	+	2237	3085	+	101	949	28497118			blaARL-6	2023-08-08.2
blaAST-1	blaAST		broad-spectrum class A beta-lactamase AST-1	core	AMR	AMR	BETA-LACTAM	BETA-LACTAM	WP_063857821.1	NG_048690.1	No	AAG44836.1	AF279904.1	+	160	1092	+	101	1033	11181374			blaAST-1	2023-08-08.2
blaASU1-1	blaASU1		class A beta-lactamase ASU1-1	core	AMR	AMR	BETA-LACTAM	CEPHALOSPORIN	WP_219860711.1	NG_076656.1	No	QWJ89340.1	MZ126682.1	+	1	960	+	1	960	36626997		blaSSA	blaASU1-1	2023-08-08.2
blaAXC-1	blaAXC		carbapenem-hydrolyzing class A beta-lactamase AXC-1	core	AMR	AMR	BETA-LACTAM	CARBAPENEM	WP_020924773.1	NG_061617.1	No	ATG32091.1	MF767301.1	+	987	1883	+	101	997				blaAXC-1	2023-08-08.2
blaAXC-2	blaAXC		carbapenem-hydrolyzing class A beta-lactamase AXC-2	core	AMR	AMR	BETA-LACTAM	CARBAPENEM	WP_100505522.1	NG_066501.1	No	AXM44138.1	MH742744.1	+	1	897	+	1	897				blaAXC-2	2023-08-08.2
blaAXC-3	blaAXC		carbapenem-hydrolyzing class A beta-lactamase AXC-3	core	AMR	AMR	BETA-LACTAM	CARBAPENEM	WP_081330264.1	NG_066502.1	No	AXM44139.1	MH742745.1	+	1	897	+	1	897				blaAXC-3	2023-08-08.2
blaAXC-4	blaAXC		carbapenem-hydrolyzing class A beta-lactamase AXC-4	core	AMR	AMR	BETA-LACTAM	CARBAPENEM	WP_150823464.1	NG_066503.1	No	QEJ74006.1	MN339509.1	+	1	897	+	1	897				blaAXC-4	2023-08-08.2
blaAXC-5	blaAXC		carbapenem-hydrolyzing class A beta-lactamase AXC-5	core	AMR	AMR	BETA-LACTAM	CARBAPENEM	WP_150823465.1	NG_066504.1	No	QEJ80833.1	MN370453.1	+	1	897	+	1	897				blaAXC-5	2023-08-08.2
blaAXC-6	blaAXC		carbapenem-hydrolyzing class A beta-lactamase AXC-6	core	AMR	AMR	BETA-LACTAM	CARBAPENEM	WP_213994577.1	NG_074698.1	No	QUR41148.1	MZ025964.1	+	1	897	+	1	897				blaAXC-6	2023-08-08.2
blaAXC-7	blaAXC		carbapenem-hydrolyzing class A beta-lactamase AXC-7	core	AMR	AMR	BETA-LACTAM	CARBAPENEM	WP_231873785.1	NG_078067.1	No	UGN25768.1	OL516042.1	+	1	897	+	1	897				blaAXC-7	2023-08-08.2
blaB-1	blaB		subclass B1 metallo-beta-lactamase BlaB-1	core	AMR	AMR	BETA-LACTAM	CARBAPENEM	WP_029729112.1	NG_048691.1	No	CAA65601.1	X96858.1	+	114	863	+	101	850	10817691			blaB-1	2023-08-08.2
blaB-10	blaB		subclass B1 metallo-beta-lactamase BlaB-10	core	AMR	AMR	BETA-LACTAM	CARBAPENEM	WP_078782085.1	NG_077980.1	Yes		MAHD01000015.1	+	28867	29616	+	101	850				blaB-10	2023-08-08.2
blaB-11	blaB		subclass B1 metallo-beta-lactamase BlaB-11	core	AMR	AMR	BETA-LACTAM	CARBAPENEM	WP_063857823.1	NG_048693.1	No	AAQ54755.1	AY348326.1	+	1	750	+	1	750				blaB-11	2023-08-08.2
blaB-12	blaB		subclass B1 metallo-beta-lactamase BlaB-12	core	AMR	AMR	BETA-LACTAM	CARBAPENEM	WP_063857824.1	NG_048694.1	No	ABQ84947.1	EF595958.1	+	1	750	+	1	750				blaB-12	2023-08-08.2
blaB-13	blaB		subclass B1 metallo-beta-lactamase BlaB-13	core	AMR	AMR	BETA-LACTAM	CARBAPENEM	WP_063857825.1	NG_048695.1	No	ABQ84948.1	EF595959.1	+	1	750	+	1	750				blaB-13	2023-08-08.2
blaB-14	blaB		subclass B1 metallo-beta-lactamase BlaB-14	core	AMR	AMR	BETA-LACTAM	CARBAPENEM	WP_078394827.1	NG_048696.2	Yes		JN635697.1	+	970	1719	+	101	850				blaB-14	2023-08-08.2
blaB-15	blaB		subclass B1 metallo-beta-lactamase BlaB-15	core	AMR	AMR	BETA-LACTAM	CARBAPENEM	WP_140423306.1	NG_065421.1	No	AKJ86507.1	KR054962.1	+	1	750	+	1	750				blaB-15	2023-08-08.2
blaB-16	blaB		subclass B1 metallo-beta-lactamase BlaB-16	core	AMR	AMR	BETA-LACTAM	CARBAPENEM	WP_086980232.1	NG_067205.1	No	QDB65119.1	MK955937.1	+	1	750	+	1	750				blaB-16	2023-08-08.2
blaB-17	blaB		subclass B1 metallo-beta-lactamase BlaB-17	core	AMR	AMR	BETA-LACTAM	CARBAPENEM	WP_021348010.1	NG_067206.1	No	CDN73485.1	CCAB010000101.1	-	91258	92007	+	101	850				blaB-17	2023-08-08.2
blaB-18	blaB		subclass B1 metallo-beta-lactamase BlaB-18	core	AMR	AMR	BETA-LACTAM	CARBAPENEM	WP_078691467.1	NG_067207.1	No	ATC35781.1	CP023401.1	-	1290529	1291278	+	101	850				blaB-18	2023-08-08.2
blaB-19	blaB		subclass B1 metallo-beta-lactamase BlaB-19	core	AMR	AMR	BETA-LACTAM	CARBAPENEM	WP_019051344.1	NG_067208.1	No	AQX05318.1	CP016376.1	+	1885938	1886687	+	101	850				blaB-19	2023-08-08.2
blaB-2	blaB		subclass B1 metallo-beta-lactamase BlaB-2	core	AMR	AMR	BETA-LACTAM	CARBAPENEM	WP_063857826.1	NG_048697.1	No	AAD43145.1	AF126542.1	+	866	1615	+	101	850	10817691			blaB-2	2023-08-08.2
blaB-20	blaB		subclass B1 metallo-beta-lactamase BlaB-20	core	AMR	AMR	BETA-LACTAM	CARBAPENEM	WP_101360538.1	NG_067209.1	No	PKR31511.1	PJMA01000002.1	-	2269755	2270504	+	101	850				blaB-20	2023-08-08.2
blaB-21	blaB		subclass B1 metallo-beta-lactamase BlaB-21	core	AMR	AMR	BETA-LACTAM	CARBAPENEM	WP_029728367.1	NG_067210.1	No	AIL46641.1	CP007547.1	-	3053572	3054321	+	101	850	12019109			blaB-21	2023-08-08.2
blaB-22	blaB		subclass B1 metallo-beta-lactamase BlaB-22	core	AMR	AMR	BETA-LACTAM	CARBAPENEM	WP_068801164.1	NG_067211.1	No	OPB64500.1	MAHV01000018.1	+	286286	287035	+	101	850				blaB-22	2023-08-08.2
blaB-23	blaB		subclass B1 metallo-beta-lactamase BlaB-23	core	AMR	AMR	BETA-LACTAM	CARBAPENEM	WP_069214019.1	NG_067212.1	No	ODM55343.1	MCJH01000002.1	+	555534	556283	+	101	850				blaB-23	2023-08-08.2
blaB-24	blaB		subclass B1 metallo-beta-lactamase BlaB-24	core	AMR	AMR	BETA-LACTAM	CARBAPENEM	WP_078704370.1	NG_067213.1	No	OPC66432.1	MAHW01000003.1	+	74853	75602	+	101	850				blaB-24	2023-08-08.2
blaB-25	blaB		subclass B1 metallo-beta-lactamase BlaB-25	core	AMR	AMR	BETA-LACTAM	CARBAPENEM	WP_078702010.1	NG_067214.1	No	ATL43418.1	CP023746.1	-	1959542	1960291	+	101	850				blaB-25	2023-08-08.2
blaB-26	blaB		subclass B1 metallo-beta-lactamase BlaB-26	core	AMR	AMR	BETA-LACTAM	CARBAPENEM	WP_065083535.1	NG_067215.1	No	OBS11210.1	LSGQ01000033.1	-	144606	145355	+	101	850				blaB-26	2023-08-08.2
blaB-27	blaB		subclass B1 metallo-beta-lactamase BlaB-27	core	AMR	AMR	BETA-LACTAM	CARBAPENEM	WP_078772815.1	NG_067980.2	Yes		MAHX01000018.1	-	342306	343055	+	101	850				blaB-27	2023-08-08.2
blaB-28	blaB		subclass B1 metallo-beta-lactamase BlaB-28	core	AMR	AMR	BETA-LACTAM	CARBAPENEM	WP_107808007.1	NG_076849.1	Yes		QBUH01000004.1	+	37768	38517	+	101	850				blaB-28	2023-08-08.2
blaB-29	blaB		subclass B1 metallo-beta-lactamase BlaB-29	core	AMR	AMR	BETA-LACTAM	CARBAPENEM	WP_081318900.1	NG_067982.1	Yes		LPXG01000019.1	+	75653	76402	+	101	850				blaB-29	2023-08-08.2
blaB-3	blaB		subclass B1 metallo-beta-lactamase BlaB-3	core	AMR	AMR	BETA-LACTAM	CARBAPENEM	WP_063857827.1	NG_048698.1	No	AAD43582.1	AF162284.1	+	1	750	+	1	750	10817691			blaB-3	2023-08-08.2
blaB-30	blaB		subclass B1 metallo-beta-lactamase BlaB-30	core	AMR	AMR	BETA-LACTAM	CARBAPENEM	WP_087094142.1	NG_068164.1	Yes		FTRB01000015.1	-	1693	2442	+	101	850				blaB-30	2023-08-08.2
blaB-31	blaB		subclass B1 metallo-beta-lactamase BlaB-31	core	AMR	AMR	BETA-LACTAM	CARBAPENEM	WP_078675249.1	NG_067216.1	No	ABO21420.1	EF394445.1	+	1	750	+	1	750				blaB-31	2023-08-08.2
blaB-32	blaB		subclass B1 metallo-beta-lactamase BlaB-32	core	AMR	AMR	BETA-LACTAM	CARBAPENEM	WP_078723747.1	NG_067217.1	No	OPC44483.1	MAHO01000018.1	-	260028	260777	+	101	850				blaB-32	2023-08-08.2
blaB-33	blaB		subclass B1 metallo-beta-lactamase BlaB-33	core	AMR	AMR	BETA-LACTAM	CARBAPENEM	WP_065161001.1	NG_067218.1	No	AKH95151.1	CP006576.1	-	2413569	2414318	+	101	850				blaB-33	2023-08-08.2
blaB-34	blaB		subclass B1 metallo-beta-lactamase BlaB-34	core	AMR	AMR	BETA-LACTAM	CARBAPENEM	WP_078678782.1	NG_067983.2	Yes		MAHQ01000013.1	-	202241	202990	+	101	850				blaB-34	2023-08-08.2
blaB-35	blaB		subclass B1 metallo-beta-lactamase BlaB-35	core	AMR	AMR	BETA-LACTAM	CARBAPENEM	WP_078793100.1	NG_067219.1	No	OPB96693.1	MAGZ01000015.1	-	30075	30824	+	101	850				blaB-35	2023-08-08.2
blaB-36	blaB		subclass B1 metallo-beta-lactamase BlaB-36	core	AMR	AMR	BETA-LACTAM	CARBAPENEM	WP_080889626.1	NG_067984.1	Yes		CP011059.1	+	4060309	4061058	+	101	850				blaB-36	2023-08-08.2
blaB-37	blaB		subclass B1 metallo-beta-lactamase BlaB-37	core	AMR	AMR	BETA-LACTAM	CARBAPENEM	WP_078798391.1	NG_149656.1	No	OPC34432.1	MAHK01000015.1	-	140190	140933	+	101	844				blaB-37	2023-08-08.2
blaB-38	blaB		subclass B1 metallo-beta-lactamase BlaB-38	core	AMR	AMR	BETA-LACTAM	CARBAPENEM	WP_078795346.1	NG_067220.1	No	OPB88073.1	MAGX01000004.1	+	241714	242463	+	101	850				blaB-38	2023-08-08.2
blaB-39	blaB		subclass B1 metallo-beta-lactamase BlaB-39	core	AMR	AMR	BETA-LACTAM	CARBAPENEM	WP_078778510.1	NG_067985.1	Yes		MBDS01000014.1	+	333897	334646	+	101	850				blaB-39	2023-08-08.2
blaB-5	blaB		subclass B1 metallo-beta-lactamase BlaB-5	core	AMR	AMR	BETA-LACTAM	CARBAPENEM	WP_063857828.1	NG_048699.1	No	AAF89159.1	AF189303.1	+	1	750	+	1	750	10858348			blaB-5	2023-08-08.2
blaB-6	blaB		subclass B1 metallo-beta-lactamase BlaB-6	core	AMR	AMR	BETA-LACTAM	CARBAPENEM	WP_068791546.1	NG_068504.1	No	OPC68803.1	MAHY01000013.1	+	28740	29489	+	101	850				blaB-6	2023-08-08.2
blaB-7	blaB		subclass B1 metallo-beta-lactamase BlaB-7	core	AMR	AMR	BETA-LACTAM	CARBAPENEM	WP_078402391.1	NG_077981.1	Yes		MAIC01000004.1	+	23444	24193	+	101	850				blaB-7	2023-08-08.2
blaB-8	blaB		subclass B1 metallo-beta-lactamase BlaB-8	core	AMR	AMR	BETA-LACTAM	CARBAPENEM	WP_078721108.1	NG_077979.1	Yes		MAHB01000007.1	+	315200	315949	+	101	850				blaB-8	2023-08-08.2
blaB-9	blaB		subclass B1 metallo-beta-lactamase BlaB-9	core	AMR	AMR	BETA-LACTAM	CARBAPENEM	WP_081321989.1	NG_077978.1	Yes		LIQC01000014.1	+	42827	43576	+	101	850				blaB-9	2023-08-08.2
blaPEDO-3	blaB1PEDO		subclass B1 metallo-beta-lactamase PEDO-3	core	AMR	AMR	BETA-LACTAM	CARBAPENEM	WP_063864592.1	NG_049959.1	No	AJP77076.1	KP109679.1	-	2261	2974	+	101	814	26482314			blaPEDO-3	2023-08-08.2
blaPEDO-1	blaB3PEDO		subclass B3 metallo-beta-lactamase PEDO-1	core	AMR	AMR	BETA-LACTAM	CARBAPENEM	WP_063864590.1	NG_049957.1	No	AJP77059.1	KP109677.1	+	4319	5179	+	101	961	26482314			blaPEDO-1	2023-08-08.2
blaPEDO-2	blaB3PEDO		subclass B3 metallo-beta-lactamase PEDO-2	core	AMR	AMR	BETA-LACTAM	CARBAPENEM	WP_063864591.1	NG_049958.1	No	AJP77071.1	KP109678.1	+	5818	6675	+	101	958	26482314			blaPEDO-2	2023-08-08.2
blaB3SU1-1	blaB3SU1		subclass B3 metallo-beta-lactamase B3SU1-1	core	AMR	AMR	BETA-LACTAM	CEPHALOSPORIN	WP_219860712.1	NG_076657.1	No	QWJ89341.1	MZ126683.1	+	1	912	+	1	912	36626997		blaSSB1	blaB3SU1-1	2023-08-08.2
blaB3SU2-1	blaB3SU2		subclass B3 metallo-beta-lactamase B3SU2-1	core	AMR	AMR	BETA-LACTAM	CEPHALOSPORIN	WP_219860713.1	NG_076658.1	No	QWJ89342.1	MZ126684.1	+	1	882	+	1	882	36626997		blaSSB2	blaB3SU2-1	2023-08-08.2
blaBAT-1	blaBAT		class D beta-lactamase BAT-1	core	AMR	AMR	BETA-LACTAM	BETA-LACTAM	WP_003328240.1	NG_050940.1	No	ADP31031.1	CP002207.1	+	67027	67833	+	101	907				blaBAT-1	2023-08-08.2
	blaBBI		BBI family class A beta-lactamase	core	AMR	AMR	BETA-LACTAM	BETA-LACTAM	WP_087344360.1	NG_063819.1	No	ATL63231.1	KY753882.1	+	1	915	+	1	915				blaBBI	2023-08-08.2
blaBCL-1	blaBCL		class A beta-lactamase BCL-1	core	AMR	AMR	BETA-LACTAM	BETA-LACTAM	WP_065825670.1	NG_051318.1	No	ALA52629.1	CP012475.1	+	1753208	1754113	+	101	1006				blaBCL-1	2023-08-08.2
blaBEL-1	blaBEL		extended-spectrum class A beta-lactamase BEL-1	core	AMR	AMR	BETA-LACTAM	CEPHALOSPORIN	WP_063857830.1	NG_048704.1	No	AAZ04368.1	DQ089809.1	+	1006	1857	+	101	952	1612704837255469			blaBEL-1	2023-08-08.2
blaBEL-2	blaBEL		extended-spectrum class A beta-lactamase BEL-2	core	AMR	AMR	BETA-LACTAM	CEPHALOSPORIN	WP_063857831.1	NG_048705.1	No	ACV69996.1	FJ666063.1	+	1	852	+	1	852	1988437837255469			blaBEL-2	2023-08-08.2
blaBEL-3	blaBEL		extended-spectrum class A beta-lactamase BEL-3	core	AMR	AMR	BETA-LACTAM	CEPHALOSPORIN	WP_063857832.1	NG_048706.1	No	ACT09140.1	GQ202694.1	+	1	852	+	1	852	19933793			blaBEL-3	2023-08-08.2
blaBEL-4	blaBEL		extended-spectrum class A beta-lactamase BEL-4	core	AMR	AMR	BETA-LACTAM	CEPHALOSPORIN	WP_065158950.1	NG_050978.1	No	ANM44757.1	KX388629.1	+	1	852	+	1	852				blaBEL-4	2023-08-08.2
blaBES-1	blaBES		extended spectrum class A beta-lactamase BES-1	core	AMR	AMR	BETA-LACTAM	CEPHALOSPORIN	WP_015060700.1	NG_048707.1	No	AAF61147.1	AF234999.1	+	190	1068	+	101	979	11036023			blaBES-1	2023-08-08.2
blaBIC-1	blaBIC		carbapenem-hydrolyzing class A beta-lactamase BIC-1	core	AMR	AMR	BETA-LACTAM	CARBAPENEM	WP_063857833.1	NG_048708.1	No	ADB56658.1	GQ260093.1	+	1	885	+	1	885	19901091			blaBIC-1	2023-08-08.2
blaBIC-2	blaBIC		carbapenem-hydrolyzing class A beta-lactamase BIC-2	core	AMR	AMR	BETA-LACTAM	CARBAPENEM	WP_304486998.1	NG_228667.1	No	WKD79667.1	OR143113.1	+	121	1005	+	101	985				blaBIC-2	2023-08-08.2
blaBIM-1	blaBIM		subclass B1 metallo-beta-lactamase BIM-1	core	AMR	AMR	BETA-LACTAM	CARBAPENEM	WP_099592735.1	NG_203380.1	No	ANY85569.1	CP016446.1	-	14509	15246	+	101	838	37038995			blaBIM-1	2023-08-08.2
	blaBJP		BJP family subclass B3 metallo-beta-lactamase	core	AMR	AMR	BETA-LACTAM	CARBAPENEM	WP_015684602.1	NG_055769.1	No	BAL75272.1	AP012279.1	-	2172317	2173201	+	101	985				blaBJP	2023-08-08.2
blaBJP-1	blaBJP		subclass B3 metallo-beta-lactamase BJP-1	core	AMR	AMR	BETA-LACTAM	CARBAPENEM	WP_011088970.1	NG_048709.1	No	BAC51495.1	BA000040.2	+	6850268	6851152	+	101	985	16723554			blaBJP-1	2023-08-08.2
blaBKC-1	blaBKC		carbapenem-hydrolyzing class A beta-lactamase BKC-1	core	AMR	AMR	BETA-LACTAM	CARBAPENEM	WP_063857834.1	NG_048710.1	No	AKD43328.1	KP689347.1	-	8603	9544	+	101	1042	2605538434154411			blaBKC-1	2023-08-08.2
blaBKC-2	blaBKC		carbapenem-hydrolyzing class A beta-lactamase BKC-2	core	AMR	AMR	BETA-LACTAM	CARBAPENEM	WP_171476787.1	NG_068505.1	No	QJR96167.1	MT427610.1	+	1	942	+	1	942				blaBKC-2	2023-08-08.2
blaBOR-1	blaBOR		class A beta-lactamase BOR-1	core	AMR	AMR	BETA-LACTAM	BETA-LACTAM	WP_010926363.1	NG_079224.1	No	CAE32545.1	BX640443.1	+	107142	108059	+	101	1018	15917575			blaBOR-1	2023-08-08.2
blaBPU-1	blaBPU		class D beta-lactamase BPU-1	core	AMR	AMR	BETA-LACTAM	CEPHALOSPORIN	WP_041816295.1	NG_050941.1	No	ABV63006.2	CP000813.4	-	2349399	2350187	+	101	889	26551395			blaBPU-1	2023-08-08.2
blaBRO-1	blaBRO		class A beta-lactamase BRO-1	core	AMR	AMR	BETA-LACTAM	BETA-LACTAM	WP_003657002.1	NG_048711.1	No	AAA92126.1	U49269.2	+	1976	2917	+	101	1042	8849261			blaBRO-1	2023-08-08.2
blaBRO-2	blaBRO		class A beta-lactamase BRO-2	core	AMR	AMR	BETA-LACTAM	BETA-LACTAM	WP_003665544.1	NG_054940.1	No	ADG61848.1	CP002005.1	+	1565907	1566848	+	101	1042	8849261			blaBRO-2	2023-08-08.2
blaBSU-1	blaBSU		class D beta-lactamase BSU-1	core	AMR	AMR	BETA-LACTAM	BETA-LACTAM	WP_003235647.1	NG_050942.1	No	ELS62907.1	AMXN01000001.1	+	303499	304302	+	101	904				blaBSU-1	2023-08-08.2
blaBUT-1	blaBUT		extended-spectrum class C beta-lactamase BUT-1	core	AMR	AMR	BETA-LACTAM	CEPHALOSPORIN	WP_104531863.1	NG_056480.1	No	CAC94553.1	AJ415568.1	+	1002	2153	+	101	1252				blaBUT-1	2023-08-08.2
blaBUT-2	blaBUT		class C beta-lactamase BUT-2	core	AMR	AMR	BETA-LACTAM	BETA-LACTAM	WP_104531864.1	NG_056481.1	Yes		AF440406.1	+	1002	2153	+	101	1252	12127496			blaBUT-2	2023-08-08.2
	blaC		class A beta-lactamase BlaC	core	AMR	AMR	BETA-LACTAM	BETA-LACTAM	WP_003410677.1	NG_047489.1	No	AAB07556.1	U67924.1	+	277	1200	+	101	1024	9145897			blaC	2023-08-08.2
blaCAE-1	blaCAE		broad-spectrum class A beta-lactamase CAE-1	core	AMR	AMR	BETA-LACTAM	CEPHALOSPORIN	WP_158386862.1	NG_156996.1	Yes		CP104280.1	-	77944	78852	+	101	1009	36869066			blaCAE-1	2023-08-08.2
blaCAM-1	blaCAM		subclass B1 metallo-beta-lactamase CAM-1	core	AMR	AMR	BETA-LACTAM	CARBAPENEM	WP_148044405.1	NG_065859.1	No	AVX51087.1	MG430339.1	+	67104	67829	+	101	826	30789204			blaCAM-1	2023-08-08.2
blaCAR-1	blaCAR		subclass B3 metallo-beta-lactamase CAR-1	core	AMR	AMR	BETA-LACTAM	CARBAPENEM	WP_011094382.1	NG_048712.1	No	CAG75749.1	BX950851.1	+	3193309	3194337	+	101	1129				blaCAR-1	2023-08-08.2
blaCARB-17	blaCARB		carbenicillin-hydrolyzing class A beta-lactamase CARB-17	core	AMR	AMR	BETA-LACTAM	BETA-LACTAM	WP_023624728.1	NG_048719.1	No	AIL92326.1	KJ934265.1	+	1	852	+	1	852	25801555			blaCARB-17	2023-08-08.2
blaCARB-18	blaCARB		carbenicillin-hydrolyzing class A beta-lactamase CARB-18	core	AMR	AMR	BETA-LACTAM	BETA-LACTAM	WP_005459715.1	NG_048720.1	No	AIL92327.1	KJ934266.1	+	1	852	+	1	852			blaCARB-37	blaCARB-18	2023-08-08.2
blaCARB-19	blaCARB		carbenicillin-hydrolyzing class A beta-lactamase CARB-19	core	AMR	AMR	BETA-LACTAM	BETA-LACTAM	WP_063857870.1	NG_048721.1	No	AIL92328.1	KJ934267.1	+	1	852	+	1	852				blaCARB-19	2023-08-08.2
blaCARB-20	blaCARB		carbenicillin-hydrolyzing class A beta-lactamase CARB-20	core	AMR	AMR	BETA-LACTAM	BETA-LACTAM	WP_020835015.1	NG_054946.1	No	OMC60245.1	JFFP02000005.1	-	326457	327308	+	101	952	23469330			blaCARB-20	2023-08-08.2
blaCARB-21	blaCARB		carbenicillin-hydrolyzing class A beta-lactamase CARB-21	core	AMR	AMR	BETA-LACTAM	BETA-LACTAM	WP_025632811.1	NG_048724.1	Yes		CP006005.1	+	1728817	1729668	+	101	952				blaCARB-21	2023-08-08.2
blaCARB-22	blaCARB		carbenicillin-hydrolyzing class A beta-lactamase CARB-22	core	AMR	AMR	BETA-LACTAM	BETA-LACTAM	WP_005479236.1	NG_048725.1	No	BAC61820.1	BA000032.2	-	476708	477559	+	101	952				blaCARB-22	2023-08-08.2
blaCARB-23	blaCARB		carbenicillin-hydrolyzing class A beta-lactamase CARB-23	core	AMR	AMR	BETA-LACTAM	BETA-LACTAM	WP_025442943.1	NG_048726.1	Yes		CP007005.1	+	1250346	1251203	+	101	958				blaCARB-23	2023-08-08.2
blaCARB-24	blaCARB		carbenicillin-hydrolyzing class A beta-lactamase CARB-24	core	AMR	AMR	BETA-LACTAM	BETA-LACTAM	WP_031413517.1	NG_048727.1	No	DAA64871.1	BK008907.1	+	1	852	+	1	852	25801555			blaCARB-24	2023-08-08.2
blaCARB-25	blaCARB		carbenicillin-hydrolyzing class A beta-lactamase CARB-25	core	AMR	AMR	BETA-LACTAM	BETA-LACTAM	WP_042771632.1	NG_048728.1	No	DAA64852.1	BK008888.1	+	1	852	+	1	852	25801555			blaCARB-25	2023-08-08.2
blaCARB-26	blaCARB		carbenicillin-hydrolyzing class A beta-lactamase CARB-26	core	AMR	AMR	BETA-LACTAM	BETA-LACTAM	WP_029795186.1	NG_048729.1	No	DAA64861.1	BK008897.1	+	1	852	+	1	852	25801555		blaCARB-39	blaCARB-26	2023-08-08.2
blaCARB-27	blaCARB		carbenicillin-hydrolyzing class A beta-lactamase CARB-27	core	AMR	AMR	BETA-LACTAM	BETA-LACTAM	WP_025623492.1	NG_048730.1	No	DAA64860.1	BK008896.1	+	1	852	+	1	852	25801555			blaCARB-27	2023-08-08.2
blaCARB-28	blaCARB		carbenicillin-hydrolyzing class A beta-lactamase CARB-28	core	AMR	AMR	BETA-LACTAM	BETA-LACTAM	WP_029839920.1	NG_048731.1	No	DAA64870.1	BK008906.1	+	1	852	+	1	852	25801555			blaCARB-28	2023-08-08.2
blaCARB-29	blaCARB		carbenicillin-hydrolyzing class A beta-lactamase CARB-29	core	AMR	AMR	BETA-LACTAM	BETA-LACTAM	WP_029834158.1	NG_048732.1	No	DAA64869.1	BK008905.1	+	1	852	+	1	852	25801555			blaCARB-29	2023-08-08.2
blaCARB-30	blaCARB		carbenicillin-hydrolyzing class A beta-lactamase CARB-30	core	AMR	AMR	BETA-LACTAM	BETA-LACTAM	WP_005498292.1	NG_048734.1	No	DAA64857.1	BK008893.1	+	1	852	+	1	852	25801555			blaCARB-30	2023-08-08.2
blaCARB-31	blaCARB		carbenicillin-hydrolyzing class A beta-lactamase CARB-31	core	AMR	AMR	BETA-LACTAM	BETA-LACTAM	WP_025546314.1	NG_048735.1	No	DAA64859.1	BK008895.1	+	1	852	+	1	852	25801555			blaCARB-31	2023-08-08.2
blaCARB-32	blaCARB		carbenicillin-hydrolyzing class A beta-lactamase CARB-32	core	AMR	AMR	BETA-LACTAM	BETA-LACTAM	WP_029837067.1	NG_048736.1	No	DAA64856.1	BK008892.1	+	1	852	+	1	852	25801555			blaCARB-32	2023-08-08.2
blaCARB-33	blaCARB		carbenicillin-hydrolyzing class A beta-lactamase CARB-33	core	AMR	AMR	BETA-LACTAM	BETA-LACTAM	WP_025535332.1	NG_048737.1	No	DAA64867.1	BK008903.1	+	1	852	+	1	852	25801555			blaCARB-33	2023-08-08.2
blaCARB-34	blaCARB		carbenicillin-hydrolyzing class A beta-lactamase CARB-34	core	AMR	AMR	BETA-LACTAM	BETA-LACTAM	WP_029815111.1	NG_048738.1	No	DAA64865.1	BK008901.1	+	1	852	+	1	852	25801555			blaCARB-34	2023-08-08.2
blaCARB-35	blaCARB		carbenicillin-hydrolyzing class A beta-lactamase CARB-35	core	AMR	AMR	BETA-LACTAM	BETA-LACTAM	WP_025521699.1	NG_048739.1	No	DAA64864.1	BK008900.1	+	1	852	+	1	852	25801555			blaCARB-35	2023-08-08.2
blaCARB-36	blaCARB		carbenicillin-hydrolyzing class A beta-lactamase CARB-36	core	AMR	AMR	BETA-LACTAM	BETA-LACTAM	WP_025525762.1	NG_048740.1	No	DAA64866.1	BK008902.1	+	1	852	+	1	852	25801555			blaCARB-36	2023-08-08.2
blaCARB-38	blaCARB		carbenicillin-hydrolyzing class A beta-lactamase CARB-38	core	AMR	AMR	BETA-LACTAM	BETA-LACTAM	WP_025551322.1	NG_048741.1	No	DAA64862.1	BK008898.1	+	1	852	+	1	852	25801555			blaCARB-38	2023-08-08.2
blaCARB-40	blaCARB		carbenicillin-hydrolyzing class A beta-lactamase CARB-40	core	AMR	AMR	BETA-LACTAM	BETA-LACTAM	WP_025816575.1	NG_048743.1	No	DAA64853.1	BK008889.1	+	1	852	+	1	852	25801555			blaCARB-40	2023-08-08.2
blaCARB-41	blaCARB		carbenicillin-hydrolyzing class A beta-lactamase CARB-41	core	AMR	AMR	BETA-LACTAM	BETA-LACTAM	WP_025788060.1	NG_048744.1	No	DAA64854.1	BK008890.1	+	1	852	+	1	852	25801555			blaCARB-41	2023-08-08.2
blaCARB-42	blaCARB		carbenicillin-hydrolyzing class A beta-lactamase CARB-42	core	AMR	AMR	BETA-LACTAM	BETA-LACTAM	WP_005375420.1	NG_048745.1	No	DAA64858.1	BK008894.1	+	1	852	+	1	852	25801555			blaCARB-42	2023-08-08.2
blaCARB-43	blaCARB		carbenicillin-hydrolyzing class A beta-lactamase CARB-43	core	AMR	AMR	BETA-LACTAM	BETA-LACTAM	WP_025794721.1	NG_048746.1	No	DAA64855.1	BK008891.1	+	1	852	+	1	852	25801555			blaCARB-43	2023-08-08.2
blaCARB-44	blaCARB		carbenicillin-hydrolyzing class A beta-lactamase CARB-44	core	AMR	AMR	BETA-LACTAM	BETA-LACTAM	WP_042764055.1	NG_048747.1	No	KHF12803.1	JTGS01000066.1	-	360720	361571	+	101	952				blaCARB-44	2023-08-08.2
blaCARB-45	blaCARB		carbenicillin-hydrolyzing class A beta-lactamase CARB-45	core	AMR	AMR	BETA-LACTAM	BETA-LACTAM	WP_047706904.1	NG_048748.1	No	KHF09587.1	JTGR01000061.1	-	357012	357863	+	101	952				blaCARB-45	2023-08-08.2
blaCARB-46	blaCARB		carbenicillin-hydrolyzing class A beta-lactamase CARB-46	core	AMR	AMR	BETA-LACTAM	BETA-LACTAM	WP_031847165.1	NG_048749.2	No	OQU55212.1	JNTF02000020.1	+	268839	269690	+	101	952				blaCARB-46	2023-08-08.2
blaCARB-47	blaCARB		carbenicillin-hydrolyzing class A beta-lactamase CARB-47	core	AMR	AMR	BETA-LACTAM	BETA-LACTAM	WP_031841337.1	NG_050564.1	Yes		AVPX01000003.1	-	539751	540602	+	101	952				blaCARB-47	2023-08-08.2
blaCARB-48	blaCARB		carbenicillin-hydrolyzing class A beta-lactamase CARB-48	core	AMR	AMR	BETA-LACTAM	BETA-LACTAM	WP_025577435.1	NG_050604.1	Yes		JDFM01000025.1	-	10240	11091	+	101	952				blaCARB-48	2023-08-08.2
blaCARB-56	blaCARB		carbenicillin-hydrolyzing class A beta-lactamase CARB-56	core	AMR	AMR	BETA-LACTAM	BETA-LACTAM	WP_017821520.1	NG_074699.1	No	QVO43826.1	MZ092819.1	+	1	852	+	1	852				blaCARB-56	2023-08-08.2
blaCARB-57	blaCARB		carbenicillin-hydrolyzing class A beta-lactamase CARB-57	core	AMR	AMR	BETA-LACTAM	BETA-LACTAM	WP_005391263.1	NG_074700.1	No	QVO43827.1	MZ092820.1	+	1	852	+	1	852				blaCARB-57	2023-08-08.2
blaCAU-1	blaCAU		subclass B3 metallo-beta-lactamase CAU-1	core	AMR	AMR	BETA-LACTAM	CARBAPENEM	WP_063859390.1	NG_048755.1	No	CAC87665.1	AJ308331.1	+	1	870	+	1	870	12019096			blaCAU-1	2023-08-08.2
blaMBL1b	blaCAU		subclass B3 metallo-beta-lactamase MBL1b	core	AMR	AMR	BETA-LACTAM	CARBAPENEM	WP_063860835.1	NG_049292.1	No	CAC48262.1	AJ315850.1	+	1	870	+	1	870				blaMBL1b	2023-08-08.2
blaCBP-1	blaCBP		penicillin-hydrolyzing class A beta-lactamase CBP-1	core	AMR	AMR	BETA-LACTAM	BETA-LACTAM	WP_012704143.1	NG_048756.1	No	ALF06101.1	KP718480.1	+	1	927	+	1	927				blaCBP-1	2023-08-08.2
blaCDD-1	blaCDD		extended-spectrum class D beta-lactamase CDD-1	core	AMR	AMR	BETA-LACTAM	CEPHALOSPORIN	WP_009901927.1	NG_065860.1	No	EQE57104.1	AVGW01000021.1	+	23829	24767	+	101	1039	3056390534427801			blaCDD-1	2023-08-08.2
blaCDD-2	blaCDD		extended-spectrum class D beta-lactamase CDD-2	core	AMR	AMR	BETA-LACTAM	CEPHALOSPORIN	WP_021361759.1	NG_065861.1	No	EQE12244.1	AVGL01000014.1	+	49949	50875	+	101	1027	3056390534427801			blaCDD-2	2023-08-08.2
blaCFE-1	blaCFE		CMY-2 family cephalosporin-hydrolyzing class C beta-lactamase CFE-1	core	AMR	AMR	BETA-LACTAM	CEPHALOSPORIN	WP_032490699.1	NG_048757.1	No	BAC76072.1	AB107899.1	+	1008	2153	+	101	1246	15047515			blaCFE-1	2023-08-08.2
blaCFE-2	blaCFE		CMY-2 family class C beta-lactamase CFE-2	core	AMR	AMR	BETA-LACTAM	CEPHALOSPORIN	WP_128268234.1	NG_063837.1	No	AWX35642.1	MF543129.1	-	2484	3629	+	101	1246	29944954			blaCFE-2	2023-08-08.2
blaCGA-1	blaCGA		extended-spectrum class A beta-lactamase CGA-1	core	AMR	AMR	BETA-LACTAM	CEPHALOSPORIN	WP_002977989.1	NG_048758.1	No	AAL55262.1	AF339733.1	+	437	1315	+	101	979	11897576			blaCGA-1	2023-08-08.2
blaCHM-1	blaCHM		subclass B1 metallo-beta-lactamase CHM-1	core	AMR	AMR	BETA-LACTAM	CARBAPENEM	WP_202272142.1	NG_203381.1	No	QAT79363.1	MK401906.1	+	1	759	+	1	759	37047008			blaCHM-1	2023-08-08.2
blaCIA-1	blaCIA		extended-spectrum class A beta-lactamase CIA-1	core	AMR	AMR	BETA-LACTAM	CEPHALOSPORIN	WP_034735227.1	NG_048759.1	No	BAL40892.1	AB639753.1	+	1	879	+	1	879	22083470			blaCIA-1	2023-08-08.2
blaCIA-2	blaCIA		extended-spectrum class A beta-lactamase CIA-2	core	AMR	AMR	BETA-LACTAM	CEPHALOSPORIN	WP_063859465.1	NG_048760.1	No	BAL40893.1	AB674566.1	+	1	879	+	1	879	22083470			blaCIA-2	2023-08-08.2
blaCIA-3	blaCIA		extended-spectrum class A beta-lactamase CIA-3	core	AMR	AMR	BETA-LACTAM	CEPHALOSPORIN	WP_063859478.1	NG_048761.1	No	BAL40894.1	AB674567.1	+	1	879	+	1	879	22083470			blaCIA-3	2023-08-08.2
blaCIA-4	blaCIA		extended-spectrum class A beta-lactamase CIA-4	core	AMR	AMR	BETA-LACTAM	CEPHALOSPORIN	WP_027373439.1	NG_048762.1	No	BAL40895.1	AB674568.1	+	1	879	+	1	879	22083470			blaCIA-4	2023-08-08.2
blaCKO-1	blaCKO		MAL/CKO family class A beta-lactamase CKO-1	core	AMR	AMR	BETA-LACTAM	BETA-LACTAM	WP_063859542.1	NG_048763.1	No	AAL85333.1	AF477396.1	+	1	903	+	1	903	16445758			blaCKO-1	2023-08-08.2
blaMAL-1	blaCKO		MAL/CKO family class A beta-lactamase MAL-1	core	AMR	AMR	BETA-LACTAM	BETA-LACTAM	WP_063860833.1	NG_049290.1	No	CAC33434.1	AJ277209.1	+	12	914	+	12	914				blaMAL-1	2023-08-08.2
blaMAL-2	blaCKO		MAL/CKO family class A beta-lactamase MAL-2	core	AMR	AMR	BETA-LACTAM	BETA-LACTAM	WP_063860834.1	NG_049291.1	No	AAP80386.1	AF359512.1	+	3	902	+	3	902				blaMAL-2	2023-08-08.2
blaCMA-1	blaCMA		class C beta-lactamase CMA-1	core	AMR	AMR	BETA-LACTAM	CEPHALOTHIN	WP_032974004.1	NG_062222.1	No	AHB24364.1	KF640251.1	+	118	1245	+	101	1228				blaCMA-1	2023-08-08.2
blaCMA-2	blaCMA		class C beta-lactamase CMA-2	core	AMR	AMR	BETA-LACTAM	CEPHALOTHIN	WP_105620838.1	NG_062212.1	No	AGI17580.1	KC665723.1	+	117	1244	+	101	1228				blaCMA-2	2023-08-08.2
blaCME-1	blaCME		extended-spectrum class A beta-lactamase CME-1	core	AMR	AMR	BETA-LACTAM	CEPHALOSPORIN	WP_059330348.1	NG_048764.1	No	CAB55427.1	AJ006275.1	+	72	959	+	72	959	10471563			blaCME-1	2023-08-08.2
blaCME-2	blaCME		extended-spectrum class A beta-lactamase CME-2	core	AMR	AMR	BETA-LACTAM	CEPHALOSPORIN	WP_063859570.1	NG_048765.1	No	ABO21421.1	EF394446.1	+	1	894	+	1	894	10602714			blaCME-2	2023-08-08.2
blaCME-3	blaCME		extended-spectrum class A beta-lactamase CME-3	core	AMR	AMR	BETA-LACTAM	CEPHALOSPORIN	WP_009085188.1	NG_078057.1	No	UFK32676.1	OL542677.1	+	1	900	+	1	900				blaCME-3	2023-08-08.2
blaCMH-1	blaCMH		extended-spectrum class C beta-lactamase CMH-1	core	AMR	AMR	BETA-LACTAM	CEPHALOSPORIN	WP_063859580.1	NG_048766.1	No	AFI56422.1	JQ673557.1	+	1	1146	+	1	1146	30577544			blaCMH-1	2023-08-08.2
blaCMH-10	blaCMH		class C beta-lactamase CMH-10	core	AMR	AMR	BETA-LACTAM	BETA-LACTAM	WP_155023054.1	NG_156997.1	No	VAC93856.1	UNTK01000039.1	+	12292	13437	+	101	1246				blaCMH-10	2023-08-08.2
blaCMH-11	blaCMH		class C beta-lactamase CMH-11	core	AMR	AMR	BETA-LACTAM	BETA-LACTAM	WP_279383145.1	NG_157062.1	No	WFP34008.1	OQ709070.1	+	1	1146	+	1	1146				blaCMH-11	2023-08-08.2
blaCMH-12	blaCMH		class C beta-lactamase CMH-12	core	AMR	AMR	BETA-LACTAM	BETA-LACTAM	WP_279383146.1	NG_157063.1	No	WFP34010.1	OQ709072.1	+	1	1146	+	1	1146				blaCMH-12	2023-08-08.2
blaCMH-2	blaCMH		class C beta-lactamase CMH-2	core	AMR	AMR	BETA-LACTAM	BETA-LACTAM	WP_063859588.1	NG_048767.1	No	AKC92684.1	KP823454.1	+	1	1146	+	1	1146				blaCMH-2	2023-08-08.2
blaCMH-3	blaCMH		class C beta-lactamase CMH-3	core	AMR	AMR	BETA-LACTAM	BETA-LACTAM	WP_045295573.1	NG_050719.1	No	ANE37569.1	KX192165.1	+	1	1146	+	1	1146	3213023434395716			blaCMH-3	2023-08-08.2
blaCMH-4	blaCMH		class C beta-lactamase CMH-4	core	AMR	AMR	BETA-LACTAM	BETA-LACTAM	WP_013095270.1	NG_061416.1	No	AWY87651.1	MH469276.1	+	1	1146	+	1	1146				blaCMH-4	2023-08-08.2
blaCMH-5	blaCMH		class C beta-lactamase CMH-5	core	AMR	AMR	BETA-LACTAM	BETA-LACTAM	WP_046887417.1	NG_061417.1	No	AWY87652.1	MH469277.1	+	1	1146	+	1	1146				blaCMH-5	2023-08-08.2
blaCMH-6	blaCMH		class C beta-lactamase CMH-6	core	AMR	AMR	BETA-LACTAM	BETA-LACTAM	WP_156404645.1	NG_067134.1	No	QGQ32907.1	MN692202.1	+	1	1146	+	1	1146				blaCMH-6	2023-08-08.2
blaCMH-7	blaCMH		class C beta-lactamase CMH-7	core	AMR	AMR	BETA-LACTAM	BETA-LACTAM	WP_231869641.1	NG_078039.1	No	UBJ91318.1	OK160063.1	+	1	1146	+	1	1146				blaCMH-7	2023-08-08.2
blaCMH-8	blaCMH		class C beta-lactamase CMH-8	core	AMR	AMR	BETA-LACTAM	BETA-LACTAM	WP_268871847.1	NG_148614.1	No	BDS51132.1	LC732562.1	+	1	1146	+	1	1146				blaCMH-8	2023-08-08.2
blaCMH-9	blaCMH		class C beta-lactamase CMH-9	core	AMR	AMR	BETA-LACTAM	BETA-LACTAM	WP_058650678.1	NG_156998.1	No	EKU2771784.1	ABFHGH020000056.1	-	17693	18838	+	101	1246				blaCMH-9	2023-08-08.2
blaBIL-1	blaCMY		CMY-2 family class C beta-lactamase BIL-1	core	AMR	AMR	BETA-LACTAM	CEPHALOSPORIN	WP_085562380.1	NG_054644.1	No	CAA52618.1	X74512.1	+	127	1272	+	101	1246	8067761			blaBIL-1	2023-08-08.2
blaCMY-100	blaCMY		class C beta-lactamase CMY-100	core	AMR	AMR	BETA-LACTAM	CEPHALOSPORIN	WP_063859613.1	NG_048770.1	No	AHA80101.1	KF526113.1	+	1	1146	+	1	1146				blaCMY-100	2023-08-08.2
blaCMY-101	blaCMY		class C beta-lactamase CMY-101	core	AMR	AMR	BETA-LACTAM	CEPHALOSPORIN	WP_016155498.1	NG_048771.1	No	AHA80102.1	KF526114.1	+	1	1146	+	1	1146				blaCMY-101	2023-08-08.2
blaCMY-102	blaCMY		class C beta-lactamase CMY-102	core	AMR	AMR	BETA-LACTAM	CEPHALOSPORIN	WP_063859625.1	NG_048772.1	No	AHA80103.1	KF526115.1	+	1	1146	+	1	1146				blaCMY-102	2023-08-08.2
blaCMY-103	blaCMY		class C beta-lactamase CMY-103	core	AMR	AMR	BETA-LACTAM	CEPHALOSPORIN	WP_063859632.1	NG_048773.1	No	AHA80104.1	KF526116.1	+	1	1146	+	1	1146				blaCMY-103	2023-08-08.2
blaCMY-104	blaCMY		class C beta-lactamase CMY-104	core	AMR	AMR	BETA-LACTAM	CEPHALOSPORIN	WP_063859640.1	NG_048774.1	No	AGR82311.1	KF150216.1	+	1	1146	+	1	1146				blaCMY-104	2023-08-08.2
blaCMY-105	blaCMY		class C beta-lactamase CMY-105	core	AMR	AMR	BETA-LACTAM	CEPHALOSPORIN	WP_063859647.1	NG_048775.1	No	AHL39330.1	KJ207205.1	+	1040	2185	+	101	1246				blaCMY-105	2023-08-08.2
blaCMY-106	blaCMY		class C beta-lactamase CMY-106	core	AMR	AMR	BETA-LACTAM	CEPHALOSPORIN	WP_063859654.1	NG_048776.1	No	AJH76980.1	KM983294.1	+	1051	2196	+	101	1246				blaCMY-106	2023-08-08.2
blaCMY-107	blaCMY		extended-spectrum class C beta-lactamase CMY-107	core	AMR	AMR	BETA-LACTAM	CEPHALOSPORIN	WP_032494240.1	NG_048777.1	No	ALE33733.1	KR061886.1	+	852	1997	+	101	1246	26438499			blaCMY-107	2023-08-08.2
blaCMY-108	blaCMY		class C beta-lactamase CMY-108	core	AMR	AMR	BETA-LACTAM	CEPHALOSPORIN	WP_063859673.1	NG_048778.1	No	AGZ20169.1	KF564648.1	+	1	1146	+	1	1146	24500191			blaCMY-108	2023-08-08.2
blaCMY-109	blaCMY		class C beta-lactamase CMY-109	core	AMR	AMR	BETA-LACTAM	CEPHALOSPORIN	WP_032948363.1	NG_048779.1	No	CAG34070.1	AJ746169.1	+	1	1146	+	1	1146				blaCMY-109	2023-08-08.2
blaCMY-110	blaCMY		class C beta-lactamase CMY-110	core	AMR	AMR	BETA-LACTAM	CEPHALOSPORIN	WP_063859688.1	NG_048781.1	No	BAO05497.1	AB872957.1	+	1	1146	+	1	1146	24709044			blaCMY-110	2023-08-08.2
blaCMY-111	blaCMY		class C beta-lactamase CMY-111	core	AMR	AMR	BETA-LACTAM	CEPHALOSPORIN	WP_063859698.1	NG_048782.1	No	AHW47897.1	KJ155695.1	+	1	1146	+	1	1146				blaCMY-111	2023-08-08.2
blaCMY-112	blaCMY		class C beta-lactamase CMY-112	core	AMR	AMR	BETA-LACTAM	CEPHALOSPORIN	WP_063859702.1	NG_048783.1	No	AIT76090.1	KM087837.1	+	1	1146	+	1	1146				blaCMY-112	2023-08-08.2
blaCMY-113	blaCMY		class C beta-lactamase CMY-113	core	AMR	AMR	BETA-LACTAM	CEPHALOSPORIN	WP_063859704.1	NG_048784.1	No	AIT76089.1	KM087836.1	+	1	1146	+	1	1146				blaCMY-113	2023-08-08.2
blaCMY-114	blaCMY		class C beta-lactamase CMY-114	core	AMR	AMR	BETA-LACTAM	CEPHALOSPORIN	WP_063859710.1	NG_048785.1	No	AIT76099.1	KM087846.1	+	1	1146	+	1	1146				blaCMY-114	2023-08-08.2
blaCMY-115	blaCMY		class C beta-lactamase CMY-115	core	AMR	AMR	BETA-LACTAM	CEPHALOSPORIN	WP_063859713.1	NG_048786.1	No	AIT76092.1	KM087839.1	+	1	1146	+	1	1146				blaCMY-115	2023-08-08.2
blaCMY-116	blaCMY		class C beta-lactamase CMY-116	core	AMR	AMR	BETA-LACTAM	CEPHALOSPORIN	WP_063859718.1	NG_048787.1	No	AIT76093.1	KM087840.1	+	1	1146	+	1	1146				blaCMY-116	2023-08-08.2
blaCMY-117	blaCMY		class C beta-lactamase CMY-117	core	AMR	AMR	BETA-LACTAM	CEPHALOSPORIN	WP_063859722.1	NG_048788.1	No	AIT76097.1	KM087844.1	+	1	1146	+	1	1146				blaCMY-117	2023-08-08.2
blaCMY-118	blaCMY		class C beta-lactamase CMY-118	core	AMR	AMR	BETA-LACTAM	CEPHALOSPORIN	WP_063859728.1	NG_048789.1	No	AIT76091.1	KM087838.1	+	1	1146	+	1	1146				blaCMY-118	2023-08-08.2
blaCMY-119	blaCMY		class C beta-lactamase CMY-119	core	AMR	AMR	BETA-LACTAM	CEPHALOSPORIN	WP_063859734.1	NG_048790.1	No	AIT76098.1	KM087845.1	+	1	1146	+	1	1146				blaCMY-119	2023-08-08.2
blaCMY-12	blaCMY		class C beta-lactamase CMY-12	core	AMR	AMR	BETA-LACTAM	CEPHALOSPORIN	WP_063859743.1	NG_048791.2	No	CBX51207.1	FR716828.1	+	847	1992	+	101	1246	12407124			blaCMY-12	2023-08-08.2
blaCMY-121	blaCMY		class C beta-lactamase CMY-121	core	AMR	AMR	BETA-LACTAM	CEPHALOSPORIN	WP_063859750.1	NG_048792.1	No	AIZ48988.1	KM507172.1	+	1	1143	+	1	1143				blaCMY-121	2023-08-08.2
blaCMY-122	blaCMY		class C beta-lactamase CMY-122	core	AMR	AMR	BETA-LACTAM	CEPHALOSPORIN	WP_063859757.1	NG_048793.1	No	AKO62859.1	KM985460.1	+	1	1146	+	1	1146				blaCMY-122	2023-08-08.2
blaCMY-124	blaCMY		class C beta-lactamase CMY-124	core	AMR	AMR	BETA-LACTAM	CEPHALOSPORIN	WP_063859763.1	NG_048794.1	No	AKO62861.1	KM985462.1	+	1	1146	+	1	1146				blaCMY-124	2023-08-08.2
blaCMY-125	blaCMY		class C beta-lactamase CMY-125	core	AMR	AMR	BETA-LACTAM	CEPHALOSPORIN	WP_063859768.1	NG_048795.1	No	AKO62862.1	KM985463.1	+	1	1146	+	1	1146				blaCMY-125	2023-08-08.2
blaCMY-127	blaCMY		class C beta-lactamase CMY-127	core	AMR	AMR	BETA-LACTAM	CEPHALOSPORIN	WP_063859770.1	NG_048796.1	No	AKO62864.1	KM985465.1	+	1	1146	+	1	1146				blaCMY-127	2023-08-08.2
blaCMY-128	blaCMY		class C beta-lactamase CMY-128	core	AMR	AMR	BETA-LACTAM	CEPHALOSPORIN	WP_063859772.1	NG_048797.1	No	AKO62865.1	KM985466.1	+	1	1146	+	1	1146				blaCMY-128	2023-08-08.2
blaCMY-129	blaCMY		class C beta-lactamase CMY-129	core	AMR	AMR	BETA-LACTAM	CEPHALOSPORIN	WP_063859777.1	NG_048798.1	No	AKO62866.1	KM985467.1	+	1	1146	+	1	1146				blaCMY-129	2023-08-08.2
blaCMY-13	blaCMY		class C beta-lactamase CMY-13	core	AMR	AMR	BETA-LACTAM	CEPHALOSPORIN	WP_020996270.1	NG_048799.1	No	AAQ16660.2	AY339625.2	-	3641	4786	+	101	1246	15273143			blaCMY-13	2023-08-08.2
blaCMY-130	blaCMY		class C beta-lactamase CMY-130	core	AMR	AMR	BETA-LACTAM	CEPHALOSPORIN	WP_063859784.1	NG_048800.1	No	AKI06385.1	KP207589.1	+	1	1146	+	1	1146				blaCMY-130	2023-08-08.2
blaCMY-131	blaCMY		class C beta-lactamase CMY-131	core	AMR	AMR	BETA-LACTAM	CEPHALOSPORIN	WP_063859788.1	NG_048801.1	No	AKG51729.1	KP281294.1	+	1	1146	+	1	1146				blaCMY-131	2023-08-08.2
blaCMY-132	blaCMY		class C beta-lactamase CMY-132	core	AMR	AMR	BETA-LACTAM	CEPHALOSPORIN	WP_063859793.1	NG_048802.1	No	AKZ20822.1	KP862820.1	+	1	1146	+	1	1146				blaCMY-132	2023-08-08.2
blaCMY-133	blaCMY		class C beta-lactamase CMY-133	core	AMR	AMR	BETA-LACTAM	CEPHALOSPORIN	WP_063859798.1	NG_048803.1	No	AKZ20821.1	KP862819.1	+	1	1146	+	1	1146				blaCMY-133	2023-08-08.2
blaCMY-134	blaCMY		class C beta-lactamase CMY-134	core	AMR	AMR	BETA-LACTAM	CEPHALOSPORIN	WP_063859802.1	NG_048804.1	No	AKA60779.1	KP860987.1	+	11	1156	+	11	1156				blaCMY-134	2023-08-08.2
blaCMY-135	blaCMY		class C beta-lactamase CMY-135	core	AMR	AMR	BETA-LACTAM	CEPHALOSPORIN	WP_063859809.1	NG_048805.1	No	AKP17985.1	KP981366.1	+	1	1146	+	1	1146	26126492			blaCMY-135	2023-08-08.2
blaCMY-136	blaCMY		extended-spectrum class C beta-lactamase CMY-136	core	AMR	AMR	BETA-LACTAM	CEPHALOSPORIN	WP_164924988.1	NG_068058.1	No	AVR61040.1	MG844436.1	+	6619	7764	+	101	1246	30788955			blaCMY-136	2023-08-08.2
blaCMY-137	blaCMY		class C beta-lactamase CMY-137	core	AMR	AMR	BETA-LACTAM	CEPHALOSPORIN	WP_053390271.1	NG_066695.1	Yes		LIDR01000193.1	-	545	1690	+	101	1246				blaCMY-137	2023-08-08.2
blaCMY-138	blaCMY		class C beta-lactamase CMY-138	core	AMR	AMR	BETA-LACTAM	CEPHALOSPORIN	WP_063859814.1	NG_048806.1	No	ALM96710.1	KT997883.1	+	1	1146	+	1	1146			blaCMY2-138	blaCMY-138	2023-08-08.2
blaCMY-139	blaCMY		class C beta-lactamase CMY-139	core	AMR	AMR	BETA-LACTAM	CEPHALOSPORIN	WP_063859815.1	NG_048807.1	No	AMK49571.1	KU641016.1	+	1	1146	+	1	1146				blaCMY-139	2023-08-08.2
blaCMY-14	blaCMY		class C beta-lactamase CMY-14	core	AMR	AMR	BETA-LACTAM	CEPHALOSPORIN	WP_063859816.1	NG_048808.1	No	CAD88479.1	AJ555825.2	+	1	1146	+	1	1146	15504832			blaCMY-14	2023-08-08.2
blaCMY-140	blaCMY		class C beta-lactamase CMY-140	core	AMR	AMR	BETA-LACTAM	CEPHALOSPORIN	WP_065102238.1	NG_050943.1	No	ANJ78051.1	KX354367.1	+	1	1146	+	1	1146				blaCMY-140	2023-08-08.2
blaCMY-141	blaCMY		class C beta-lactamase CMY-141	core	AMR	AMR	BETA-LACTAM	CEPHALOSPORIN	WP_065644637.1	NG_051215.1	No	ANS56705.1	KX537750.1	+	1	1146	+	1	1146				blaCMY-141	2023-08-08.2
blaCMY-142	blaCMY		class C beta-lactamase CMY-142	core	AMR	AMR	BETA-LACTAM	CEPHALOSPORIN	WP_070064537.1	NG_051753.1	No	AOS70335.1	KX881969.1	+	1	1146	+	1	1146				blaCMY-142	2023-08-08.2
blaCMY-143	blaCMY		class C beta-lactamase CMY-143	core	AMR	AMR	BETA-LACTAM	CEPHALOSPORIN	WP_071593223.1	NG_052047.1	No	AOX21805.1	KY009534.1	+	1	1146	+	1	1146				blaCMY-143	2023-08-08.2
blaCMY-144	blaCMY		class C beta-lactamase CMY-144	core	AMR	AMR	BETA-LACTAM	CEPHALOSPORIN	WP_071593224.1	NG_052048.1	No	APC23883.1	KY066478.1	+	2088	3233	+	101	1246				blaCMY-144	2023-08-08.2
blaCMY-145	blaCMY		class C beta-lactamase CMY-145	core	AMR	AMR	BETA-LACTAM	CEPHALOSPORIN	WP_075985684.1	NG_052649.1	No	APD79118.2	KX470426.2	+	1	1146	+	1	1146				blaCMY-145	2023-08-08.2
blaCMY-146	blaCMY		class C beta-lactamase CMY-146	core	AMR	AMR	BETA-LACTAM	CEPHALOSPORIN	WP_075985683.1	NG_052648.1	No	APD79117.2	KX034085.2	+	1	1146	+	1	1146				blaCMY-146	2023-08-08.2
blaCMY-147	blaCMY		class C beta-lactamase CMY-147	core	AMR	AMR	BETA-LACTAM	CEPHALOSPORIN	WP_077767289.1	NG_052898.1	No	AQM40187.1	KY563765.1	+	1	1146	+	1	1146				blaCMY-147	2023-08-08.2
blaCMY-148	blaCMY		class C beta-lactamase CMY-148	core	AMR	AMR	BETA-LACTAM	CEPHALOSPORIN	WP_085562395.1	NG_054681.1	No	AQS23583.1	KY624573.1	+	1	1146	+	1	1146				blaCMY-148	2023-08-08.2
blaCMY-149	blaCMY		class C beta-lactamase CMY-149	core	AMR	AMR	BETA-LACTAM	CEPHALOSPORIN	WP_085562396.1	NG_054682.1	No	AQS23584.1	KY624574.1	+	1	1146	+	1	1146				blaCMY-149	2023-08-08.2
blaCMY-15	blaCMY		class C beta-lactamase CMY-15	core	AMR	AMR	BETA-LACTAM	CEPHALOSPORIN	WP_063859817.1	NG_048809.1	No	CAD88477.1	AJ555823.2	+	1	1146	+	1	1146	15504832			blaCMY-15	2023-08-08.2
blaCMY-150	blaCMY		class C beta-lactamase CMY-150	core	AMR	AMR	BETA-LACTAM	CEPHALOSPORIN	WP_106672612.1	NG_060513.1	No	PUU64961.1	QCWX01000028.1	-	20235	21380	+	101	1246	31785341			blaCMY-150	2023-08-08.2
blaCMY-151	blaCMY		class C beta-lactamase CMY-151	core	AMR	AMR	BETA-LACTAM	CEPHALOSPORIN	WP_085562420.1	NG_054711.1	No	ARE65229.1	KY780116.1	-	1	1146	+	1	1146				blaCMY-151	2023-08-08.2
blaCMY-152	blaCMY		class C beta-lactamase CMY-152	core	AMR	AMR	BETA-LACTAM	CEPHALOSPORIN	WP_032937778.1	NG_054963.1	No	ARM19732.1	KY978224.1	+	1	1146	+	1	1146				blaCMY-152	2023-08-08.2
blaCMY-153	blaCMY		class C beta-lactamase CMY-153	core	AMR	AMR	BETA-LACTAM	CEPHALOSPORIN	WP_087587949.1	NG_054964.1	No	ARQ85812.1	MF042206.1	+	1	1146	+	1	1146				blaCMY-153	2023-08-08.2
blaCMY-154	blaCMY		class C beta-lactamase CMY-154	core	AMR	AMR	BETA-LACTAM	CEPHALOSPORIN	WP_088245213.1	NG_055270.1	No	ARX70574.1	MF196231.1	+	1	1146	+	1	1146				blaCMY-154	2023-08-08.2
blaCMY-155	blaCMY		class C beta-lactamase CMY-155	core	AMR	AMR	BETA-LACTAM	CEPHALOSPORIN	WP_094009802.1	NG_055473.1	No	ALF62843.1	KR261698.1	+	1	1146	+	1	1146				blaCMY-155	2023-08-08.2
blaCMY-156	blaCMY		class C beta-lactamase CMY-156	core	AMR	AMR	BETA-LACTAM	CEPHALOSPORIN	WP_104009849.1	NG_056410.1	No	ATD84840.1	MF770636.1	+	1	1146	+	1	1146				blaCMY-156	2023-08-08.2
blaCMY-157	blaCMY		class C beta-lactamase CMY-157	core	AMR	AMR	BETA-LACTAM	CEPHALOSPORIN	WP_096807446.1	NG_055587.1	No	ASW32315.1	MF795088.1	+	1	1146	+	1	1146				blaCMY-157	2023-08-08.2
blaCMY-158	blaCMY		class C beta-lactamase CMY-158	core	AMR	AMR	BETA-LACTAM	CEPHALOSPORIN	WP_122630836.1	NG_062242.1	No	ATD84841.1	MF804901.1	+	1	1146	+	1	1146				blaCMY-158	2023-08-08.2
blaCMY-159	blaCMY		class C beta-lactamase CMY-159	core	AMR	AMR	BETA-LACTAM	CEPHALOSPORIN	WP_122630837.1	NG_062243.1	No	ATD84842.1	MF804902.1	+	1	1146	+	1	1146				blaCMY-159	2023-08-08.2
blaCMY-16	blaCMY		class C beta-lactamase CMY-16	core	AMR	AMR	BETA-LACTAM	CEPHALOSPORIN	WP_014386387.1	NG_048810.1	No	CAH03679.1	AJ781421.1	+	1	1146	+	1	1146	16436718			blaCMY-16	2023-08-08.2
blaCMY-160	blaCMY		class C beta-lactamase CMY-160	core	AMR	AMR	BETA-LACTAM	CEPHALOSPORIN	WP_109791215.1	NG_057614.1	No	AWI33313.1	MH243359.1	+	1	1146	+	1	1146				blaCMY-160	2023-08-08.2
blaCMY-161	blaCMY		class C beta-lactamase CMY-161	core	AMR	AMR	BETA-LACTAM	CEPHALOSPORIN	WP_109545065.1	NG_057479.1	No	AVP74338.1	MH067963.1	+	1	1146	+	1	1146				blaCMY-161	2023-08-08.2
blaCMY-162	blaCMY		class C beta-lactamase CMY-162	core	AMR	AMR	BETA-LACTAM	CEPHALOSPORIN	WP_111273851.1	NG_060523.1	No	AWR93229.1	MH378228.1	+	1	1146	+	1	1146				blaCMY-162	2023-08-08.2
blaCMY-163	blaCMY		class C beta-lactamase CMY-163	core	AMR	AMR	BETA-LACTAM	CEPHALOSPORIN	WP_111672906.1	NG_060564.1	No	AWU66456.1	MH450208.1	+	1	1146	+	1	1146				blaCMY-163	2023-08-08.2
blaCMY-164	blaCMY		class C beta-lactamase CMY-164	core	AMR	AMR	BETA-LACTAM	CEPHALOSPORIN	WP_140423307.1	NG_065422.1	No	QCT85446.1	MK965968.1	+	1	1149	+	1	1149				blaCMY-164	2023-08-08.2
blaCMY-165	blaCMY		class C beta-lactamase CMY-165	core	AMR	AMR	BETA-LACTAM	CEPHALOSPORIN	WP_148044406.1	NG_065862.1	No	QDM39443.1	MN104598.1	+	1	1146	+	1	1146				blaCMY-165	2023-08-08.2
blaCMY-166	blaCMY		class C beta-lactamase CMY-166	core	AMR	AMR	BETA-LACTAM	CEPHALOSPORIN	WP_148044407.1	NG_065863.1	No	QDM39447.1	MN128596.1	+	1	1146	+	1	1146				blaCMY-166	2023-08-08.2
blaCMY-167	blaCMY		class C beta-lactamase CMY-167	core	AMR	AMR	BETA-LACTAM	CEPHALOSPORIN	WP_148044408.1	NG_065864.1	No	QDY98371.1	MN219694.1	+	1	1146	+	1	1146				blaCMY-167	2023-08-08.2
blaCMY-168	blaCMY		class C beta-lactamase CMY-168	core	AMR	AMR	BETA-LACTAM	CEPHALOSPORIN	WP_156404646.1	NG_067135.1	No	QFR38193.1	MN550986.1	+	1	1146	+	1	1146				blaCMY-168	2023-08-08.2
blaCMY-169	blaCMY		class C beta-lactamase CMY-169	core	AMR	AMR	BETA-LACTAM	CEPHALOSPORIN	WP_156404647.1	NG_067136.1	No	QFR38194.1	MN550987.1	+	1	1131	+	1	1131				blaCMY-169	2023-08-08.2
blaCMY-17	blaCMY		class C beta-lactamase CMY-17	core	AMR	AMR	BETA-LACTAM	CEPHALOSPORIN	WP_063859818.1	NG_048811.1	No	AAS13399.1	AY513266.1	+	165	1310	+	101	1246				blaCMY-17	2023-08-08.2
blaCMY-170	blaCMY		class C beta-lactamase CMY-170	core	AMR	AMR	BETA-LACTAM	CEPHALOSPORIN	WP_156404648.1	NG_067137.1	No	QFR38195.1	MN550988.1	+	1	1146	+	1	1146				blaCMY-170	2023-08-08.2
blaCMY-171	blaCMY		class C beta-lactamase CMY-171	core	AMR	AMR	BETA-LACTAM	CEPHALOSPORIN	WP_168247875.1	NG_068165.1	No	QHD25689.1	MN164523.1	+	1	1146	+	1	1146				blaCMY-171	2023-08-08.2
blaCMY-172	blaCMY		inhibitor-resistant extended-spectrum class C beta-lactamase CMY-172	core	AMR	AMR	BETA-LACTAM	CEPHALOSPORIN	WP_215824899.1	NG_076652.1	No	QLH93380.1	MT752965.1	+	1	1137	+	1	1137	34044150			blaCMY-172	2023-08-08.2
blaCMY-173	blaCMY		class C beta-lactamase CMY-173	core	AMR	AMR	BETA-LACTAM	CEPHALOSPORIN	WP_190259774.1	NG_070783.1	No	QNS29746.1	MT994367.1	+	1	1146	+	1	1146				blaCMY-173	2023-08-08.2
blaCMY-174	blaCMY		class C beta-lactamase CMY-174	core	AMR	AMR	BETA-LACTAM	CEPHALOSPORIN	WP_200302238.1	NG_073459.1	No	QQL36767.1	CP066542.1	+	106075	107220	+	101	1246				blaCMY-174	2023-08-08.2
blaCMY-175	blaCMY		class C beta-lactamase CMY-175	core	AMR	AMR	BETA-LACTAM	CEPHALOSPORIN	WP_213994578.1	NG_074701.1	No	QVO43829.1	MZ092822.1	+	1	1146	+	1	1146				blaCMY-175	2023-08-08.2
blaCMY-176	blaCMY		class C beta-lactamase CMY-176	core	AMR	AMR	BETA-LACTAM	CEPHALOSPORIN	WP_213994579.1	NG_074702.1	No	QVO43830.1	MZ092823.1	+	1	1146	+	1	1146				blaCMY-176	2023-08-08.2
blaCMY-177	blaCMY		class C beta-lactamase CMY-177	core	AMR	AMR	BETA-LACTAM	CEPHALOSPORIN	WP_231869646.1	NG_078046.1	No	UBL87560.1	OK217282.1	+	1	1146	+	1	1146				blaCMY-177	2023-08-08.2
blaCMY-178	blaCMY		class C beta-lactamase CMY-178	core	AMR	AMR	BETA-LACTAM	CEPHALOSPORIN	WP_256875600.1	NG_081693.1	No	UDF87831.1	OK554431.1	+	1	1137	+	1	1137				blaCMY-178	2023-08-08.2
blaCMY-179	blaCMY		class C beta-lactamase CMY-179	core	AMR	AMR	BETA-LACTAM	CEPHALOSPORIN	WP_187259226.1	NG_078068.1	No	UGN21642.1	OL606718.1	+	1	1146	+	1	1146				blaCMY-179	2023-08-08.2
blaCMY-18	blaCMY		class C beta-lactamase CMY-18	core	AMR	AMR	BETA-LACTAM	CEPHALOSPORIN	WP_063859824.1	NG_048812.1	No	AAU95778.1	AY743434.1	+	47	1198	+	47	1198	16584308			blaCMY-18	2023-08-08.2
blaCMY-180	blaCMY		class C beta-lactamase CMY-180	core	AMR	AMR	BETA-LACTAM	CEPHALOSPORIN	WP_060855400.1	NG_080771.1	No	UQM99654.1	OL445412.1	+	1	1146	+	1	1146				blaCMY-180	2023-08-08.2
blaCMY-181	blaCMY		class C beta-lactamase CMY-181	core	AMR	AMR	BETA-LACTAM	CEPHALOSPORIN	WP_134216345.1	NG_081780.1	No	UUG60967.1	OP081530.1	+	1	1146	+	1	1146				blaCMY-181	2023-08-08.2
blaCMY-182	blaCMY		class C beta-lactamase CMY-182	core	AMR	AMR	BETA-LACTAM	CEPHALOSPORIN	WP_103283398.1	NG_148615.1	No	BDT38919.1	LC733684.1	+	1	1146	+	1	1146				blaCMY-182	2023-08-08.2
blaCMY-183	blaCMY		class C beta-lactamase CMY-183	core	AMR	AMR	BETA-LACTAM	CEPHALOSPORIN	WP_048215094.1	NG_148616.1	No	BDT38920.1	LC733685.1	+	1	1146	+	1	1146				blaCMY-183	2023-08-08.2
blaCMY-184	blaCMY		class C beta-lactamase CMY-184	core	AMR	AMR	BETA-LACTAM	CEPHALOSPORIN	WP_268871848.1	NG_148617.1	No	WAK12379.1	OP950674.1	+	64	1209	+	64	1209				blaCMY-184	2023-08-08.2
blaCMY-185	blaCMY		class C beta-lactamase CMY-185	core	AMR	AMR	BETA-LACTAM	CEPHALOSPORIN	WP_274293082.1	NG_149657.1	No	WCB91330.1	OQ297612.1	+	1	1146	+	1	1146				blaCMY-185	2023-08-08.2
blaCMY-186	blaCMY		class C beta-lactamase CMY-186	core	AMR	AMR	BETA-LACTAM	CEPHALOSPORIN	WP_281461078.1	NG_203383.1	No	MDI2051974.1	JASAUU010000053.1	-	659	1804	+	101	1246				blaCMY-186	2023-08-08.2
blaCMY-2	blaCMY		extended-spectrum class C beta-lactamase CMY-2	core	AMR	AMR	BETA-LACTAM	CEPHALOSPORIN	WP_000976514.1	NG_048814.1	No	CAA62957.1	X91840.1	+	1924	3069	+	101	1246	372554698787910		blaCMY-123,blaLAT-2	blaCMY-2	2023-08-08.2
blaCMY-20	blaCMY		class C beta-lactamase CMY-20	core	AMR	AMR	BETA-LACTAM	CEPHALOSPORIN	WP_063859827.1	NG_048815.1	No	AAX58682.2	AY960293.2	+	1	1143	+	1	1143	18207348			blaCMY-20	2023-08-08.2
blaCMY-21	blaCMY		class C beta-lactamase CMY-21	core	AMR	AMR	BETA-LACTAM	CEPHALOSPORIN	WP_063859828.1	NG_048816.1	No	AAZ66866.1	DQ139328.1	+	161	1306	+	101	1246	16716570			blaCMY-21	2023-08-08.2
blaCMY-22	blaCMY		class C beta-lactamase CMY-22	core	AMR	AMR	BETA-LACTAM	CEPHALOSPORIN	WP_063859829.1	NG_048817.1	No	ABB72431.1	DQ256079.1	+	1	1146	+	1	1146				blaCMY-22	2023-08-08.2
blaCMY-23	blaCMY		class C beta-lactamase CMY-23	core	AMR	AMR	BETA-LACTAM	CEPHALOSPORIN	WP_000976515.1	NG_048818.1	No	ABF06441.1	DQ463751.1	+	76	1221	+	76	1221	17110393			blaCMY-23	2023-08-08.2
blaCMY-24	blaCMY		class C beta-lactamase CMY-24	core	AMR	AMR	BETA-LACTAM	CEPHALOSPORIN	WP_032491928.1	NG_048819.1	No	ABN69070.1	EF415650.1	+	1	1146	+	1	1146	17587551			blaCMY-24	2023-08-08.2
blaCMY-25	blaCMY		class C beta-lactamase CMY-25	core	AMR	AMR	BETA-LACTAM	CEPHALOSPORIN	WP_003830525.1	NG_048820.1	No	ACA30420.1	EU515249.1	+	1	1146	+	1	1146	19523051			blaCMY-25	2023-08-08.2
blaCMY-26	blaCMY		class C beta-lactamase CMY-26	core	AMR	AMR	BETA-LACTAM	CEPHALOSPORIN	WP_063859830.1	NG_048821.1	No	BAF56185.1	AB300358.1	+	1	1146	+	1	1146	17720829			blaCMY-26	2023-08-08.2
blaCMY-27	blaCMY		extended-spectrum class C beta-lactamase CMY-27	core	AMR	AMR	BETA-LACTAM	CEPHALOSPORIN	WP_063859831.1	NG_048822.1	No	ACA30421.1	EU515250.1	+	1	1146	+	1	1146	19523051			blaCMY-27	2023-08-08.2
blaCMY-28	blaCMY		class C beta-lactamase CMY-28	core	AMR	AMR	BETA-LACTAM	CEPHALOSPORIN	WP_063859832.1	NG_048823.1	No	ABQ51091.1	EF561644.1	+	1	1146	+	1	1146				blaCMY-28	2023-08-08.2
blaCMY-29	blaCMY		class C beta-lactamase CMY-29	core	AMR	AMR	BETA-LACTAM	CEPHALOSPORIN	WP_063859833.1	NG_048824.1	No	ABS12248.1	EF685371.2	+	1	1143	+	1	1146	19414570			blaCMY-29	2023-08-08.2
blaCMY-30	blaCMY		extended-spectrum class C beta-lactamase CMY-30	core	AMR	AMR	BETA-LACTAM	CEPHALOSPORIN	WP_000976513.1	NG_048825.1	No	KRR92472.1	LMYO01000054.1	-	1880	3025	+	101	1246	19414570			blaCMY-30	2023-08-08.2
blaCMY-31	blaCMY		class C beta-lactamase CMY-31	core	AMR	AMR	BETA-LACTAM	CEPHALOSPORIN	WP_012262157.1	NG_048826.1	No	ABR18736.1	EF622224.1	+	1	1146	+	1	1146	18065410		blaLAT-1/4	blaCMY-31	2023-08-08.2
blaCMY-32	blaCMY		extended-spectrum class C beta-lactamase CMY-32	core	AMR	AMR	BETA-LACTAM	CEPHALOSPORIN	WP_063859834.1	NG_048827.1	No	ACA97846.1	EU496815.1	+	1	1146	+	1	1146	19687234			blaCMY-32	2023-08-08.2
blaCMY-33	blaCMY		extended-spectrum class C beta-lactamase CMY-33	core	AMR	AMR	BETA-LACTAM	CEPHALOSPORIN	WP_063859835.1	NG_048828.1	No	ACA97847.1	EU496816.1	+	1	1140	+	1	1140	1941457826392491			blaCMY-33	2023-08-08.2
blaCMY-34	blaCMY		class C beta-lactamase CMY-34	core	AMR	AMR	BETA-LACTAM	CEPHALOSPORIN	WP_063859836.1	NG_048829.1	No	ABN51006.1	EF394370.1	+	1	1146	+	1	1146	21820821			blaCMY-34	2023-08-08.2
blaCMY-35	blaCMY		class C beta-lactamase CMY-35	core	AMR	AMR	BETA-LACTAM	CEPHALOSPORIN	WP_063859837.1	NG_048830.1	No	ABN51007.1	EF394371.1	+	1	1146	+	1	1146				blaCMY-35	2023-08-08.2
blaCMY-36	blaCMY		class C beta-lactamase CMY-36	core	AMR	AMR	BETA-LACTAM	CEPHALOSPORIN	WP_012262164.1	NG_048831.1	No	ABY58049.1	EU331426.1	+	2375	3520	+	101	1246	19104021			blaCMY-36	2023-08-08.2
blaCMY-37	blaCMY		extended-spectrum class C beta-lactamase CMY-37	core	AMR	AMR	BETA-LACTAM	CEPHALOSPORIN	WP_063859838.1	NG_048832.1	No	BAF36388.1	AB280919.1	+	1	1146	+	1	1146	18619820			blaCMY-37	2023-08-08.2
blaCMY-38	blaCMY		class C beta-lactamase CMY-38	core	AMR	AMR	BETA-LACTAM	CEPHALOSPORIN	WP_063553425.1	NG_047059.1	No	CAP60699.1	AM931008.1	+	1	1146	+	1	1146	18458126			blaCMY-38	2023-08-08.2
blaCMY-39	blaCMY		class C beta-lactamase CMY-39	core	AMR	AMR	BETA-LACTAM	CEPHALOSPORIN	WP_063859839.1	NG_048833.1	No	BAF95726.1	AB372224.1	+	1	1146	+	1	1146				blaCMY-39	2023-08-08.2
blaCMY-4	blaCMY		class C beta-lactamase CMY-4	core	AMR	AMR	BETA-LACTAM	CEPHALOSPORIN	WP_015056382.1	NG_048834.1	No	CAA07695.1	AJ007826.1	+	137	1282	+	101	1246	9868767			blaCMY-4	2023-08-08.2
blaCMY-40	blaCMY		class C beta-lactamase CMY-40	core	AMR	AMR	BETA-LACTAM	CEPHALOSPORIN	WP_063859840.1	NG_048835.1	No	ACA30422.1	EU515251.1	+	1	1146	+	1	1146	19523051			blaCMY-40	2023-08-08.2
blaCMY-41	blaCMY		class C beta-lactamase CMY-41	core	AMR	AMR	BETA-LACTAM	CEPHALOSPORIN	WP_048241752.1	NG_048836.1	No	BAG14343.1	AB429270.1	+	15	1160	+	15	1160	19343954			blaCMY-41	2023-08-08.2
blaCMY-42	blaCMY		extended-spectrum class C beta-lactamase CMY-42	core	AMR	AMR	BETA-LACTAM	CEPHALOSPORIN	WP_039023136.1	NG_048837.1	No	ADM21467.1	HM146927.1	+	1	1146	+	1	1146				blaCMY-42	2023-08-08.2
blaCMY-43	blaCMY		class C beta-lactamase CMY-43	core	AMR	AMR	BETA-LACTAM	CEPHALOSPORIN	WP_063859841.1	NG_048838.1	No	ACJ05361.1	FJ360626.1	+	1	1146	+	1	1146				blaCMY-43	2023-08-08.2
blaCMY-44	blaCMY		extended-spectrum class C beta-lactamase CMY-44	core	AMR	AMR	BETA-LACTAM	CEPHALOSPORIN	WP_063859842.1	NG_048839.1	No	ACJ65711.1	FJ437066.1	+	1	1134	+	1	1134	19414578			blaCMY-44	2023-08-08.2
blaCMY-45	blaCMY		class C beta-lactamase CMY-45	core	AMR	AMR	BETA-LACTAM	CEPHALOSPORIN	WP_063859843.1	NG_048840.1	No	CBB16411.1	FN546177.1	+	1	1146	+	1	1146	21402851			blaCMY-45	2023-08-08.2
blaCMY-46	blaCMY		class C beta-lactamase CMY-46	core	AMR	AMR	BETA-LACTAM	CEPHALOSPORIN	WP_063859844.1	NG_048841.1	No	CBH19182.1	FN556186.1	+	1	1146	+	1	1146				blaCMY-46	2023-08-08.2
blaCMY-47	blaCMY		class C beta-lactamase CMY-47	core	AMR	AMR	BETA-LACTAM	CEPHALOSPORIN	WP_063859845.1	NG_048842.1	No	ADH82410.1	HM046998.2	+	1040	2185	+	101	1246				blaCMY-47	2023-08-08.2
blaCMY-48	blaCMY		class C beta-lactamase CMY-48	core	AMR	AMR	BETA-LACTAM	CEPHALOSPORIN	WP_044699195.1	NG_048843.1	No	ADP02979.1	HM569226.2	+	1040	2185	+	101	1246				blaCMY-48	2023-08-08.2
blaCMY-49	blaCMY		class C beta-lactamase CMY-49	core	AMR	AMR	BETA-LACTAM	CEPHALOSPORIN	WP_060682854.1	NG_048844.1	No	ACV32310.1	GQ402541.1	+	1	1146	+	1	1146				blaCMY-49	2023-08-08.2
blaCMY-5	blaCMY		class C beta-lactamase CMY-5	core	AMR	AMR	BETA-LACTAM	CEPHALOSPORIN	WP_015059331.1	NG_048845.1	No	CAB50867.1	Y17716.1	+	2374	3519	+	101	1246	10348751			blaCMY-5	2023-08-08.2
blaCMY-50	blaCMY		class C beta-lactamase CMY-50	core	AMR	AMR	BETA-LACTAM	CEPHALOSPORIN	WP_063859846.1	NG_048846.1	No	CBI75447.1	FN645444.1	+	1	1146	+	1	1146				blaCMY-50	2023-08-08.2
blaCMY-51	blaCMY		class C beta-lactamase CMY-51	core	AMR	AMR	BETA-LACTAM	CEPHALOSPORIN	WP_063859847.1	NG_048847.1	No	AFK73431.1	JQ733571.1	+	1028	2173	+	101	1246				blaCMY-51	2023-08-08.2
blaCMY-53	blaCMY		class C beta-lactamase CMY-53	core	AMR	AMR	BETA-LACTAM	CEPHALOSPORIN	WP_032495047.1	NG_048848.1	No	ADQ38362.1	HQ336940.1	+	1	1146	+	1	1146	21820821			blaCMY-53	2023-08-08.2
blaCMY-54	blaCMY		extended-spectrum class C beta-lactamase CMY-54	core	AMR	AMR	BETA-LACTAM	CEPHALOSPORIN	WP_063859848.1	NG_048849.1	No	ADK55604.1	HM544039.1	+	1	1152	+	1	1152	2295602328665771			blaCMY-54	2023-08-08.2
blaCMY-55	blaCMY		class C beta-lactamase CMY-55	core	AMR	AMR	BETA-LACTAM	CEPHALOSPORIN	WP_063859849.1	NG_048850.1	No	ADK55605.1	HM544040.1	+	1	1146	+	1	1146	22956023			blaCMY-55	2023-08-08.2
blaCMY-56	blaCMY		class C beta-lactamase CMY-56	core	AMR	AMR	BETA-LACTAM	CEPHALOSPORIN	WP_063859850.1	NG_048851.1	No	ADT91162.1	HQ322613.1	+	1	1146	+	1	1146	22956023			blaCMY-56	2023-08-08.2
blaCMY-57	blaCMY		class C beta-lactamase CMY-57	core	AMR	AMR	BETA-LACTAM	CEPHALOSPORIN	WP_063859851.1	NG_048852.1	No	ADP37961.1	HQ285243.1	+	1	1146	+	1	1146	22956023			blaCMY-57	2023-08-08.2
blaCMY-58	blaCMY		class C beta-lactamase CMY-58	core	AMR	AMR	BETA-LACTAM	CEPHALOSPORIN	WP_032495027.1	NG_048853.1	No	ADY19254.1	HQ185697.1	+	1268	2413	+	101	1246				blaCMY-58	2023-08-08.2
blaCMY-59	blaCMY		class C beta-lactamase CMY-59	core	AMR	AMR	BETA-LACTAM	CEPHALOSPORIN	WP_063859852.1	NG_048854.1	Yes		AB587082.1	+	43	1188	+	43	1188	23825726			blaCMY-59	2023-08-08.2
blaCMY-6	blaCMY		class C beta-lactamase CMY-6	core	AMR	AMR	BETA-LACTAM	CEPHALOSPORIN	WP_015058212.1	NG_048855.1	No	CAB36902.1	AJ011293.1	+	1	1146	+	1	1146	9818739			blaCMY-6	2023-08-08.2
blaCMY-60	blaCMY		class C beta-lactamase CMY-60	core	AMR	AMR	BETA-LACTAM	CEPHALOSPORIN	WP_063859853.1	NG_048856.1	No	AEM97672.1	JF460794.1	+	1	1146	+	1	1146				blaCMY-60	2023-08-08.2
blaCMY-61	blaCMY		class C beta-lactamase CMY-61	core	AMR	AMR	BETA-LACTAM	CEPHALOSPORIN	WP_063859854.1	NG_048857.1	No	AEM97673.1	JF460795.1	+	1	1143	+	1	1143				blaCMY-61	2023-08-08.2
blaCMY-62	blaCMY		class C beta-lactamase CMY-62	core	AMR	AMR	BETA-LACTAM	CEPHALOSPORIN	WP_063859855.1	NG_048858.1	No	AEM97674.1	JF460796.1	+	1	1146	+	1	1146				blaCMY-62	2023-08-08.2
blaCMY-63	blaCMY		class C beta-lactamase CMY-63	core	AMR	AMR	BETA-LACTAM	CEPHALOSPORIN	WP_063859856.1	NG_048859.1	No	AET07387.1	HQ650104.1	+	64	1209	+	64	1209				blaCMY-63	2023-08-08.2
blaCMY-64	blaCMY		class C beta-lactamase CMY-64	core	AMR	AMR	BETA-LACTAM	CEPHALOSPORIN	WP_063859857.1	NG_048860.1	No	ADW84690.1	HQ832678.1	+	1	1146	+	1	1146				blaCMY-64	2023-08-08.2
blaCMY-65	blaCMY		class C beta-lactamase CMY-65	core	AMR	AMR	BETA-LACTAM	CEPHALOSPORIN	WP_008321445.1	NG_048861.1	No	AEI52842.1	JF780936.1	+	64	1209	+	64	1209	25501887			blaCMY-65	2023-08-08.2
blaCMY-66	blaCMY		class C beta-lactamase CMY-66	core	AMR	AMR	BETA-LACTAM	CEPHALOSPORIN	WP_063859858.1	NG_048862.1	No	AEZ49849.1	JN714478.1	+	1035	2180	+	101	1246	25501887			blaCMY-66	2023-08-08.2
blaCMY-67	blaCMY		class C beta-lactamase CMY-67	core	AMR	AMR	BETA-LACTAM	CEPHALOSPORIN	WP_063859859.1	NG_048863.1	No	AFK08541.1	JQ711185.1	+	1028	2173	+	101	1246	25501887			blaCMY-67	2023-08-08.2
blaCMY-68	blaCMY		class C beta-lactamase CMY-68	core	AMR	AMR	BETA-LACTAM	CEPHALOSPORIN	WP_063859860.1	NG_048864.1	No	AEZ49855.1	JN714480.1	+	1040	2185	+	101	1246	25501887			blaCMY-68	2023-08-08.2
blaCMY-69	blaCMY		class C beta-lactamase CMY-69	core	AMR	AMR	BETA-LACTAM	CEPHALOSPORIN	WP_063859861.1	NG_048865.1	No	AGE45504.1	JX049132.1	+	1	1146	+	1	1146	24820081			blaCMY-69	2023-08-08.2
blaCMY-7	blaCMY		class C beta-lactamase CMY-7	core	AMR	AMR	BETA-LACTAM	CEPHALOSPORIN	WP_032490765.1	NG_048866.1	No	CAB36900.1	AJ011291.1	+	1	1146	+	1	1146	12039894			blaCMY-7	2023-08-08.2
blaCMY-70	blaCMY		class C beta-lactamase CMY-70	core	AMR	AMR	BETA-LACTAM	CEPHALOSPORIN	WP_046275846.1	NG_048867.1	No	AFU25635.1	JX440350.1	+	1027	2172	+	101	1246	25501887			blaCMY-70	2023-08-08.2
blaCMY-71	blaCMY		class C beta-lactamase CMY-71	core	AMR	AMR	BETA-LACTAM	CEPHALOSPORIN	WP_063859862.1	NG_048868.1	No	AFK08538.1	JQ711184.1	+	1027	2172	+	101	1246	25501887		blaCMY-126	blaCMY-71	2023-08-08.2
blaCMY-72	blaCMY		class C beta-lactamase CMY-72	core	AMR	AMR	BETA-LACTAM	CEPHALOSPORIN	WP_032939209.1	NG_048869.1	No	AFU25641.1	JX440352.1	+	1028	2173	+	101	1246				blaCMY-72	2023-08-08.2
blaCMY-73	blaCMY		class C beta-lactamase CMY-73	core	AMR	AMR	BETA-LACTAM	CEPHALOSPORIN	WP_063859863.1	NG_048870.1	No	ACU00152.1	GQ351345.1	+	1	1146	+	1	1146				blaCMY-73	2023-08-08.2
blaCMY-74	blaCMY		class C beta-lactamase CMY-74	core	AMR	AMR	BETA-LACTAM	CEPHALOSPORIN	WP_063859864.1	NG_048871.1	No	AFU25632.1	JX440349.1	+	1027	2172	+	101	1246	25501887			blaCMY-74	2023-08-08.2
blaCMY-75	blaCMY		class C beta-lactamase CMY-75	core	AMR	AMR	BETA-LACTAM	CEPHALOSPORIN	WP_063859865.1	NG_048872.1	No	AFK73434.1	JQ733572.1	+	1028	2173	+	101	1246				blaCMY-75	2023-08-08.2
blaCMY-76	blaCMY		class C beta-lactamase CMY-76	core	AMR	AMR	BETA-LACTAM	CEPHALOSPORIN	WP_063859866.1	NG_048873.1	No	AFK73437.1	JQ733573.1	+	1028	2173	+	101	1246				blaCMY-76	2023-08-08.2
blaCMY-77	blaCMY		class C beta-lactamase CMY-77	core	AMR	AMR	BETA-LACTAM	CEPHALOSPORIN	WP_063859867.1	NG_048874.1	No	AFU25644.1	JX440353.1	+	1027	2172	+	101	1246				blaCMY-77	2023-08-08.2
blaCMY-78	blaCMY		class C beta-lactamase CMY-78	core	AMR	AMR	BETA-LACTAM	CEPHALOSPORIN	WP_063859868.1	NG_048875.1	No	AFK73443.1	JQ733575.1	+	1028	2173	+	101	1246				blaCMY-78	2023-08-08.2
blaCMY-79	blaCMY		class C beta-lactamase CMY-79	core	AMR	AMR	BETA-LACTAM	CEPHALOSPORIN	WP_063859869.1	NG_048876.1	No	AFK73446.1	JQ733576.1	+	1028	2173	+	101	1246				blaCMY-79	2023-08-08.2
blaCMY-80	blaCMY		class C beta-lactamase CMY-80	core	AMR	AMR	BETA-LACTAM	CEPHALOSPORIN	WP_063859870.1	NG_048878.1	No	AFK73449.1	JQ733577.1	+	1027	2172	+	101	1246				blaCMY-80	2023-08-08.2
blaCMY-81	blaCMY		class C beta-lactamase CMY-81	core	AMR	AMR	BETA-LACTAM	CEPHALOSPORIN	WP_063859871.1	NG_048879.1	No	AFK73452.1	JQ733578.1	+	1008	2153	+	101	1246				blaCMY-81	2023-08-08.2
blaCMY-82	blaCMY		class C beta-lactamase CMY-82	core	AMR	AMR	BETA-LACTAM	CEPHALOSPORIN	WP_063859872.1	NG_048880.1	No	AHL39324.1	KJ207203.1	+	6	1151	+	6	1151				blaCMY-82	2023-08-08.2
blaCMY-83	blaCMY		class C beta-lactamase CMY-83	core	AMR	AMR	BETA-LACTAM	CEPHALOSPORIN	WP_063859873.1	NG_048881.1	No	AFU25638.1	JX440351.1	+	1027	2172	+	101	1246	25501887			blaCMY-83	2023-08-08.2
blaCMY-84	blaCMY		class C beta-lactamase CMY-84	core	AMR	AMR	BETA-LACTAM	CEPHALOSPORIN	WP_061547590.1	NG_048882.1	No	AFK73455.1	JQ733579.1	+	1028	2173	+	101	1246				blaCMY-84	2023-08-08.2
blaCMY-85	blaCMY		class C beta-lactamase CMY-85	core	AMR	AMR	BETA-LACTAM	CEPHALOSPORIN	WP_063859877.1	NG_048883.1	No	AHL39322.1	KJ207202.1	+	549	1694	+	101	1246				blaCMY-85	2023-08-08.2
blaCMY-86	blaCMY		class C beta-lactamase CMY-86	core	AMR	AMR	BETA-LACTAM	CEPHALOSPORIN	WP_032942160.1	NG_048884.1	No	AHL39327.1	KJ207204.1	+	580	1725	+	101	1246				blaCMY-86	2023-08-08.2
blaCMY-87	blaCMY		class C beta-lactamase CMY-87	core	AMR	AMR	BETA-LACTAM	CEPHALOSPORIN	WP_063859888.1	NG_048885.1	No	BAL63057.1	AB699171.1	+	1	1143	+	1	1146				blaCMY-87	2023-08-08.2
blaCMY-89	blaCMY		class C beta-lactamase CMY-89	core	AMR	AMR	BETA-LACTAM	CEPHALOSPORIN	WP_063859891.1	NG_048886.1	No	CCK86742.1	HE819403.1	+	1	1146	+	1	1146				blaCMY-89	2023-08-08.2
blaCMY-90	blaCMY		class C beta-lactamase CMY-90	core	AMR	AMR	BETA-LACTAM	CEPHALOSPORIN	WP_063859909.1	NG_048889.1	No	CCK86743.1	HE819404.1	+	1	1146	+	1	1146				blaCMY-90	2023-08-08.2
blaCMY-93	blaCMY		class C beta-lactamase CMY-93	core	AMR	AMR	BETA-LACTAM	CEPHALOSPORIN	WP_063859914.1	NG_048890.1	No	AHM76768.1	KF992025.1	+	1027	2172	+	101	1246	25501887			blaCMY-93	2023-08-08.2
blaCMY-94	blaCMY		class C beta-lactamase CMY-94	core	AMR	AMR	BETA-LACTAM	CEPHALOSPORIN	WP_063859915.1	NG_048891.1	No	AGC54798.1	JX514368.1	+	272	1417	+	101	1246				blaCMY-94	2023-08-08.2
blaCMY-95	blaCMY		extended-spectrum class C beta-lactamase CMY-95	core	AMR	AMR	BETA-LACTAM	CEPHALOSPORIN	WP_063859916.1	NG_048892.1	No	AGC54799.1	JX514369.1	+	297	1442	+	101	1246				blaCMY-95	2023-08-08.2
blaCMY-96	blaCMY		class C beta-lactamase CMY-96	core	AMR	AMR	BETA-LACTAM	CEPHALOSPORIN	WP_063859917.1	NG_048893.1	No	AFZ85212.1	KC007362.1	+	1	1146	+	1	1146				blaCMY-96	2023-08-08.2
blaCMY-97	blaCMY		class C beta-lactamase CMY-97	core	AMR	AMR	BETA-LACTAM	CEPHALOSPORIN	WP_063859918.1	NG_048894.1	No	AFZ85213.1	KC007363.1	+	1	1146	+	1	1146				blaCMY-97	2023-08-08.2
blaCMY-99	blaCMY		class C beta-lactamase CMY-99	core	AMR	AMR	BETA-LACTAM	CEPHALOSPORIN	WP_063859919.1	NG_048895.1	No	AGU59995.1	KF305673.1	+	18	1163	+	18	1163	24165184			blaCMY-99	2023-08-08.2
blaCPS-1	blaCPS		subclass B3 metallo-beta-lactamase CPS-1	core	AMR	AMR	BETA-LACTAM	CARBAPENEM	WP_063857696.1	NG_048587.1	No	AJP77054.1	KP109675.1	+	1329	2201	+	101	973	26666948			blaCPS-1	2023-08-08.2
blaCRD3-1	blaCRD3		subclass B3 metallo-beta-lactamase CRD3-1	core	AMR	AMR	BETA-LACTAM	CARBAPENEM	WP_122630831.1	NG_062235.1	No	APR64487.1	KU167037.1	+	1	912	+	1	912	28082950			blaCRD3-1	2023-08-08.2
blaCRH-1	blaCRH		carbapenem-hydrolyzing class A beta-lactamase CRH-1	core	AMR	AMR	BETA-LACTAM	CARBAPENEM	WP_043592266.1	NG_054656.1	Yes		JRFR01000016.1	-	50847	51719	+	101	973				blaCRH-1	2023-08-08.2
blaCRH-2	blaCRH		carbapenem-hydrolyzing class A beta-lactamase CRH-2	core	AMR	AMR	BETA-LACTAM	CARBAPENEM	WP_109545050.1	NG_057456.1	No	AQZ55549.1	KY773614.1	+	1	873	+	1	873				blaCRH-2	2023-08-08.2
blaCRH-3	blaCRH		carbapenem-hydrolyzing class A beta-lactamase CRH-3	core	AMR	AMR	BETA-LACTAM	CARBAPENEM	WP_109545051.1	NG_057457.1	No	AQZ55550.1	KY773615.1	+	1	873	+	1	873				blaCRH-3	2023-08-08.2
blaCRP-1	blaCRP		carbapenem-hydrolyzing class A beta-lactamase CRP-1	core	AMR	AMR	BETA-LACTAM	CARBAPENEM	WP_043629745.1	NG_054657.1	No	KIA78998.1	JTGE01000141.1	-	4336	5217	+	101	982				blaCRP-1	2023-08-08.2
blaCSA-1	blaCSA		class C beta-lactamase CSA-1	core	AMR	AMR	BETA-LACTAM	CEPHALOTHIN	WP_007888761.1	NG_062223.1	No	AHB24365.1	KF623543.1	+	119	1246	+	101	1228				blaCSA-1	2023-08-08.2
blaCSA-2	blaCSA		class C beta-lactamase CSA-2	core	AMR	AMR	BETA-LACTAM	CEPHALOTHIN	WP_004384957.1	NG_062211.1	No	AGE86387.1	CP004091.1	-	1852619	1853746	+	101	1228				blaCSA-2	2023-08-08.2
blaCSP-1	blaCSP		extended-spectrum class A beta-lactamase CSP-1	core	AMR	AMR	BETA-LACTAM	CEPHALOSPORIN	WP_063859920.1	NG_048896.1	No	ADD82978.1	GQ217533.1	+	651	1568	+	101	1018				blaCSP-1	2023-08-08.2
blaSPU-1	blaCSP		CSP family extended-spectrum class A beta-lactamase SPU-1	core	AMR	AMR	BETA-LACTAM	BETA-LACTAM	WP_063864748.1	NG_050141.1	No	ADK47391.1	GQ919044.1	+	1	882	+	1	882				blaSPU-1	2023-08-08.2
blaCTX-M-1	blaCTX-M		extended-spectrum class A beta-lactamase CTX-M-1	core	AMR	AMR	BETA-LACTAM	CEPHALOSPORIN	WP_013188473.1	NG_048897.1	No	CAA63262.1	X92506.1	+	63	938	+	63	938	8834913			blaCTX-M-1	2023-08-08.2
blaCTX-M-10	blaCTX-M		extended-spectrum class A beta-lactamase CTX-M-10	core	AMR	AMR	BETA-LACTAM	CEPHALOSPORIN	WP_032491157.1	NG_048898.1	No	AAT68658.1	AY598759.1	+	5010	5885	+	101	976	11158766			blaCTX-M-10	2023-08-08.2
blaCTX-M-100	blaCTX-M		extended-spectrum class A beta-lactamase CTX-M-100	core	AMR	AMR	BETA-LACTAM	CEPHALOSPORIN	WP_032494234.1	NG_048899.1	No	CBW46935.1	FR682582.1	+	1	876	+	1	876	23050014			blaCTX-M-100	2023-08-08.2
blaCTX-M-101	blaCTX-M		extended-spectrum class A beta-lactamase CTX-M-101	core	AMR	AMR	BETA-LACTAM	CEPHALOSPORIN	WP_063859921.1	NG_048900.1	No	ADY02545.1	HQ398214.1	+	250	1125	+	101	976				blaCTX-M-101	2023-08-08.2
blaCTX-M-102	blaCTX-M		extended-spectrum class A beta-lactamase CTX-M-102	core	AMR	AMR	BETA-LACTAM	CEPHALOSPORIN	WP_063859922.1	NG_048901.1	No	ADY02546.1	HQ398215.1	+	245	1120	+	101	976	22325120			blaCTX-M-102	2023-08-08.2
blaCTX-M-103	blaCTX-M		extended-spectrum class A beta-lactamase CTX-M-103	core	AMR	AMR	BETA-LACTAM	CEPHALOSPORIN	WP_063859923.1	NG_048902.1	No	CDG50843.1	HG423149.1	+	40	915	+	40	915	23926164			blaCTX-M-103	2023-08-08.2
blaCTX-M-104	blaCTX-M		extended-spectrum class A beta-lactamase CTX-M-104	core	AMR	AMR	BETA-LACTAM	CEPHALOSPORIN	WP_042004849.1	NG_048903.1	No	ADY02555.1	HQ833652.1	+	236	1111	+	101	976	22325120			blaCTX-M-104	2023-08-08.2
blaCTX-M-105	blaCTX-M		extended-spectrum class A beta-lactamase CTX-M-105	core	AMR	AMR	BETA-LACTAM	CEPHALOSPORIN	WP_015059026.1	NG_048904.1	No	ADY02554.1	HQ833651.1	+	245	1120	+	101	976	22407683			blaCTX-M-105	2023-08-08.2
blaCTX-M-110	blaCTX-M		extended-spectrum class A beta-lactamase CTX-M-110	core	AMR	AMR	BETA-LACTAM	CEPHALOSPORIN	WP_063859924.1	NG_048905.2	No	AEM44648.1	JF274242.1	+	1	877	+	1	879	21859815			blaCTX-M-110	2023-08-08.2
blaCTX-M-111	blaCTX-M		extended-spectrum class A beta-lactamase CTX-M-111	core	AMR	AMR	BETA-LACTAM	CEPHALOSPORIN	WP_063859925.1	NG_048906.1	No	AEM44649.1	JF274243.1	+	1	876	+	1	876	21859815			blaCTX-M-111	2023-08-08.2
blaCTX-M-112	blaCTX-M		extended-spectrum class A beta-lactamase CTX-M-112	core	AMR	AMR	BETA-LACTAM	CEPHALOSPORIN	WP_063859926.1	NG_048907.1	No	AEM44652.1	JF274246.1	+	1	876	+	1	876	21859815			blaCTX-M-112	2023-08-08.2
blaCTX-M-113	blaCTX-M		extended-spectrum class A beta-lactamase CTX-M-113	core	AMR	AMR	BETA-LACTAM	CEPHALOSPORIN	WP_063859927.1	NG_048908.1	No	AEM44653.1	JF274247.1	+	1	876	+	1	876	21859815			blaCTX-M-113	2023-08-08.2
blaCTX-M-114	blaCTX-M		extended-spectrum class A beta-lactamase CTX-M-114	core	AMR	AMR	BETA-LACTAM	CEPHALOSPORIN	WP_063859928.1	NG_048909.1	No	ACU00153.1	GQ351346.1	+	1	876	+	1	876				blaCTX-M-114	2023-08-08.2
blaCTX-M-115	blaCTX-M		extended-spectrum class A beta-lactamase CTX-M-115	core	AMR	AMR	BETA-LACTAM	CEPHALOSPORIN	WP_035895532.1	NG_048910.1	No	AIL54055.1	KJ911020.1	+	112	987	+	101	976	23982021			blaCTX-M-115	2023-08-08.2
blaCTX-M-116	blaCTX-M		extended-spectrum class A beta-lactamase CTX-M-116	core	AMR	AMR	BETA-LACTAM	CEPHALOSPORIN	WP_032495225.1	NG_048911.1	No	AEI70324.1	JF966749.1	+	158	1033	+	101	976	23318795			blaCTX-M-116	2023-08-08.2
blaCTX-M-117	blaCTX-M		extended-spectrum class A beta-lactamase CTX-M-117	core	AMR	AMR	BETA-LACTAM	CEPHALOSPORIN	WP_032495259.1	NG_048912.1	No	AET99223.1	JN227085.1	+	352	1227	+	101	976	23127481			blaCTX-M-117	2023-08-08.2
blaCTX-M-12	blaCTX-M		extended-spectrum class A beta-lactamase CTX-M-12	core	AMR	AMR	BETA-LACTAM	CEPHALOSPORIN	WP_032491777.1	NG_048913.1	No	AAG34108.1	AF305837.1	+	1	876	+	1	876	11408239			blaCTX-M-12	2023-08-08.2
blaCTX-M-121	blaCTX-M		extended-spectrum class A beta-lactamase CTX-M-121	core	AMR	AMR	BETA-LACTAM	CEPHALOSPORIN	WP_032495378.1	NG_048914.1	No	AFA51699.1	JN790862.1	+	245	1120	+	101	976	23892737			blaCTX-M-121	2023-08-08.2
blaCTX-M-122	blaCTX-M		extended-spectrum class A beta-lactamase CTX-M-122	core	AMR	AMR	BETA-LACTAM	CEPHALOSPORIN	WP_063859932.1	NG_048915.1	No	AFA51700.1	JN790863.1	+	233	1108	+	101	976				blaCTX-M-122	2023-08-08.2
blaCTX-M-123	blaCTX-M		extended-spectrum class A beta-lactamase CTX-M-123	core	AMR	AMR	BETA-LACTAM	CEPHALOSPORIN	WP_031942271.1	NG_048916.1	No	AFA51701.1	JN790864.1	+	239	1114	+	101	976	23752509			blaCTX-M-123	2023-08-08.2
blaCTX-M-124	blaCTX-M		extended-spectrum class A beta-lactamase CTX-M-124	core	AMR	AMR	BETA-LACTAM	CEPHALOSPORIN	WP_063859945.1	NG_048917.1	No	AFH88134.1	JQ429324.1	+	1	876	+	1	876	2231453622330908			blaCTX-M-124	2023-08-08.2
blaCTX-M-125	blaCTX-M		extended-spectrum class A beta-lactamase CTX-M-125	core	AMR	AMR	BETA-LACTAM	CEPHALOSPORIN	WP_063859946.1	NG_048918.1	No	AFO69261.1	JQ724542.1	+	175	1050	+	101	976	24040123			blaCTX-M-125	2023-08-08.2
blaCTX-M-126	blaCTX-M		extended-spectrum class A beta-lactamase CTX-M-126	core	AMR	AMR	BETA-LACTAM	CEPHALOSPORIN	WP_063859947.1	NG_048919.1	No	BAL72196.1	AB703103.1	+	1	876	+	1	876				blaCTX-M-126	2023-08-08.2
blaCTX-M-127	blaCTX-M		extended-spectrum class A beta-lactamase CTX-M-127	core	AMR	AMR	BETA-LACTAM	CEPHALOSPORIN	WP_088245211.1	NG_055268.1	No	ARX70572.1	MF196229.1	+	1	876	+	1	876				blaCTX-M-127	2023-08-08.2
blaCTX-M-129	blaCTX-M		extended-spectrum class A beta-lactamase CTX-M-129	core	AMR	AMR	BETA-LACTAM	CEPHALOSPORIN	WP_063859948.1	NG_048920.1	No	AFJ59956.1	JX017364.1	+	239	1114	+	101	976				blaCTX-M-129	2023-08-08.2
blaCTX-M-13	blaCTX-M		extended-spectrum class A beta-lactamase CTX-M-13	core	AMR	AMR	BETA-LACTAM	CEPHALOSPORIN	WP_032489927.1	NG_048921.1	No	AAF72531.1	AF252623.2	+	1	876	+	1	876	11850241			blaCTX-M-13	2023-08-08.2
blaCTX-M-130	blaCTX-M		extended-spectrum class A beta-lactamase CTX-M-130	core	AMR	AMR	BETA-LACTAM	CEPHALOSPORIN	WP_063859949.1	NG_048922.1	No	AFJ59957.1	JX017365.1	+	245	1120	+	101	976				blaCTX-M-130	2023-08-08.2
blaCTX-M-131	blaCTX-M		extended-spectrum class A beta-lactamase CTX-M-131	core	AMR	AMR	BETA-LACTAM	CEPHALOSPORIN	WP_063859950.1	NG_048923.1	No	AEW46676.3	JN969893.3	+	2531	3406	+	101	976	25583719			blaCTX-M-131	2023-08-08.2
blaCTX-M-132	blaCTX-M		extended-spectrum class A beta-lactamase CTX-M-132	core	AMR	AMR	BETA-LACTAM	CEPHALOSPORIN	WP_063859951.1	NG_048924.1	No	AFQ94051.1	JX313020.1	+	1	876	+	1	876	26169409			blaCTX-M-132	2023-08-08.2
blaCTX-M-134	blaCTX-M		extended-spectrum class A beta-lactamase CTX-M-134	core	AMR	AMR	BETA-LACTAM	CEPHALOSPORIN	WP_063859952.1	NG_048925.1	No	AFX60298.1	JX896165.1	+	1	876	+	1	876				blaCTX-M-134	2023-08-08.2
blaCTX-M-136	blaCTX-M		extended-spectrum class A beta-lactamase CTX-M-136	core	AMR	AMR	BETA-LACTAM	CEPHALOSPORIN	WP_063859953.1	NG_048926.1	No	AGG08693.1	KC351754.1	+	158	1033	+	101	976				blaCTX-M-136	2023-08-08.2
blaCTX-M-137	blaCTX-M		extended-spectrum class A beta-lactamase CTX-M-137	core	AMR	AMR	BETA-LACTAM	CEPHALOSPORIN	WP_063859954.1	NG_048927.1	No	BAO37256.1	AB900900.1	+	1	876	+	1	876	24777903			blaCTX-M-137	2023-08-08.2
blaCTX-M-138	blaCTX-M		extended-spectrum class A beta-lactamase CTX-M-138	core	AMR	AMR	BETA-LACTAM	CEPHALOSPORIN	WP_070064534.1	NG_051737.1	No	AHA80107.1	KF526119.1	+	1	873	+	1	876				blaCTX-M-138	2023-08-08.2
blaCTX-M-139	blaCTX-M		extended-spectrum class A beta-lactamase CTX-M-139	core	AMR	AMR	BETA-LACTAM	CEPHALOSPORIN	WP_063859955.1	NG_048928.1	No	AFY98865.1	KC107824.1	+	1	876	+	1	876				blaCTX-M-139	2023-08-08.2
blaCTX-M-14	blaCTX-M		extended-spectrum class A beta-lactamase CTX-M-14	core	AMR	AMR	BETA-LACTAM	CEPHALOSPORIN	WP_001617865.1	NG_048929.1	No	AAF72530.1	AF252622.2	+	1741	2616	+	101	976	1185024137255469		blaCTX-M-18	blaCTX-M-14	2023-08-08.2
blaCTX-M-140	blaCTX-M		extended-spectrum class A beta-lactamase CTX-M-140	core	AMR	AMR	BETA-LACTAM	CEPHALOSPORIN	WP_063108644.1	NG_068166.1	Yes		LQNO01000009.1	-	29635	30510	+	101	976				blaCTX-M-140	2023-08-08.2
blaCTX-M-141	blaCTX-M		extended-spectrum class A beta-lactamase CTX-M-141	core	AMR	AMR	BETA-LACTAM	CEPHALOSPORIN	WP_063859956.1	NG_048930.1	No	AGN11769.1	KC964871.1	+	1	876	+	1	876				blaCTX-M-141	2023-08-08.2
blaCTX-M-142	blaCTX-M		extended-spectrum class A beta-lactamase CTX-M-142	core	AMR	AMR	BETA-LACTAM	CEPHALOSPORIN	WP_063859957.1	NG_048931.1	No	AGW25368.1	KF240809.1	+	1	876	+	1	876				blaCTX-M-142	2023-08-08.2
blaCTX-M-143	blaCTX-M		extended-spectrum class A beta-lactamase CTX-M-143	core	AMR	AMR	BETA-LACTAM	CEPHALOSPORIN	WP_156404649.1	NG_067138.1	No	QGN18754.1	MN715319.1	+	1	876	+	1	876				blaCTX-M-143	2023-08-08.2
blaCTX-M-144	blaCTX-M		extended-spectrum class A beta-lactamase CTX-M-144	core	AMR	AMR	BETA-LACTAM	CEPHALOSPORIN	WP_032495786.1	NG_048932.1	No	AHX39588.1	KJ020573.1	+	275	1150	+	101	976				blaCTX-M-144	2023-08-08.2
blaCTX-M-146	blaCTX-M		extended-spectrum class A beta-lactamase CTX-M-146	core	AMR	AMR	BETA-LACTAM	CEPHALOSPORIN	WP_102607454.1	NG_056169.1	No	ARI46098.1	KY938173.1	+	328	1203	+	101	976				blaCTX-M-146	2023-08-08.2
blaCTX-M-147	blaCTX-M		extended-spectrum class A beta-lactamase CTX-M-147	core	AMR	AMR	BETA-LACTAM	CEPHALOSPORIN	WP_063859958.1	NG_048933.1	No	AHA80961.1	KF513180.1	+	1	876	+	1	876				blaCTX-M-147	2023-08-08.2
blaCTX-M-148	blaCTX-M		extended-spectrum class A beta-lactamase CTX-M-148	core	AMR	AMR	BETA-LACTAM	CEPHALOSPORIN	WP_032495787.1	NG_048934.1	No	AHX39589.1	KJ020574.1	+	245	1120	+	101	976				blaCTX-M-148	2023-08-08.2
blaCTX-M-15	blaCTX-M		extended-spectrum class A beta-lactamase CTX-M-15	core	AMR	AMR	BETA-LACTAM	CEPHALOSPORIN	WP_000239590.1	NG_048935.1	No	AAL02127.1	AY044436.1	+	1436	2311	+	101	976	1147036737255469		blaUOE-1	blaCTX-M-15	2023-08-08.2
blaCTX-M-150	blaCTX-M		extended-spectrum class A beta-lactamase CTX-M-150	core	AMR	AMR	BETA-LACTAM	CEPHALOSPORIN	WP_063859959.1	NG_048936.1	No	AHF20911.1	KF769131.1	+	1	876	+	1	876				blaCTX-M-150	2023-08-08.2
blaCTX-M-151	blaCTX-M		CTX-M-like extended-spectrum class A beta-lactamase CTX-M-151	core	AMR	AMR	BETA-LACTAM	CEPHALOSPORIN	WP_063859960.1	NG_048937.1	No	BAP34782.1	AB916359.1	+	794	1708	+	101	1015				blaCTX-M-151	2023-08-08.2
blaCTX-M-152	blaCTX-M		extended-spectrum class A beta-lactamase CTX-M-152	core	AMR	AMR	BETA-LACTAM	CEPHALOSPORIN	WP_064543755.1	NG_048938.1	Yes		KJ461948.1	+	1	876	+	1	876				blaCTX-M-152	2023-08-08.2
blaCTX-M-153	blaCTX-M		extended-spectrum class A beta-lactamase CTX-M-153	core	AMR	AMR	BETA-LACTAM	CEPHALOSPORIN	WP_168247876.1	NG_068167.1	No	QIM14702.1	MT156338.1	+	1	876	+	1	876				blaCTX-M-153	2023-08-08.2
blaCTX-M-154	blaCTX-M		extended-spectrum class A beta-lactamase CTX-M-154	core	AMR	AMR	BETA-LACTAM	CEPHALOSPORIN	WP_110093562.1	NG_067221.1	No	QGT31463.1	MN752689.1	+	1	876	+	1	876				blaCTX-M-154	2023-08-08.2
blaCTX-M-155	blaCTX-M		extended-spectrum class A beta-lactamase CTX-M-155	core	AMR	AMR	BETA-LACTAM	CEPHALOSPORIN	WP_063859962.1	NG_048939.1	No	AIS67611.1	KM211508.1	+	1	876	+	1	876				blaCTX-M-155	2023-08-08.2
blaCTX-M-156	blaCTX-M		extended-spectrum class A beta-lactamase CTX-M-156	core	AMR	AMR	BETA-LACTAM	CEPHALOSPORIN	WP_063859963.1	NG_048940.1	No	AIS67612.1	KM211509.1	+	1	876	+	1	876				blaCTX-M-156	2023-08-08.2
blaCTX-M-157	blaCTX-M		extended-spectrum class A beta-lactamase CTX-M-157	core	AMR	AMR	BETA-LACTAM	CEPHALOSPORIN	WP_063859964.1	NG_048941.1	No	AIS67613.1	KM211510.1	+	1	876	+	1	876				blaCTX-M-157	2023-08-08.2
blaCTX-M-158	blaCTX-M		extended-spectrum class A beta-lactamase CTX-M-158	core	AMR	AMR	BETA-LACTAM	CEPHALOSPORIN	WP_063859965.1	NG_048942.1	No	AIT97310.1	KM211691.1	+	1	876	+	1	876				blaCTX-M-158	2023-08-08.2
blaCTX-M-159	blaCTX-M		extended-spectrum class A beta-lactamase CTX-M-159	core	AMR	AMR	BETA-LACTAM	CEPHALOSPORIN	WP_063859966.1	NG_048943.1	No	BAP18874.1	AB976602.1	+	136	1011	+	101	976				blaCTX-M-159	2023-08-08.2
blaCTX-M-16	blaCTX-M		extended-spectrum class A beta-lactamase CTX-M-16	core	AMR	AMR	BETA-LACTAM	CEPHALOSPORIN	WP_063859967.1	NG_048944.1	No	AAK32961.1	AY029068.1	+	1	876	+	1	876	11451684			blaCTX-M-16	2023-08-08.2
blaCTX-M-160	blaCTX-M		extended-spectrum class A beta-lactamase CTX-M-160	core	AMR	AMR	BETA-LACTAM	CEPHALOSPORIN	WP_063859968.1	NG_048945.1	No	AJO16046.1	KP050493.1	+	1	876	+	1	876				blaCTX-M-160	2023-08-08.2
blaCTX-M-161	blaCTX-M		extended-spectrum class A beta-lactamase CTX-M-161	core	AMR	AMR	BETA-LACTAM	CEPHALOSPORIN	WP_063859969.1	NG_048946.1	No	AJU57235.1	KP128034.1	+	1	876	+	1	876				blaCTX-M-161	2023-08-08.2
blaCTX-M-162	blaCTX-M		extended-spectrum class A beta-lactamase CTX-M-162	core	AMR	AMR	BETA-LACTAM	CEPHALOSPORIN	WP_063859970.1	NG_048947.1	No	AKO63213.1	KP681697.1	+	1	876	+	1	876				blaCTX-M-162	2023-08-08.2
blaCTX-M-163	blaCTX-M		extended-spectrum class A beta-lactamase CTX-M-163	core	AMR	AMR	BETA-LACTAM	CEPHALOSPORIN	WP_063859971.1	NG_048948.1	No	AKO63214.1	KP681698.1	+	1	876	+	1	876				blaCTX-M-163	2023-08-08.2
blaCTX-M-164	blaCTX-M		extended-spectrum class A beta-lactamase CTX-M-164	core	AMR	AMR	BETA-LACTAM	CEPHALOSPORIN	WP_063859972.1	NG_048949.1	No	AKR53959.1	KP727571.1	+	1	876	+	1	876				blaCTX-M-164	2023-08-08.2
blaCTX-M-165	blaCTX-M		extended-spectrum class A beta-lactamase CTX-M-165	core	AMR	AMR	BETA-LACTAM	CEPHALOSPORIN	WP_053444694.1	NG_048950.1	No	AKR53960.1	KP727572.1	+	1	876	+	1	876				blaCTX-M-165	2023-08-08.2
blaCTX-M-166	blaCTX-M		extended-spectrum class A beta-lactamase CTX-M-166	core	AMR	AMR	BETA-LACTAM	CEPHALOSPORIN	WP_063859973.1	NG_048951.1	No	CFW94147.1	LN830266.1	+	1	876	+	1	876				blaCTX-M-166	2023-08-08.2
blaCTX-M-167	blaCTX-M		extended-spectrum class A beta-lactamase CTX-M-167	core	AMR	AMR	BETA-LACTAM	CEPHALOSPORIN	WP_063859974.1	NG_048952.1	No	ALJ77593.1	KR537428.1	+	1	876	+	1	876				blaCTX-M-167	2023-08-08.2
blaCTX-M-168	blaCTX-M		extended-spectrum class A beta-lactamase CTX-M-168	core	AMR	AMR	BETA-LACTAM	CEPHALOSPORIN	WP_063859975.1	NG_048953.1	No	ALJ94049.1	KR537429.1	+	1	876	+	1	876				blaCTX-M-168	2023-08-08.2
blaCTX-M-169	blaCTX-M		extended-spectrum class A beta-lactamase CTX-M-169	core	AMR	AMR	BETA-LACTAM	CEPHALOSPORIN	WP_063859976.1	NG_048954.1	No	ALL29307.1	KR779864.1	+	153	1028	+	101	976				blaCTX-M-169	2023-08-08.2
blaCTX-M-17	blaCTX-M		extended-spectrum class A beta-lactamase CTX-M-17	core	AMR	AMR	BETA-LACTAM	CEPHALOSPORIN	WP_011117618.1	NG_048955.1	No	AAK71471.1	AY033516.1	+	2836	3711	+	101	976	11959547		blaCTX-M-14b	blaCTX-M-17	2023-08-08.2
blaCTX-M-170	blaCTX-M		extended-spectrum class A beta-lactamase CTX-M-170	core	AMR	AMR	BETA-LACTAM	CEPHALOSPORIN	WP_063859984.1	NG_048956.1	No	ALK03059.1	KR822223.1	+	1	876	+	1	876				blaCTX-M-170	2023-08-08.2
blaCTX-M-171	blaCTX-M		extended-spectrum class A beta-lactamase CTX-M-171	core	AMR	AMR	BETA-LACTAM	CEPHALOSPORIN	WP_065419568.1	NG_051164.1	No	ALR99814.1	KT277545.1	+	1	876	+	1	876				blaCTX-M-171	2023-08-08.2
blaCTX-M-172	blaCTX-M		extended-spectrum class A beta-lactamase CTX-M-172	core	AMR	AMR	BETA-LACTAM	CEPHALOSPORIN	WP_063859993.1	NG_048957.1	No	AKS25179.1	KT251041.1	+	1	876	+	1	876				blaCTX-M-172	2023-08-08.2
blaCTX-M-173	blaCTX-M		extended-spectrum class A beta-lactamase CTX-M-173	core	AMR	AMR	BETA-LACTAM	CEPHALOSPORIN	WP_063859998.1	NG_048958.1	No	ALM96711.1	KT997884.1	+	1	876	+	1	876				blaCTX-M-173	2023-08-08.2
blaCTX-M-174	blaCTX-M		extended-spectrum class A beta-lactamase CTX-M-174	core	AMR	AMR	BETA-LACTAM	CEPHALOSPORIN	WP_063860005.1	NG_048959.1	No	ALM96713.1	KT997886.1	+	1	876	+	1	876				blaCTX-M-174	2023-08-08.2
blaCTX-M-175	blaCTX-M		extended-spectrum class A beta-lactamase CTX-M-175	core	AMR	AMR	BETA-LACTAM	CEPHALOSPORIN	WP_063860009.1	NG_048960.1	No	ALM96714.1	KT997887.1	+	1	876	+	1	876				blaCTX-M-175	2023-08-08.2
blaCTX-M-176	blaCTX-M		extended-spectrum class A beta-lactamase CTX-M-176	core	AMR	AMR	BETA-LACTAM	CEPHALOSPORIN	WP_063860014.1	NG_048961.1	No	ALM96715.1	KT997888.1	+	1	876	+	1	876				blaCTX-M-176	2023-08-08.2
blaCTX-M-177	blaCTX-M		extended-spectrum class A beta-lactamase CTX-M-177	core	AMR	AMR	BETA-LACTAM	CEPHALOSPORIN	WP_063860019.1	NG_048962.1	No	ALM96716.1	KT997889.1	+	1	876	+	1	876				blaCTX-M-177	2023-08-08.2
blaCTX-M-178	blaCTX-M		extended-spectrum class A beta-lactamase CTX-M-178	core	AMR	AMR	BETA-LACTAM	CEPHALOSPORIN	WP_104009847.1	NG_056408.1	No	AMB17206.1	KU586457.1	+	1	876	+	1	876				blaCTX-M-178	2023-08-08.2
blaCTX-M-179	blaCTX-M		extended-spectrum class A beta-lactamase CTX-M-179	core	AMR	AMR	BETA-LACTAM	CEPHALOSPORIN	WP_063860025.1	NG_048963.1	No	AMJ17432.1	KU705393.1	+	1	876	+	1	876				blaCTX-M-179	2023-08-08.2
blaCTX-M-180	blaCTX-M		extended-spectrum class A beta-lactamase CTX-M-180	core	AMR	AMR	BETA-LACTAM	CEPHALOSPORIN	WP_063860034.1	NG_048964.1	No	AMY95406.1	KX056899.1	+	1	876	+	1	876				blaCTX-M-180	2023-08-08.2
blaCTX-M-181	blaCTX-M		extended-spectrum class A beta-lactamase CTX-M-181	core	AMR	AMR	BETA-LACTAM	CEPHALOSPORIN	WP_063860035.1	NG_048965.1	No	AMY95407.1	KX056900.1	+	1	876	+	1	876				blaCTX-M-181	2023-08-08.2
blaCTX-M-182	blaCTX-M		extended-spectrum class A beta-lactamase CTX-M-182	core	AMR	AMR	BETA-LACTAM	CEPHALOSPORIN	WP_063860036.1	NG_048966.1	No	AMY95408.1	KX056901.1	+	1	876	+	1	876				blaCTX-M-182	2023-08-08.2
blaCTX-M-183	blaCTX-M		extended-spectrum class A beta-lactamase CTX-M-183	core	AMR	AMR	BETA-LACTAM	CEPHALOSPORIN	WP_064511490.1	NG_050812.1	No	ANH52938.1	KX263246.1	+	1	876	+	1	876				blaCTX-M-183	2023-08-08.2
blaCTX-M-184	blaCTX-M		extended-spectrum class A beta-lactamase CTX-M-184	core	AMR	AMR	BETA-LACTAM	CEPHALOSPORIN	WP_064511491.1	NG_050813.1	No	ANH52939.1	KX263247.1	+	1	876	+	1	876				blaCTX-M-184	2023-08-08.2
blaCTX-M-185	blaCTX-M		extended-spectrum class A beta-lactamase CTX-M-185	core	AMR	AMR	BETA-LACTAM	CEPHALOSPORIN	WP_065102278.1	NG_050944.1	No	ANH58931.1	KX266838.1	+	1	876	+	1	876				blaCTX-M-185	2023-08-08.2
blaCTX-M-186	blaCTX-M		extended-spectrum class A beta-lactamase CTX-M-186	core	AMR	AMR	BETA-LACTAM	CEPHALOSPORIN	WP_065419569.1	NG_051165.1	No	ANN89336.1	KX446939.1	+	1	876	+	1	876				blaCTX-M-186	2023-08-08.2
blaCTX-M-187	blaCTX-M		extended-spectrum class A beta-lactamase CTX-M-187	core	AMR	AMR	BETA-LACTAM	CEPHALOSPORIN	WP_104009848.1	NG_056409.1	No	ANY40236.1	KX621166.1	+	1	876	+	1	876				blaCTX-M-187	2023-08-08.2
blaCTX-M-188	blaCTX-M		extended-spectrum class A beta-lactamase CTX-M-188	core	AMR	AMR	BETA-LACTAM	CEPHALOSPORIN	WP_068981632.1	NG_051467.1	No	AOA70434.1	KX676491.1	+	1	876	+	1	876				blaCTX-M-188	2023-08-08.2
blaCTX-M-189	blaCTX-M		extended-spectrum class A beta-lactamase CTX-M-189	core	AMR	AMR	BETA-LACTAM	CEPHALOSPORIN	WP_068981633.1	NG_051468.1	No	AOD62556.1	KX689750.1	+	1	876	+	1	876				blaCTX-M-189	2023-08-08.2
blaCTX-M-19	blaCTX-M		extended-spectrum class A beta-lactamase CTX-M-19	core	AMR	AMR	BETA-LACTAM	CEPHALOSPORIN	WP_063860037.1	NG_048967.1	No	AAK55534.1	AF325134.1	+	1	876	+	1	876	11709308			blaCTX-M-19	2023-08-08.2
blaCTX-M-190	blaCTX-M		extended-spectrum class A beta-lactamase CTX-M-190	core	AMR	AMR	BETA-LACTAM	CEPHALOSPORIN	WP_069280706.1	NG_051509.1	No	AOF41435.1	KX664469.1	+	1519	2394	+	101	976				blaCTX-M-190	2023-08-08.2
blaCTX-M-191	blaCTX-M		extended-spectrum class A beta-lactamase CTX-M-191	core	AMR	AMR	BETA-LACTAM	CEPHALOSPORIN	WP_102607451.1	NG_056165.1	No	APG33172.1	KY271097.1	+	1	876	+	1	876				blaCTX-M-191	2023-08-08.2
blaCTX-M-192	blaCTX-M		extended-spectrum class A beta-lactamase CTX-M-192	core	AMR	AMR	BETA-LACTAM	CEPHALOSPORIN	WP_102607452.1	NG_056166.1	No	APG33173.1	KY271098.1	+	1	876	+	1	876				blaCTX-M-192	2023-08-08.2
blaCTX-M-193	blaCTX-M		extended-spectrum class A beta-lactamase CTX-M-193	core	AMR	AMR	BETA-LACTAM	CEPHALOSPORIN	WP_077767290.1	NG_052899.1	No	AQM40188.1	KY563766.1	+	1	876	+	1	876				blaCTX-M-193	2023-08-08.2
blaCTX-M-194	blaCTX-M		extended-spectrum class A beta-lactamase CTX-M-194	core	AMR	AMR	BETA-LACTAM	CEPHALOSPORIN	WP_077767291.1	NG_052900.1	No	AQM40189.1	KY563767.1	+	1	876	+	1	876				blaCTX-M-194	2023-08-08.2
blaCTX-M-195	blaCTX-M		extended-spectrum class A beta-lactamase CTX-M-195	core	AMR	AMR	BETA-LACTAM	CEPHALOSPORIN	WP_077767292.1	NG_052901.1	No	AQM40190.1	KY563768.1	+	1	876	+	1	876				blaCTX-M-195	2023-08-08.2
blaCTX-M-196	blaCTX-M		extended-spectrum class A beta-lactamase CTX-M-196	core	AMR	AMR	BETA-LACTAM	CEPHALOSPORIN	WP_077767293.1	NG_052902.1	No	AQM40191.1	KY563769.1	+	1	876	+	1	876				blaCTX-M-196	2023-08-08.2
blaCTX-M-197	blaCTX-M		extended-spectrum class A beta-lactamase CTX-M-197	core	AMR	AMR	BETA-LACTAM	CEPHALOSPORIN	WP_085562400.1	NG_054686.1	No	AQT03461.1	KY646303.1	+	1	876	+	1	876				blaCTX-M-197	2023-08-08.2
blaCTX-M-198	blaCTX-M		extended-spectrum class A beta-lactamase CTX-M-198	core	AMR	AMR	BETA-LACTAM	CEPHALOSPORIN	WP_085562401.1	NG_054687.1	No	AQT03462.1	KY646304.1	+	1	876	+	1	876				blaCTX-M-198	2023-08-08.2
blaCTX-M-199	blaCTX-M		extended-spectrum class A beta-lactamase CTX-M-199	core	AMR	AMR	BETA-LACTAM	CEPHALOSPORIN	WP_087587947.1	NG_054961.1	No	ARA73610.1	KY786032.1	+	1	876	+	1	876				blaCTX-M-199	2023-08-08.2
blaCTX-M-2	blaCTX-M		extended-spectrum class A beta-lactamase CTX-M-2	core	AMR	AMR	BETA-LACTAM	CEPHALOSPORIN	WP_025368620.1	NG_048968.1	No	CAA63263.1	X92507.1	+	6	881	+	6	881	8834913			blaCTX-M-2	2023-08-08.2
blaCTX-M-20	blaCTX-M		extended-spectrum class A beta-lactamase CTX-M-20	core	AMR	AMR	BETA-LACTAM	CEPHALOSPORIN	WP_063860038.1	NG_048969.1	No	CAC95175.1	AJ416344.1	+	304	1179	+	101	976	12007800			blaCTX-M-20	2023-08-08.2
blaCTX-M-200	blaCTX-M		extended-spectrum class A beta-lactamase CTX-M-200	core	AMR	AMR	BETA-LACTAM	CEPHALOSPORIN	WP_094009813.1	NG_055501.1	No	ASC62381.1	KY997188.1	+	1	876	+	1	876				blaCTX-M-200	2023-08-08.2
blaCTX-M-201	blaCTX-M		extended-spectrum class A beta-lactamase CTX-M-201	core	AMR	AMR	BETA-LACTAM	CEPHALOSPORIN	WP_094009814.1	NG_055502.1	No	ASC62382.1	KY997189.1	+	1	876	+	1	876				blaCTX-M-201	2023-08-08.2
blaCTX-M-202	blaCTX-M		extended-spectrum class A beta-lactamase CTX-M-202	core	AMR	AMR	BETA-LACTAM	CEPHALOSPORIN	WP_088245215.1	NG_055272.1	No	ARX71248.1	MF195067.1	+	1	876	+	1	876				blaCTX-M-202	2023-08-08.2
blaCTX-M-203	blaCTX-M		extended-spectrum class A beta-lactamase CTX-M-203	core	AMR	AMR	BETA-LACTAM	CEPHALOSPORIN	WP_088245212.1	NG_055269.1	No	ARX70573.1	MF196230.1	+	1	876	+	1	876				blaCTX-M-203	2023-08-08.2
blaCTX-M-204	blaCTX-M		extended-spectrum class A beta-lactamase CTX-M-204	core	AMR	AMR	BETA-LACTAM	CEPHALOSPORIN	WP_088245225.1	NG_055283.1	No	ARX71259.1	MF281085.1	+	1	876	+	1	876				blaCTX-M-204	2023-08-08.2
blaCTX-M-205	blaCTX-M		extended-spectrum class A beta-lactamase CTX-M-205	core	AMR	AMR	BETA-LACTAM	CEPHALOSPORIN	WP_099156053.1	NG_055667.1	No	ATJ25945.1	MG028655.1	+	1	876	+	1	876				blaCTX-M-205	2023-08-08.2
blaCTX-M-206	blaCTX-M		extended-spectrum class A beta-lactamase CTX-M-206	core	AMR	AMR	BETA-LACTAM	CEPHALOSPORIN	WP_102607455.1	NG_056171.1	No	AUG84368.1	MF613979.1	+	1	876	+	1	876				blaCTX-M-206	2023-08-08.2
blaCTX-M-207	blaCTX-M		extended-spectrum class A beta-lactamase CTX-M-207	core	AMR	AMR	BETA-LACTAM	CEPHALOSPORIN	WP_102607456.1	NG_056173.1	No	BBC20336.1	LC348384.1	+	1664	2539	+	101	976				blaCTX-M-207	2023-08-08.2
blaCTX-M-208	blaCTX-M		extended-spectrum class A beta-lactamase CTX-M-208	core	AMR	AMR	BETA-LACTAM	CEPHALOSPORIN	WP_109545060.1	NG_057474.1	No	AVP74333.1	MH067958.1	+	1	876	+	1	876				blaCTX-M-208	2023-08-08.2
blaCTX-M-209	blaCTX-M		extended-spectrum class A beta-lactamase CTX-M-209	core	AMR	AMR	BETA-LACTAM	CEPHALOSPORIN	WP_109545061.1	NG_057475.1	No	AVP74334.1	MH067959.1	+	1	876	+	1	876				blaCTX-M-209	2023-08-08.2
blaCTX-M-21	blaCTX-M		extended-spectrum class A beta-lactamase CTX-M-21	core	AMR	AMR	BETA-LACTAM	CEPHALOSPORIN	WP_063860039.1	NG_048970.1	No	CAD08929.1	AJ416346.1	+	557	1432	+	101	976	12007800			blaCTX-M-21	2023-08-08.2
blaCTX-M-210	blaCTX-M		extended-spectrum class A beta-lactamase CTX-M-210	core	AMR	AMR	BETA-LACTAM	CEPHALOSPORIN	WP_109545062.1	NG_057476.1	No	AVP74335.1	MH067960.1	+	1	876	+	1	876				blaCTX-M-210	2023-08-08.2
blaCTX-M-211	blaCTX-M		extended-spectrum class A beta-lactamase CTX-M-211	core	AMR	AMR	BETA-LACTAM	CEPHALOSPORIN	WP_109545063.1	NG_057477.1	No	AVP74336.1	MH067961.1	+	1	885	+	1	885				blaCTX-M-211	2023-08-08.2
blaCTX-M-212	blaCTX-M		extended-spectrum class A beta-lactamase CTX-M-212	core	AMR	AMR	BETA-LACTAM	CEPHALOSPORIN	WP_109545064.1	NG_057478.1	No	AVP74337.1	MH067962.1	+	1	876	+	1	876				blaCTX-M-212	2023-08-08.2
blaCTX-M-213	blaCTX-M		extended-spectrum class A beta-lactamase CTX-M-213	core	AMR	AMR	BETA-LACTAM	CEPHALOSPORIN	WP_106924209.1	NG_057473.1	No	AVP73881.1	MH094805.1	+	1	876	+	1	876				blaCTX-M-213	2023-08-08.2
blaCTX-M-214	blaCTX-M		extended-spectrum class A beta-lactamase CTX-M-214	core	AMR	AMR	BETA-LACTAM	CEPHALOSPORIN	WP_109545069.1	NG_057483.1	No	AVT50863.1	MH121688.1	+	1	876	+	1	876				blaCTX-M-214	2023-08-08.2
blaCTX-M-215	blaCTX-M		extended-spectrum class A beta-lactamase CTX-M-215	core	AMR	AMR	BETA-LACTAM	CEPHALOSPORIN	WP_128268235.1	NG_063838.1	No	AWB15832.1	MH230880.1	+	1	876	+	1	876				blaCTX-M-215	2023-08-08.2
blaCTX-M-216	blaCTX-M		extended-spectrum class A beta-lactamase CTX-M-216	core	AMR	AMR	BETA-LACTAM	CEPHALOSPORIN	WP_109791209.1	NG_057608.1	No	AWI33306.1	MH243352.1	+	1	876	+	1	876				blaCTX-M-216	2023-08-08.2
blaCTX-M-217	blaCTX-M		extended-spectrum class A beta-lactamase CTX-M-217	core	AMR	AMR	BETA-LACTAM	CEPHALOSPORIN	WP_109791211.1	NG_057610.1	No	AWI33308.1	MH243354.1	+	1	876	+	1	876				blaCTX-M-217	2023-08-08.2
blaCTX-M-218	blaCTX-M		extended-spectrum class A beta-lactamase CTX-M-218	core	AMR	AMR	BETA-LACTAM	CEPHALOSPORIN	WP_109791214.1	NG_057613.1	No	AWI33312.1	MH243358.1	+	1	876	+	1	876				blaCTX-M-218	2023-08-08.2
blaCTX-M-219	blaCTX-M		inhibitor-resistant extended-spectrum class A beta-lactamase CTX-M-219	core	AMR	AMR	BETA-LACTAM	CEPHALOSPORIN	WP_110092882.1	NG_059336.1	No	AUJ48449.1	CP019080.1	-	67064	67939	+	101	976	28637339			blaCTX-M-219	2023-08-08.2
blaCTX-M-22	blaCTX-M		extended-spectrum class A beta-lactamase CTX-M-22	core	AMR	AMR	BETA-LACTAM	CEPHALOSPORIN	WP_032491377.1	NG_048971.1	No	AAL86924.1	AY080894.1	+	4	879	+	4	879	16533535			blaCTX-M-22	2023-08-08.2
blaCTX-M-220	blaCTX-M		extended-spectrum class A beta-lactamase CTX-M-220	core	AMR	AMR	BETA-LACTAM	CEPHALOSPORIN	WP_111672902.1	NG_060560.1	No	AWU66425.1	MH450163.1	+	1	876	+	1	876				blaCTX-M-220	2023-08-08.2
blaCTX-M-221	blaCTX-M		extended-spectrum class A beta-lactamase CTX-M-221	core	AMR	AMR	BETA-LACTAM	CEPHALOSPORIN	WP_114699284.1	NG_061413.1	No	AWY87618.1	MH538139.1	+	1	876	+	1	876				blaCTX-M-221	2023-08-08.2
blaCTX-M-222	blaCTX-M		extended-spectrum class A beta-lactamase CTX-M-222	core	AMR	AMR	BETA-LACTAM	CEPHALOSPORIN	WP_116786829.1	NG_061609.1	No	AXI82473.1	MH685905.1	+	1	876	+	1	876				blaCTX-M-222	2023-08-08.2
blaCTX-M-223	blaCTX-M		extended-spectrum class A beta-lactamase CTX-M-223	core	AMR	AMR	BETA-LACTAM	CEPHALOSPORIN	WP_122630862.1	NG_062275.1	No	AXV45344.1	MH814718.1	+	1	876	+	1	876				blaCTX-M-223	2023-08-08.2
blaCTX-M-224	blaCTX-M		extended-spectrum class A beta-lactamase CTX-M-224	core	AMR	AMR	BETA-LACTAM	CEPHALOSPORIN	WP_094166899.1	NG_062241.1	No	OXV26184.1	NIHL01000231.1	+	138501	139376	+	101	976				blaCTX-M-224	2023-08-08.2
blaCTX-M-225	blaCTX-M		extended-spectrum class A beta-lactamase CTX-M-225	core	AMR	AMR	BETA-LACTAM	CEPHALOSPORIN	WP_136512064.1	NG_064720.1	No	QBO66647.1	MK628510.1	+	73	948	+	73	948				blaCTX-M-225	2023-08-08.2
blaCTX-M-226	blaCTX-M		extended-spectrum class A beta-lactamase CTX-M-226	core	AMR	AMR	BETA-LACTAM	CEPHALOSPORIN	WP_136512065.1	NG_064721.1	No	QBX33278.1	MK704279.1	+	1	876	+	1	876				blaCTX-M-226	2023-08-08.2
blaCTX-M-227	blaCTX-M		extended-spectrum class A beta-lactamase CTX-M-227	core	AMR	AMR	BETA-LACTAM	CEPHALOSPORIN	WP_148044409.1	NG_065865.1	No	QDM39442.1	MN104597.1	+	1	876	+	1	876				blaCTX-M-227	2023-08-08.2
blaCTX-M-228	blaCTX-M		extended-spectrum class A beta-lactamase CTX-M-228	core	AMR	AMR	BETA-LACTAM	CEPHALOSPORIN	WP_148044410.1	NG_065866.1	No	QDY98372.1	MN219695.1	+	1	876	+	1	876				blaCTX-M-228	2023-08-08.2
blaCTX-M-229	blaCTX-M		extended-spectrum class A beta-lactamase CTX-M-229	core	AMR	AMR	BETA-LACTAM	CEPHALOSPORIN	WP_148044411.1	NG_065867.1	No	QED08956.1	MN267698.1	+	1	873	+	1	873				blaCTX-M-229	2023-08-08.2
blaCTX-M-23	blaCTX-M		extended-spectrum class A beta-lactamase CTX-M-23	core	AMR	AMR	BETA-LACTAM	CEPHALOSPORIN	WP_063860040.1	NG_048972.1	No	AAL99990.1	AF488377.1	+	63	938	+	63	938	15201232			blaCTX-M-23	2023-08-08.2
blaCTX-M-230	blaCTX-M		extended-spectrum class A beta-lactamase CTX-M-230	core	AMR	AMR	BETA-LACTAM	CEPHALOSPORIN	WP_156404650.1	NG_067139.1	No	QFR38187.1	MN550980.1	+	1	876	+	1	876				blaCTX-M-230	2023-08-08.2
blaCTX-M-231	blaCTX-M		extended-spectrum class A beta-lactamase CTX-M-231	core	AMR	AMR	BETA-LACTAM	CEPHALOSPORIN	WP_156404651.1	NG_067140.1	No	QFR38188.1	MN550981.1	+	1	876	+	1	876				blaCTX-M-231	2023-08-08.2
blaCTX-M-232	blaCTX-M		extended-spectrum class A beta-lactamase CTX-M-232	core	AMR	AMR	BETA-LACTAM	CEPHALOSPORIN	WP_156404652.1	NG_067141.1	No	QFR38189.1	MN550982.1	+	1	876	+	1	876				blaCTX-M-232	2023-08-08.2
blaCTX-M-233	blaCTX-M		extended-spectrum class A beta-lactamase CTX-M-233	core	AMR	AMR	BETA-LACTAM	CEPHALOSPORIN	WP_156404653.1	NG_067142.1	No	QFR38190.1	MN550983.1	+	1	876	+	1	876				blaCTX-M-233	2023-08-08.2
blaCTX-M-234	blaCTX-M		extended-spectrum class A beta-lactamase CTX-M-234	core	AMR	AMR	BETA-LACTAM	CEPHALOSPORIN	WP_168247877.1	NG_068168.1	No	QIM14701.1	MT156337.1	+	1	876	+	1	876				blaCTX-M-234	2023-08-08.2
blaCTX-M-235	blaCTX-M		extended-spectrum class A beta-lactamase CTX-M-235	core	AMR	AMR	BETA-LACTAM	CEPHALOSPORIN	WP_168247878.1	NG_068169.1	No	QIM59618.1	MT210560.1	+	1	876	+	1	876				blaCTX-M-235	2023-08-08.2
blaCTX-M-236	blaCTX-M		extended-spectrum class A beta-lactamase CTX-M-236	core	AMR	AMR	BETA-LACTAM	CEPHALOSPORIN	WP_156658722.1	NG_068506.1	No	QGV92445.1	CP044378.1	-	49689	50564	+	101	976				blaCTX-M-236	2023-08-08.2
blaCTX-M-237	blaCTX-M		extended-spectrum class A beta-lactamase CTX-M-237	core	AMR	AMR	BETA-LACTAM	CEPHALOSPORIN	WP_188331864.1	NG_070730.1	No	QNG62073.1	MT872414.1	+	1	876	+	1	876				blaCTX-M-237	2023-08-08.2
blaCTX-M-238	blaCTX-M		extended-spectrum class A beta-lactamase CTX-M-238	core	AMR	AMR	BETA-LACTAM	CEPHALOSPORIN	WP_188331865.1	NG_070731.1	No	QNG62074.1	MT872415.1	+	1	876	+	1	876				blaCTX-M-238	2023-08-08.2
blaCTX-M-239	blaCTX-M		extended-spectrum class A beta-lactamase CTX-M-239	core	AMR	AMR	BETA-LACTAM	CEPHALOSPORIN	WP_188331866.1	NG_070732.1	No	QNG62075.1	MT872416.1	+	1	876	+	1	876				blaCTX-M-239	2023-08-08.2
blaCTX-M-24	blaCTX-M		extended-spectrum class A beta-lactamase CTX-M-24	core	AMR	AMR	BETA-LACTAM	CEPHALOSPORIN	WP_012579082.1	NG_048973.1	No	AAN38836.1	AY143430.1	+	1	876	+	1	876	16291869			blaCTX-M-24	2023-08-08.2
blaCTX-M-240	blaCTX-M		extended-spectrum class A beta-lactamase CTX-M-240	core	AMR	AMR	BETA-LACTAM	CEPHALOSPORIN	WP_182496339.1	NG_070733.1	No	QNG62076.1	MT872417.1	+	1	876	+	1	876				blaCTX-M-240	2023-08-08.2
blaCTX-M-241	blaCTX-M		extended-spectrum class A beta-lactamase CTX-M-241	core	AMR	AMR	BETA-LACTAM	CEPHALOSPORIN	WP_188331867.1	NG_070734.1	No	QNG62077.1	MT872418.1	+	1	870	+	1	870				blaCTX-M-241	2023-08-08.2
blaCTX-M-242	blaCTX-M		extended-spectrum class A beta-lactamase CTX-M-242	core	AMR	AMR	BETA-LACTAM	CEPHALOSPORIN	WP_190259775.1	NG_070784.1	No	QNS30067.1	MT969044.1	+	1	876	+	1	876				blaCTX-M-242	2023-08-08.2
blaCTX-M-243	blaCTX-M		extended-spectrum class A beta-lactamase CTX-M-243	core	AMR	AMR	BETA-LACTAM	CEPHALOSPORIN	WP_213994580.1	NG_074703.1	No	QPO25386.1	MW345818.1	+	611	1486	+	101	976	34865035			blaCTX-M-243	2023-08-08.2
blaCTX-M-244	blaCTX-M		extended-spectrum class A beta-lactamase CTX-M-244	core	AMR	AMR	BETA-LACTAM	CEPHALOSPORIN	WP_204376225.1	NG_073460.1	No	QRN47891.1	MW385261.1	+	1	876	+	1	876				blaCTX-M-244	2023-08-08.2
blaCTX-M-245	blaCTX-M		extended-spectrum class A beta-lactamase CTX-M-245	core	AMR	AMR	BETA-LACTAM	CEPHALOSPORIN	WP_213994581.1	NG_074704.1	No	QSL96845.1	MN928785.1	+	1	876	+	1	876				blaCTX-M-245	2023-08-08.2
blaCTX-M-246	blaCTX-M		extended-spectrum class A beta-lactamase CTX-M-246	core	AMR	AMR	BETA-LACTAM	CEPHALOSPORIN	WP_213994582.1	NG_074705.1	No	QVO43831.1	MZ092824.1	+	1	876	+	1	876				blaCTX-M-246	2023-08-08.2
blaCTX-M-25	blaCTX-M		extended-spectrum class A beta-lactamase CTX-M-25	core	AMR	AMR	BETA-LACTAM	CEPHALOSPORIN	WP_022542384.1	NG_048974.1	No	AAM70498.1	AF518567.2	+	2321	3196	+	101	976	15561863			blaCTX-M-25	2023-08-08.2
blaCTX-M-251	blaCTX-M		extended-spectrum class A beta-lactamase CTX-M-251	core	AMR	AMR	BETA-LACTAM	CEPHALOSPORIN	WP_231869645.1	NG_078045.1	No	UBL87559.1	OK217281.1	+	1	876	+	1	876				blaCTX-M-251	2023-08-08.2
blaCTX-M-252	blaCTX-M		extended-spectrum class A beta-lactamase CTX-M-252	core	AMR	AMR	BETA-LACTAM	CEPHALOSPORIN	WP_240067718.1	NG_079225.1	No	UHC46370.1	OL884447.1	+	1	876	+	1	876				blaCTX-M-252	2023-08-08.2
blaCTX-M-253	blaCTX-M		extended-spectrum class A beta-lactamase CTX-M-253	core	AMR	AMR	BETA-LACTAM	CEPHALOSPORIN	WP_256875601.1	NG_081694.1	No	BDD95705.1	LC670768.1	+	1	876	+	1	876				blaCTX-M-253	2023-08-08.2
blaCTX-M-254	blaCTX-M		extended-spectrum class A beta-lactamase CTX-M-254	core	AMR	AMR	BETA-LACTAM	CEPHALOSPORIN	WP_256875602.1	NG_081695.1	No	UTS94240.1	ON651487.1	+	1	876	+	1	876				blaCTX-M-254	2023-08-08.2
blaCTX-M-255	blaCTX-M		extended-spectrum class A beta-lactamase CTX-M-255	core	AMR	AMR	BETA-LACTAM	CEPHALOSPORIN	WP_254205601.1	NG_081696.1	No	UTH78367.1	ON876322.1	+	1	876	+	1	876				blaCTX-M-255	2023-08-08.2
blaCTX-M-256	blaCTX-M		extended-spectrum class A beta-lactamase CTX-M-256	core	AMR	AMR	BETA-LACTAM	CEPHALOSPORIN	WP_257102135.1	NG_081781.1	No	UUF82537.1	OP081688.1	+	1	876	+	1	876				blaCTX-M-256	2023-08-08.2
blaCTX-M-257	blaCTX-M		extended-spectrum class A beta-lactamase CTX-M-257	core	AMR	AMR	BETA-LACTAM	CEPHALOSPORIN	WP_262697122.1	NG_088385.1	No	UVW30758.1	OP297846.1	+	1	876	+	1	876				blaCTX-M-257	2023-08-08.2
blaCTX-M-258	blaCTX-M		extended-spectrum class A beta-lactamase CTX-M-258	core	AMR	AMR	BETA-LACTAM	CEPHALOSPORIN	WP_262697123.1	NG_088386.1	No	UXG78560.1	OP346113.1	+	1	876	+	1	876				blaCTX-M-258	2023-08-08.2
blaCTX-M-259	blaCTX-M		extended-spectrum class A beta-lactamase CTX-M-259	core	AMR	AMR	BETA-LACTAM	CEPHALOSPORIN	WP_263598085.1	NG_088602.1	No	UXY93308.1	OP572233.1	+	1	876	+	1	876				blaCTX-M-259	2023-08-08.2
blaCTX-M-26	blaCTX-M		extended-spectrum class A beta-lactamase CTX-M-26	core	AMR	AMR	BETA-LACTAM	CEPHALOSPORIN	WP_063860041.1	NG_048975.1	No	AAN75444.1	AY157676.1	+	1	876	+	1	876	1249381715561863			blaCTX-M-26	2023-08-08.2
blaCTX-M-260	blaCTX-M		extended-spectrum class A beta-lactamase CTX-M-260	core	AMR	AMR	BETA-LACTAM	CEPHALOSPORIN	WP_279383147.1	NG_157064.1	No	WFP45935.1	OQ726107.1	+	1	873	+	1	876				blaCTX-M-260	2023-08-08.2
blaCTX-M-261	blaCTX-M		extended-spectrum class A beta-lactamase CTX-M-261	core	AMR	AMR	BETA-LACTAM	CEPHALOSPORIN	WP_242935024.1	NG_203384.1	No	WHM00223.1	OQ942222.1	+	1	876	+	1	876				blaCTX-M-261	2023-08-08.2
blaCTX-M-262	blaCTX-M		extended-spectrum class A beta-lactamase CTX-M-262	core	AMR	AMR	BETA-LACTAM	CEPHALOSPORIN	WP_290468346.1	NG_203385.1	No	WHL55054.1	OQ135098.1	+	1	876	+	1	876				blaCTX-M-262	2023-08-08.2
blaCTX-M-263	blaCTX-M		extended-spectrum class A beta-lactamase CTX-M-263	core	AMR	AMR	BETA-LACTAM	CEPHALOSPORIN	WP_290468347.1	NG_203386.1	No	WHL55055.1	OQ135099.1	+	1	876	+	1	876				blaCTX-M-263	2023-08-08.2
blaCTX-M-264	blaCTX-M		extended-spectrum class A beta-lactamase CTX-M-264	core	AMR	AMR	BETA-LACTAM	CEPHALOSPORIN	WP_290468348.1	NG_203387.1	No	WHL55056.1	OQ135100.1	+	1	876	+	1	876				blaCTX-M-264	2023-08-08.2
blaCTX-M-265	blaCTX-M		extended-spectrum class A beta-lactamase CTX-M-265	core	AMR	AMR	BETA-LACTAM	CEPHALOSPORIN	WP_290468349.1	NG_203388.1	No	WHL55057.1	OQ135101.1	+	1	876	+	1	876				blaCTX-M-265	2023-08-08.2
blaCTX-M-266	blaCTX-M		extended-spectrum class A beta-lactamase CTX-M-266	core	AMR	AMR	BETA-LACTAM	CEPHALOSPORIN	WP_304486999.1	NG_228668.1	No	WKB12816.1	OR224962.1	+	1	876	+	1	876				blaCTX-M-266	2023-08-08.2
blaCTX-M-267	blaCTX-M		extended-spectrum class A beta-lactamase CTX-M-267	core	AMR	AMR	BETA-LACTAM	CEPHALOSPORIN	WP_072643680.1	NG_228669.1	No	MDO7764851.1	JAUPMU010000029.1	+	823	1698	+	101	976				blaCTX-M-267	2023-08-08.2
blaCTX-M-27	blaCTX-M		extended-spectrum class A beta-lactamase CTX-M-27	core	AMR	AMR	BETA-LACTAM	CEPHALOSPORIN	WP_032277257.1	NG_048976.1	No	AAO61597.1	AY156923.1	+	1	876	+	1	876	12775683			blaCTX-M-27	2023-08-08.2
blaCTX-M-28	blaCTX-M		extended-spectrum class A beta-lactamase CTX-M-28	core	AMR	AMR	BETA-LACTAM	CEPHALOSPORIN	WP_063860042.1	NG_048977.1	No	CAD70280.1	AJ549244.1	+	1	876	+	1	876	15941775			blaCTX-M-28	2023-08-08.2
blaCTX-M-29	blaCTX-M		extended-spectrum class A beta-lactamase CTX-M-29	core	AMR	AMR	BETA-LACTAM	CEPHALOSPORIN	WP_063860043.1	NG_048978.1	No	AAP22736.1	AY267213.1	+	1	876	+	1	876	16533535			blaCTX-M-29	2023-08-08.2
blaCTX-M-3	blaCTX-M		extended-spectrum class A beta-lactamase CTX-M-3	core	AMR	AMR	BETA-LACTAM	CEPHALOSPORIN	WP_011091028.1	NG_048979.1	No	CAA71321.1	Y10278.1	+	1	876	+	1	876	372554699559791		blaCTX-M-133	blaCTX-M-3	2023-08-08.2
blaCTX-M-30	blaCTX-M		extended-spectrum class A beta-lactamase CTX-M-30	core	AMR	AMR	BETA-LACTAM	CEPHALOSPORIN	WP_032490752.1	NG_048980.1	No	AAP43508.1	AY292654.1	+	1	876	+	1	876	15504875			blaCTX-M-30	2023-08-08.2
blaCTX-M-31	blaCTX-M		extended-spectrum class A beta-lactamase CTX-M-31	core	AMR	AMR	BETA-LACTAM	CEPHALOSPORIN	WP_063860044.1	NG_048981.1	No	CAD99181.1	AJ567481.1	+	1	876	+	1	876	12936986			blaCTX-M-31	2023-08-08.2
blaCTX-M-32	blaCTX-M		extended-spectrum class A beta-lactamase CTX-M-32	core	AMR	AMR	BETA-LACTAM	CEPHALOSPORIN	WP_000239591.1	NG_048982.1	No	CAD89606.1	AJ557142.1	+	1	876	+	1	876	15155242			blaCTX-M-32	2023-08-08.2
blaCTX-M-33	blaCTX-M		extended-spectrum class A beta-lactamase CTX-M-33	core	AMR	AMR	BETA-LACTAM	CEPHALOSPORIN	WP_032490682.1	NG_048983.1	No	AAO88912.1	AY238472.1	-	13	888	+	21	896	1723438637255469			blaCTX-M-33	2023-08-08.2
blaCTX-M-34	blaCTX-M		extended-spectrum class A beta-lactamase CTX-M-34	core	AMR	AMR	BETA-LACTAM	CEPHALOSPORIN	WP_063860045.1	NG_048984.1	No	AAR99493.1	AY515297.1	+	1	876	+	1	876	16244084			blaCTX-M-34	2023-08-08.2
blaCTX-M-35	blaCTX-M		extended-spectrum class A beta-lactamase CTX-M-35	core	AMR	AMR	BETA-LACTAM	CEPHALOSPORIN	WP_063860046.1	NG_048985.1	No	BAD83773.1	AB176532.1	+	1	876	+	1	876	20138478			blaCTX-M-35	2023-08-08.2
blaCTX-M-36	blaCTX-M		extended-spectrum class A beta-lactamase CTX-M-36	core	AMR	AMR	BETA-LACTAM	CEPHALOSPORIN	WP_063860047.1	NG_048986.1	No	BAD16611.1	AB177384.1	+	1	876	+	1	876	21940649			blaCTX-M-36	2023-08-08.2
blaCTX-M-37	blaCTX-M		extended-spectrum class A beta-lactamase CTX-M-37	core	AMR	AMR	BETA-LACTAM	CEPHALOSPORIN	WP_063860048.1	NG_048987.1	No	AAT70415.1	AY649755.2	+	1641	2516	+	101	976	16949257			blaCTX-M-37	2023-08-08.2
blaCTX-M-38	blaCTX-M		extended-spectrum class A beta-lactamase CTX-M-38	core	AMR	AMR	BETA-LACTAM	CEPHALOSPORIN	WP_063860049.1	NG_048988.1	No	AAV70602.1	AY822595.1	+	23	898	+	23	898	19927355			blaCTX-M-38	2023-08-08.2
blaCTX-M-39	blaCTX-M		extended-spectrum class A beta-lactamase CTX-M-39	core	AMR	AMR	BETA-LACTAM	CEPHALOSPORIN	WP_044702041.1	NG_048989.1	No	AAX54694.1	AY954516.1	+	1	876	+	1	876	16251320			blaCTX-M-39	2023-08-08.2
blaCTX-M-4	blaCTX-M		extended-spectrum class A beta-lactamase CTX-M-4	core	AMR	AMR	BETA-LACTAM	CEPHALOSPORIN	WP_032489025.1	NG_048990.1	No	CAA74573.1	Y14156.1	+	1	876	+	1	876	9593162			blaCTX-M-4	2023-08-08.2
blaCTX-M-40	blaCTX-M		extended-spectrum class A beta-lactamase CTX-M-40	core	AMR	AMR	BETA-LACTAM	CEPHALOSPORIN	WP_063860050.1	NG_048991.1	No	AAV28215.2	AY750914.2	+	207	1079	+	101	973	16697557			blaCTX-M-40	2023-08-08.2
blaCTX-M-41	blaCTX-M		extended-spectrum class A beta-lactamase CTX-M-41	core	AMR	AMR	BETA-LACTAM	CEPHALOSPORIN	WP_063860051.1	NG_048992.1	No	AAY43008.1	DQ023162.1	+	1	876	+	1	876	18487232			blaCTX-M-41	2023-08-08.2
blaCTX-M-42	blaCTX-M		extended-spectrum class A beta-lactamase CTX-M-42	core	AMR	AMR	BETA-LACTAM	CEPHALOSPORIN	WP_063860052.1	NG_048993.1	No	AAY84742.1	DQ061159.1	+	347	1222	+	101	976	18212109			blaCTX-M-42	2023-08-08.2
blaCTX-M-43	blaCTX-M		extended-spectrum class A beta-lactamase CTX-M-43	core	AMR	AMR	BETA-LACTAM	CEPHALOSPORIN	WP_063860053.1	NG_048994.1	No	AAZ14955.1	DQ102702.1	+	1	876	+	1	876	16510850			blaCTX-M-43	2023-08-08.2
blaCTX-M-44	blaCTX-M		extended-spectrum class A beta-lactamase CTX-M-44	core	AMR	AMR	BETA-LACTAM	CEPHALOSPORIN	WP_063860054.1	NG_048995.1	No	BAA07082.1	D37830.1	+	91	966	+	91	966	210789498619581		blaTOHO-1	blaCTX-M-44	2023-08-08.2
blaCTX-M-46	blaCTX-M		extended-spectrum class A beta-lactamase CTX-M-46	core	AMR	AMR	BETA-LACTAM	CEPHALOSPORIN	WP_063860055.1	NG_048996.1	No	AAV97956.1	AY847147.1	+	82	957	+	82	957	16082008			blaCTX-M-46	2023-08-08.2
blaCTX-M-47	blaCTX-M		extended-spectrum class A beta-lactamase CTX-M-47	core	AMR	AMR	BETA-LACTAM	CEPHALOSPORIN	WP_063860056.1	NG_048997.1	No	AAV97952.1	AY847143.1	+	83	958	+	83	958	16082008			blaCTX-M-47	2023-08-08.2
blaCTX-M-48	blaCTX-M		extended-spectrum class A beta-lactamase CTX-M-48	core	AMR	AMR	BETA-LACTAM	CEPHALOSPORIN	WP_063860057.1	NG_048998.1	No	AAV97953.1	AY847144.1	+	82	957	+	82	957	16082008			blaCTX-M-48	2023-08-08.2
blaCTX-M-49	blaCTX-M		extended-spectrum class A beta-lactamase CTX-M-49	core	AMR	AMR	BETA-LACTAM	CEPHALOSPORIN	WP_063860058.1	NG_048999.1	No	AAV97954.1	AY847145.1	+	82	957	+	82	957	16082008			blaCTX-M-49	2023-08-08.2
blaCTX-M-5	blaCTX-M		extended-spectrum class A beta-lactamase CTX-M-5	core	AMR	AMR	BETA-LACTAM	CEPHALOSPORIN	WP_032072602.1	NG_049000.1	No	AAC32890.1	U95364.1	+	6	881	+	6	881	9687393			blaCTX-M-5	2023-08-08.2
blaCTX-M-50	blaCTX-M		extended-spectrum class A beta-lactamase CTX-M-50	core	AMR	AMR	BETA-LACTAM	CEPHALOSPORIN	WP_063860059.1	NG_049001.1	No	AAV97955.1	AY847146.1	+	83	958	+	83	958	16082008			blaCTX-M-50	2023-08-08.2
blaCTX-M-51	blaCTX-M		extended-spectrum class A beta-lactamase CTX-M-51	core	AMR	AMR	BETA-LACTAM	CEPHALOSPORIN	WP_063860060.1	NG_049002.1	No	ABA62022.1	DQ211987.1	+	1	876	+	1	876				blaCTX-M-51	2023-08-08.2
blaCTX-M-52	blaCTX-M		extended-spectrum class A beta-lactamase CTX-M-52	core	AMR	AMR	BETA-LACTAM	CEPHALOSPORIN	WP_063860061.1	NG_049003.1	No	ABB17185.1	DQ223685.1	+	1	876	+	1	876	15736704			blaCTX-M-52	2023-08-08.2
blaCTX-M-53	blaCTX-M		extended-spectrum class A beta-lactamase CTX-M-53	core	AMR	AMR	BETA-LACTAM	CEPHALOSPORIN	WP_012579062.1	NG_049004.1	No	ABB72225.1	DQ268764.2	+	5892	6767	+	101	976	19273683			blaCTX-M-53	2023-08-08.2
blaCTX-M-54	blaCTX-M		extended-spectrum class A beta-lactamase CTX-M-54	core	AMR	AMR	BETA-LACTAM	CEPHALOSPORIN	WP_063860062.1	NG_049005.1	No	ABC18328.3	DQ303459.3	+	2175	3050	+	101	976	16785225			blaCTX-M-54	2023-08-08.2
blaCTX-M-55	blaCTX-M		extended-spectrum class A beta-lactamase CTX-M-55	core	AMR	AMR	BETA-LACTAM	CEPHALOSPORIN	WP_015387340.1	NG_049006.1	No	ABG80523.1	DQ810789.1	+	228	1103	+	101	976	17449211		blaCTX-M-57	blaCTX-M-55	2023-08-08.2
blaCTX-M-56	blaCTX-M		extended-spectrum class A beta-lactamase CTX-M-56	core	AMR	AMR	BETA-LACTAM	CEPHALOSPORIN	WP_063860063.1	NG_049007.1	No	ABN48311.1	EF374097.1	+	1	876	+	1	876	17548490			blaCTX-M-56	2023-08-08.2
blaCTX-M-58	blaCTX-M		extended-spectrum class A beta-lactamase CTX-M-58	core	AMR	AMR	BETA-LACTAM	CEPHALOSPORIN	WP_063860064.1	NG_049008.1	No	ABM97538.1	EF210159.1	+	1	876	+	1	876	21788458			blaCTX-M-58	2023-08-08.2
blaCTX-M-59	blaCTX-M		extended-spectrum class A beta-lactamase CTX-M-59	core	AMR	AMR	BETA-LACTAM	CEPHALOSPORIN	WP_063860065.1	NG_049009.1	No	ABD73290.1	DQ408762.1	+	1	876	+	1	876	18347108			blaCTX-M-59	2023-08-08.2
blaCTX-M-6	blaCTX-M		extended-spectrum class A beta-lactamase CTX-M-6	core	AMR	AMR	BETA-LACTAM	CEPHALOSPORIN	WP_032489170.1	NG_049010.1	No	CAA06311.1	AJ005044.1	+	1	876	+	1	876	9742701			blaCTX-M-6	2023-08-08.2
blaCTX-M-60	blaCTX-M		extended-spectrum class A beta-lactamase CTX-M-60	core	AMR	AMR	BETA-LACTAM	CEPHALOSPORIN	WP_063860066.1	NG_049011.1	No	CAL80726.1	AM411407.1	+	1	876	+	1	876				blaCTX-M-60	2023-08-08.2
blaCTX-M-61	blaCTX-M		extended-spectrum class A beta-lactamase CTX-M-61	core	AMR	AMR	BETA-LACTAM	CEPHALOSPORIN	WP_063860067.1	NG_049012.1	No	ABN09669.1	EF219142.1	+	11	886	+	11	886	17804424			blaCTX-M-61	2023-08-08.2
blaCTX-M-62	blaCTX-M		extended-spectrum class A beta-lactamase CTX-M-62	core	AMR	AMR	BETA-LACTAM	CEPHALOSPORIN	WP_032493168.1	NG_049013.1	No	ABP04245.1	EF219134.3	+	2126	3001	+	101	976	18725449			blaCTX-M-62	2023-08-08.2
blaCTX-M-63	blaCTX-M		extended-spectrum class A beta-lactamase CTX-M-63	core	AMR	AMR	BETA-LACTAM	CEPHALOSPORIN	WP_063860068.1	NG_049014.1	No	BAD90119.1	AB205197.1	+	4	876	+	4	876	21034262			blaCTX-M-63	2023-08-08.2
blaCTX-M-64	blaCTX-M		extended-spectrum class A beta-lactamase CTX-M-64	core	AMR	AMR	BETA-LACTAM	CEPHALOSPORIN	WP_032492042.1	NG_049015.1	No	BAF63422.1	AB284167.2	+	226	1101	+	101	976	18955524			blaCTX-M-64	2023-08-08.2
blaCTX-M-65	blaCTX-M		extended-spectrum class A beta-lactamase CTX-M-65	core	AMR	AMR	BETA-LACTAM	CEPHALOSPORIN	WP_013188475.1	NG_049016.1	No	ABN69105.1	EF418608.1	+	10	885	+	10	885	18195064			blaCTX-M-65	2023-08-08.2
blaCTX-M-66	blaCTX-M		extended-spectrum class A beta-lactamase CTX-M-66	core	AMR	AMR	BETA-LACTAM	CEPHALOSPORIN	WP_032491954.1	NG_049017.1	No	ABQ45409.1	EF576988.1	+	240	1115	+	101	976	17913434			blaCTX-M-66	2023-08-08.2
blaCTX-M-67	blaCTX-M		extended-spectrum class A beta-lactamase CTX-M-67	core	AMR	AMR	BETA-LACTAM	CEPHALOSPORIN	WP_032492044.1	NG_049018.1	No	ABS90365.1	EF581888.1	+	1	876	+	1	876	18775649			blaCTX-M-67	2023-08-08.2
blaCTX-M-68	blaCTX-M		extended-spectrum class A beta-lactamase CTX-M-68	core	AMR	AMR	BETA-LACTAM	CEPHALOSPORIN	WP_063860069.1	NG_049019.1	No	ABV81082.1	EU177100.1	+	5	880	+	5	880	19748232			blaCTX-M-68	2023-08-08.2
blaCTX-M-69	blaCTX-M		extended-spectrum class A beta-lactamase CTX-M-69	core	AMR	AMR	BETA-LACTAM	CEPHALOSPORIN	WP_063860070.1	NG_049020.1	No	ABY91281.1	EU402393.1	+	1	876	+	1	876	21940649			blaCTX-M-69	2023-08-08.2
blaCTX-M-7	blaCTX-M		extended-spectrum class A beta-lactamase CTX-M-7	core	AMR	AMR	BETA-LACTAM	CEPHALOSPORIN	WP_032489171.1	NG_049021.1	No	CAA06312.1	AJ005045.1	+	1	876	+	1	876	9742701			blaCTX-M-7	2023-08-08.2
blaCTX-M-71	blaCTX-M		extended-spectrum class A beta-lactamase CTX-M-71	core	AMR	AMR	BETA-LACTAM	CEPHALOSPORIN	WP_032492553.1	NG_049023.1	No	ACV92002.1	FJ815436.1	+	196	1071	+	101	976	19620330			blaCTX-M-71	2023-08-08.2
blaCTX-M-72	blaCTX-M		extended-spectrum class A beta-lactamase CTX-M-72	core	AMR	AMR	BETA-LACTAM	CEPHALOSPORIN	WP_032491264.1	NG_049024.1	No	AAV97957.1	AY847148.1	+	9	884	+	9	884	19590148			blaCTX-M-72	2023-08-08.2
blaCTX-M-73	blaCTX-M		extended-spectrum class A beta-lactamase CTX-M-73	core	AMR	AMR	BETA-LACTAM	CEPHALOSPORIN	WP_063860072.1	NG_049025.1	No	ABC69156.1	DQ343292.1	+	118	993	+	101	976				blaCTX-M-73	2023-08-08.2
blaCTX-M-74	blaCTX-M		extended-spectrum class A beta-lactamase CTX-M-74	core	AMR	AMR	BETA-LACTAM	CEPHALOSPORIN	WP_063860073.1	NG_049026.1	No	ACS32293.1	GQ149243.1	+	1	873	+	1	876	19748435			blaCTX-M-74	2023-08-08.2
blaCTX-M-75	blaCTX-M		extended-spectrum class A beta-lactamase CTX-M-75	core	AMR	AMR	BETA-LACTAM	CEPHALOSPORIN	WP_063860074.1	NG_049027.1	No	ACS32294.1	GQ149244.1	+	1	873	+	1	876	19748435			blaCTX-M-75	2023-08-08.2
blaCTX-M-76	blaCTX-M		extended-spectrum class A beta-lactamase CTX-M-76	core	AMR	AMR	BETA-LACTAM	CEPHALOSPORIN	WP_063860075.1	NG_049028.1	No	CAQ42486.1	AM982520.1	+	5549	6424	+	101	976	22697133			blaCTX-M-76	2023-08-08.2
blaCTX-M-77	blaCTX-M		extended-spectrum class A beta-lactamase CTX-M-77	core	AMR	AMR	BETA-LACTAM	CEPHALOSPORIN	WP_063860076.1	NG_049029.1	No	CAQ42480.1	AM982521.1	+	1912	2787	+	101	976	22697133			blaCTX-M-77	2023-08-08.2
blaCTX-M-78	blaCTX-M		extended-spectrum class A beta-lactamase CTX-M-78	core	AMR	AMR	BETA-LACTAM	CEPHALOSPORIN	WP_063860077.1	NG_049030.1	No	CAQ42481.2	AM982522.2	+	1	876	+	1	876	20421403			blaCTX-M-78	2023-08-08.2
blaCTX-M-79	blaCTX-M		extended-spectrum class A beta-lactamase CTX-M-79	core	AMR	AMR	BETA-LACTAM	CEPHALOSPORIN	WP_063860078.1	NG_049031.1	No	ABO09821.1	EF426798.1	+	1	876	+	1	876	18772941			blaCTX-M-79	2023-08-08.2
blaCTX-M-8	blaCTX-M		extended-spectrum class A beta-lactamase CTX-M-8	core	AMR	AMR	BETA-LACTAM	CEPHALOSPORIN	WP_032489598.1	NG_049032.1	No	AAF04388.1	AF189721.1	+	274	1149	+	101	976	10858358			blaCTX-M-8	2023-08-08.2
blaCTX-M-80	blaCTX-M		extended-spectrum class A beta-lactamase CTX-M-80	core	AMR	AMR	BETA-LACTAM	CEPHALOSPORIN	WP_063860079.1	NG_049033.1	No	ABW86620.2	EU202673.2	+	1	876	+	1	876	19294528			blaCTX-M-80	2023-08-08.2
blaCTX-M-81	blaCTX-M		extended-spectrum class A beta-lactamase CTX-M-81	core	AMR	AMR	BETA-LACTAM	CEPHALOSPORIN	WP_063860080.1	NG_049034.1	No	ABV57756.3	EU136031.3	+	1	876	+	1	876	19294528			blaCTX-M-81	2023-08-08.2
blaCTX-M-82	blaCTX-M		extended-spectrum class A beta-lactamase CTX-M-82	core	AMR	AMR	BETA-LACTAM	CEPHALOSPORIN	WP_063860081.1	NG_049035.1	No	ABB59946.1	DQ256091.1	+	99	974	+	99	974	19297379			blaCTX-M-82	2023-08-08.2
blaCTX-M-83	blaCTX-M		extended-spectrum class A beta-lactamase CTX-M-83	core	AMR	AMR	BETA-LACTAM	CEPHALOSPORIN	WP_063860082.1	NG_049036.1	No	ACI29345.1	FJ214366.1	+	1	876	+	1	876	18984647			blaCTX-M-83	2023-08-08.2
blaCTX-M-84	blaCTX-M		extended-spectrum class A beta-lactamase CTX-M-84	core	AMR	AMR	BETA-LACTAM	CEPHALOSPORIN	WP_063860083.1	NG_049037.1	No	ACI29346.1	FJ214367.1	+	1	876	+	1	876	18984647			blaCTX-M-84	2023-08-08.2
blaCTX-M-85	blaCTX-M		extended-spectrum class A beta-lactamase CTX-M-85	core	AMR	AMR	BETA-LACTAM	CEPHALOSPORIN	WP_063860084.1	NG_049038.1	No	ACI29347.1	FJ214368.1	+	1	876	+	1	876	18984647			blaCTX-M-85	2023-08-08.2
blaCTX-M-86	blaCTX-M		extended-spectrum class A beta-lactamase CTX-M-86	core	AMR	AMR	BETA-LACTAM	CEPHALOSPORIN	WP_063860085.1	NG_049039.1	No	ACI29348.1	FJ214369.1	+	1	876	+	1	876	18984647			blaCTX-M-86	2023-08-08.2
blaCTX-M-87	blaCTX-M		extended-spectrum class A beta-lactamase CTX-M-87	core	AMR	AMR	BETA-LACTAM	CEPHALOSPORIN	WP_032492184.1	NG_049040.1	No	ACB41777.1	EU545409.1	+	81	956	+	81	956	19429759			blaCTX-M-87	2023-08-08.2
blaCTX-M-88	blaCTX-M		extended-spectrum class A beta-lactamase CTX-M-88	core	AMR	AMR	BETA-LACTAM	CEPHALOSPORIN	WP_063860086.1	NG_049041.2	No	ACP18863.1	FJ873739.1	+	1	875	+	1	876				blaCTX-M-88	2023-08-08.2
blaCTX-M-89	blaCTX-M		extended-spectrum class A beta-lactamase CTX-M-89	core	AMR	AMR	BETA-LACTAM	CEPHALOSPORIN	WP_063860087.1	NG_049042.1	No	ACR56321.1	FJ971899.1	+	31	906	+	31	906	19587301			blaCTX-M-89	2023-08-08.2
blaCTX-M-9	blaCTX-M		extended-spectrum class A beta-lactamase CTX-M-9	core	AMR	AMR	BETA-LACTAM	CEPHALOSPORIN	WP_032489926.1	NG_049043.1	No	AAF05311.2	AF174129.3	+	6336	7211	+	101	976	1085836311850241			blaCTX-M-9	2023-08-08.2
blaCTX-M-90	blaCTX-M		extended-spectrum class A beta-lactamase CTX-M-90	core	AMR	AMR	BETA-LACTAM	CEPHALOSPORIN	WP_063860088.1	NG_049044.1	No	ACQ99521.1	FJ907381.1	+	1	876	+	1	876	21282448			blaCTX-M-90	2023-08-08.2
blaCTX-M-91	blaCTX-M		extended-spectrum class A beta-lactamase CTX-M-91	core	AMR	AMR	BETA-LACTAM	CEPHALOSPORIN	WP_063860089.1	NG_049045.1	No	ACX34099.1	GQ870432.1	+	31	906	+	31	906	22450980			blaCTX-M-91	2023-08-08.2
blaCTX-M-92	blaCTX-M		extended-spectrum class A beta-lactamase CTX-M-92	core	AMR	AMR	BETA-LACTAM	CEPHALOSPORIN	WP_063860090.1	NG_049046.1	No	ACY74743.1	GU127598.1	+	1	876	+	1	876	24589574			blaCTX-M-92	2023-08-08.2
blaCTX-M-93	blaCTX-M		extended-spectrum class A beta-lactamase CTX-M-93	core	AMR	AMR	BETA-LACTAM	CEPHALOSPORIN	WP_032495023.1	NG_049047.1	No	ADN26580.1	HQ166709.1	+	1	876	+	1	876	21343457			blaCTX-M-93	2023-08-08.2
blaCTX-M-94	blaCTX-M		extended-spectrum class A beta-lactamase CTX-M-94	core	AMR	AMR	BETA-LACTAM	CEPHALOSPORIN	WP_063860091.1	NG_049048.1	No	ADK11041.1	HM167760.1	+	1	876	+	1	876	23050014			blaCTX-M-94	2023-08-08.2
blaCTX-M-95	blaCTX-M		extended-spectrum class A beta-lactamase CTX-M-95	core	AMR	AMR	BETA-LACTAM	CEPHALOSPORIN	WP_063860092.1	NG_049049.1	No	CBL80615.1	FN813245.1	+	1912	2787	+	101	976	22697133			blaCTX-M-95	2023-08-08.2
blaCTX-M-96	blaCTX-M		extended-spectrum class A beta-lactamase CTX-M-96	core	AMR	AMR	BETA-LACTAM	CEPHALOSPORIN	WP_058670847.1	NG_049050.1	No	CAG28417.1	AJ704396.1	+	1	876	+	1	876				blaCTX-M-96	2023-08-08.2
blaCTX-M-97	blaCTX-M		extended-spectrum class A beta-lactamase CTX-M-97	core	AMR	AMR	BETA-LACTAM	CEPHALOSPORIN	WP_063860093.1	NG_049051.1	No	ADM08178.1	HM776707.1	+	1	876	+	1	876	23117265			blaCTX-M-97	2023-08-08.2
blaCTX-M-98	blaCTX-M		extended-spectrum class A beta-lactamase CTX-M-98	core	AMR	AMR	BETA-LACTAM	CEPHALOSPORIN	WP_032495798.1	NG_049052.1	No	ADO17948.1	HM755448.1	+	245	1120	+	101	976	22325120			blaCTX-M-98	2023-08-08.2
blaCTX-M-99	blaCTX-M		extended-spectrum class A beta-lactamase CTX-M-99	core	AMR	AMR	BETA-LACTAM	CEPHALOSPORIN	WP_063860094.1	NG_049053.1	No	ADL27532.1	HM803271.1	+	1	876	+	1	876	23034125			blaCTX-M-99	2023-08-08.2
blaKLUG-1	blaCTX-M		CTX-M family extended-spectrum class A beta-lactamase KLUG-1	core	AMR	AMR	BETA-LACTAM	CEPHALOSPORIN	WP_249828062.1	NG_080777.1	No	AAN73274.1	AF501233.1	+	534	1409	+	101	976				blaKLUG-1	2023-08-08.2
blaCVI-1	blaCVI		subclass B2 metallo-beta-lactamase CVI-1	core	AMR	AMR	BETA-LACTAM	CARBAPENEM	WP_164461288.1	NG_067986.1	Yes		MN918151.1	+	73	840	+	73	840	37513808			blaCVI-1	2023-08-08.2
blaDES-1	blaDES		extended-spectrum class A beta-lactamase DES-1	core	AMR	AMR	BETA-LACTAM	CEPHALOSPORIN	WP_063860095.1	NG_049054.1	No	AAM45855.1	AF426161.1	+	119	1093	+	101	1075	12234847			blaDES-1	2023-08-08.2
blaDHA-1	blaDHA		extended-spectrum class C beta-lactamase DHA-1	core	AMR	AMR	BETA-LACTAM	CEPHALOSPORIN	WP_004236386.1	NG_049055.1	No	CAA76196.1	Y16410.1	+	987	2126	+	101	1240	372554699736562			blaDHA-1	2023-08-08.2
blaDHA-10	blaDHA		class C beta-lactamase DHA-10	core	AMR	AMR	BETA-LACTAM	CEPHALOSPORIN	WP_063860096.1	NG_049056.1	No	AJO16043.1	KP050490.1	+	1	1140	+	1	1140				blaDHA-10	2023-08-08.2
blaDHA-12	blaDHA		class C beta-lactamase DHA-12	core	AMR	AMR	BETA-LACTAM	CEPHALOSPORIN	WP_025151790.1	NG_049057.1	No	CDL68900.1	HG798963.1	+	1	1140	+	1	1140				blaDHA-12	2023-08-08.2
blaDHA-13	blaDHA		class C beta-lactamase DHA-13	core	AMR	AMR	BETA-LACTAM	CEPHALOSPORIN	WP_004240455.1	NG_049058.1	No	AIT76108.1	KM087855.1	+	1	1140	+	1	1140				blaDHA-13	2023-08-08.2
blaDHA-14	blaDHA		class C beta-lactamase DHA-14	core	AMR	AMR	BETA-LACTAM	CEPHALOSPORIN	WP_063860097.1	NG_049059.1	No	AIT76107.1	KM087854.1	+	1	1140	+	1	1140				blaDHA-14	2023-08-08.2
blaDHA-15	blaDHA		class C beta-lactamase DHA-15	core	AMR	AMR	BETA-LACTAM	CEPHALOSPORIN	WP_063860098.1	NG_049060.1	No	AIT76106.1	KM087853.1	+	1	1140	+	1	1140				blaDHA-15	2023-08-08.2
blaDHA-16	blaDHA		class C beta-lactamase DHA-16	core	AMR	AMR	BETA-LACTAM	CEPHALOSPORIN	WP_063860099.1	NG_049061.1	No	AIT76105.1	KM087852.1	+	1	1140	+	1	1140				blaDHA-16	2023-08-08.2
blaDHA-17	blaDHA		class C beta-lactamase DHA-17	core	AMR	AMR	BETA-LACTAM	CEPHALOSPORIN	WP_063860100.1	NG_049062.1	No	AIT76103.1	KM087850.1	+	1	1140	+	1	1140				blaDHA-17	2023-08-08.2
blaDHA-18	blaDHA		class C beta-lactamase DHA-18	core	AMR	AMR	BETA-LACTAM	CEPHALOSPORIN	WP_063860101.1	NG_049063.1	No	AIT76094.1	KM087841.1	+	1	1140	+	1	1140				blaDHA-18	2023-08-08.2
blaDHA-19	blaDHA		class C beta-lactamase DHA-19	core	AMR	AMR	BETA-LACTAM	CEPHALOSPORIN	WP_063860102.1	NG_049064.1	No	AIT76102.1	KM087849.1	+	1	1140	+	1	1140				blaDHA-19	2023-08-08.2
blaDHA-2	blaDHA		class C beta-lactamase DHA-2	core	AMR	AMR	BETA-LACTAM	CEPHALOSPORIN	WP_063860103.1	NG_049065.1	No	AAG36927.1	AF259520.1	+	1513	2652	+	101	1240	11157909			blaDHA-2	2023-08-08.2
blaDHA-20	blaDHA		class C beta-lactamase DHA-20	core	AMR	AMR	BETA-LACTAM	CEPHALOSPORIN	WP_063860104.1	NG_049066.1	No	AIT76101.1	KM087848.1	+	1	1140	+	1	1140				blaDHA-20	2023-08-08.2
blaDHA-21	blaDHA		class C beta-lactamase DHA-21	core	AMR	AMR	BETA-LACTAM	CEPHALOSPORIN	WP_063860105.1	NG_049067.1	No	AIT76100.1	KM087847.1	+	1	1140	+	1	1140				blaDHA-21	2023-08-08.2
blaDHA-22	blaDHA		class C beta-lactamase DHA-22	core	AMR	AMR	BETA-LACTAM	CEPHALOSPORIN	WP_062771895.1	NG_049068.1	No	AIT76109.1	KM087856.1	+	1	1140	+	1	1140				blaDHA-22	2023-08-08.2
blaDHA-23	blaDHA		class C beta-lactamase DHA-23	core	AMR	AMR	BETA-LACTAM	CEPHALOSPORIN	WP_063860108.1	NG_049069.1	No	AMY61251.1	KX068223.1	+	1	1140	+	1	1140	25999942			blaDHA-23	2023-08-08.2
blaDHA-24	blaDHA		class C beta-lactamase DHA-24	core	AMR	AMR	BETA-LACTAM	CEPHALOSPORIN	WP_063860114.1	NG_049070.1	No	AMM39807.1	KU759569.1	+	1	1140	+	1	1140				blaDHA-24	2023-08-08.2
blaDHA-25	blaDHA		class C beta-lactamase DHA-25	core	AMR	AMR	BETA-LACTAM	CEPHALOSPORIN	WP_077767294.1	NG_052903.1	No	AQM40192.1	KY563770.1	+	1	1140	+	1	1140				blaDHA-25	2023-08-08.2
blaDHA-26	blaDHA		class C beta-lactamase DHA-26	core	AMR	AMR	BETA-LACTAM	CEPHALOSPORIN	WP_109545068.1	NG_057482.1	No	AVP74341.1	MH067966.1	+	1	1140	+	1	1140				blaDHA-26	2023-08-08.2
blaDHA-27	blaDHA		class C beta-lactamase DHA-27	core	AMR	AMR	BETA-LACTAM	CEPHALOSPORIN	WP_109545067.1	NG_057481.1	No	AVP74340.1	MH067965.1	+	1	1140	+	1	1140				blaDHA-27	2023-08-08.2
blaDHA-28	blaDHA		class C beta-lactamase DHA-28	core	AMR	AMR	BETA-LACTAM	CEPHALOSPORIN	WP_128268236.1	NG_063839.1	No	AZB74599.1	MK088090.1	+	1	1140	+	1	1140				blaDHA-28	2023-08-08.2
blaDHA-29	blaDHA		class C beta-lactamase DHA-29	core	AMR	AMR	BETA-LACTAM	CEPHALOSPORIN	WP_148044412.1	NG_065868.1	No	QDY98373.1	MN219696.1	+	1	1140	+	1	1140				blaDHA-29	2023-08-08.2
blaDHA-3	blaDHA		class C beta-lactamase DHA-3	core	AMR	AMR	BETA-LACTAM	CEPHALOSPORIN	WP_032490957.1	NG_049071.1	No	AAR87489.1	AY494945.1	+	1310	2449	+	101	1240	16216104			blaDHA-3	2023-08-08.2
blaDHA-30	blaDHA		class C beta-lactamase DHA-30	core	AMR	AMR	BETA-LACTAM	CEPHALOSPORIN	WP_283624015.1	NG_203389.1	No	BEK76843.1	LC773167.1	+	1	1140	+	1	1140				blaDHA-30	2023-08-08.2
blaDHA-4	blaDHA		class C beta-lactamase DHA-4	core	AMR	AMR	BETA-LACTAM	CEPHALOSPORIN	WP_032097955.1	NG_049072.1	No	AUT98902.1	CP026046.1	-	265323	266462	+	101	1240				blaDHA-4	2023-08-08.2
blaDHA-5	blaDHA		class C beta-lactamase DHA-5	core	AMR	AMR	BETA-LACTAM	CEPHALOSPORIN	WP_063860155.1	NG_049073.1	No	AEL22919.1	JF273491.1	+	746	1885	+	101	1240				blaDHA-5	2023-08-08.2
blaDHA-6	blaDHA		class C beta-lactamase DHA-6	core	AMR	AMR	BETA-LACTAM	CEPHALOSPORIN	WP_063860162.1	NG_049074.1	No	ADT91161.1	HQ322612.1	+	1	1140	+	1	1140	22956023			blaDHA-6	2023-08-08.2
blaDHA-7	blaDHA		class C beta-lactamase DHA-7	core	AMR	AMR	BETA-LACTAM	CEPHALOSPORIN	WP_058648119.1	NG_049075.1	No	ADQ00385.1	HQ456945.1	+	1	1140	+	1	1140	22956023			blaDHA-7	2023-08-08.2
blaDHA-9	blaDHA		class C beta-lactamase DHA-9	core	AMR	AMR	BETA-LACTAM	CEPHALOSPORIN	WP_049243320.1	NG_049076.1	No	AHL39320.1	KJ207201.1	+	952	2091	+	101	1240				blaDHA-9	2023-08-08.2
blaMOR-2	blaDHA		DHA family class C beta-lactamase MOR-2	core	AMR	AMR	BETA-LACTAM	CEPHALOSPORIN	WP_063860842.1	NG_049310.1	No	AAO84036.1	AY235804.1	+	110	1249	+	101	1240	33920372			blaMOR-2	2023-08-08.2
blaDHT2-1	blaDHT2		subclass B3 metallo-beta-lactamase DHT2-1	core	AMR	AMR	BETA-LACTAM	CARBAPENEM	WP_122630829.1	NG_062233.1	No	APR64485.1	KU167035.1	+	1	909	+	1	909	28082950			blaDHT2-1	2023-08-08.2
blaDIM-1	blaDIM		subclass B1 metallo-beta-lactamase DIM-1	core	AMR	AMR	BETA-LACTAM	CARBAPENEM	WP_063860203.1	NG_049077.1	No	ADD91577.1	GU323019.1	+	1	756	+	1	756	2030838337255469			blaDIM-1	2023-08-08.2
	blaE		class C beta-lactamase	core	AMR	AMR	BETA-LACTAM	BETA-LACTAM	WP_011729443.1	NG_047493.1	No	ABK76038.1	CP000480.1	+	4046936	4048078	+	101	1243	15699201			blaE	2023-08-08.2
blaEAM-1	blaEAM		subclass B3 metallo-beta-lactamase EAM-1	core	AMR	AMR	BETA-LACTAM	CARBAPENEM	WP_122630825.1	NG_062208.1	No	AFN85388.1	JN558591.1	+	1	957	+	1	957				blaEAM-1	2023-08-08.2
blaEBR-1	blaEBR		subclass B1 metallo-beta-lactamase EBR-1	core	AMR	AMR	BETA-LACTAM	CARBAPENEM	WP_063860216.1	NG_049078.1	No	AAN32638.1	AF416700.1	+	57	764	+	57	764	12234848			blaEBR-1	2023-08-08.2
blaEBR-2	blaEBR		subclass B1 metallo-beta-lactamase EBR-2	core	AMR	AMR	BETA-LACTAM	CARBAPENEM	WP_038333643.1	NG_057443.1	No	ALG03771.1	KR131616.1	+	1	708	+	1	708	29687150			blaEBR-2	2023-08-08.2
blaEBR-3	blaEBR		subclass B1 metallo-beta-lactamase EBR-3	core	AMR	AMR	BETA-LACTAM	CARBAPENEM	WP_150823468.1	NG_066507.1	No	QEJ74008.1	MN339511.1	+	1	708	+	1	708				blaEBR-3	2023-08-08.2
blaEBR-4	blaEBR		subclass B1 metallo-beta-lactamase EBR-4	core	AMR	AMR	BETA-LACTAM	CARBAPENEM	WP_114999921.1	NG_073461.1	No	QHT72954.1	MN997121.1	+	1	708	+	1	708				blaEBR-4	2023-08-08.2
blaEBR-5	blaEBR		subclass B1 metallo-beta-lactamase EBR-5	core	AMR	AMR	BETA-LACTAM	CARBAPENEM	WP_260543444.1	NG_088387.1	No	UWX67704.1	CP104209.1	-	786783	787487	+	101	805				blaEBR-5	2023-08-08.2
	blaEC		BlaEC family class C beta-lactamase	plus	AMR	AMR	BETA-LACTAM	BETA-LACTAM			No	AAD28042.1	AF124202.1	+	180	1313							blaEC	2023-08-08.2
	blaEC		BlaEC family class C beta-lactamase	plus	AMR	AMR	BETA-LACTAM	BETA-LACTAM			No	ABS58643.1	EF507685.1	+	1	1134							blaEC	2023-08-08.2
	blaEC		BlaEC family class C beta-lactamase	plus	AMR	AMR	BETA-LACTAM	BETA-LACTAM			No	AAC77110.1	U00096.3	-	4377811	4378944							blaEC	2023-08-08.2
blaEC-13	blaEC		extended-spectrum class C beta-lactamase EC-13	core	AMR	AMR	BETA-LACTAM	CEPHALOSPORIN	WP_063860228.1	NG_049079.1	No	AAZ85973.1	DQ092432.1	+	185	1318	+	101	1234	16801449			blaEC-13	2023-08-08.2
blaEC-14	blaEC		extended-spectrum class C beta-lactamase EC-14	core	AMR	AMR	BETA-LACTAM	CEPHALOSPORIN	WP_063860233.1	NG_049080.1	No	AAZ85974.1	DQ092433.1	+	185	1318	+	101	1234	16801449			blaEC-14	2023-08-08.2
blaEC-15	blaEC		extended-spectrum class C beta-lactamase EC-15	core	AMR	AMR	BETA-LACTAM	CEPHALOSPORIN	WP_063610930.1	NG_049081.1	No	AAZ42369.1	DQ091197.1	+	185	1318	+	101	1234	16801449		blaEC-17	blaEC-15	2023-08-08.2
blaEC-16	blaEC		extended-spectrum class C beta-lactamase EC-16	core	AMR	AMR	BETA-LACTAM	CEPHALOSPORIN	WP_063860248.1	NG_049082.1	No	AAZ85975.1	DQ092434.1	+	185	1318	+	101	1234	16801449			blaEC-16	2023-08-08.2
blaEC-18	blaEC		extended-spectrum class C beta-lactamase EC-18	core	AMR	AMR	BETA-LACTAM	CEPHALOSPORIN	WP_063860256.1	NG_049083.1	No	AAT07063.1	AY533244.1	+	194	1327	+	101	1234	16801449			blaEC-18	2023-08-08.2
blaEC-19	blaEC		extended-spectrum class C beta-lactamase EC-19	core	AMR	AMR	BETA-LACTAM	CEPHALOSPORIN	WP_063860263.1	NG_049084.1	No	AAT07064.1	AY533245.1	+	221	1354	+	101	1234	16801449			blaEC-19	2023-08-08.2
blaEC-5	blaEC		cephalosporin-hydrolyzing class C beta-lactamase EC-5	plus	AMR	AMR	BETA-LACTAM	CEPHALOSPORIN			No	AAZ85965.1	DQ092424.1	+	185	1318				16801449			blaEC-5	2023-08-08.2
blaEC-8	blaEC		cephalosporin-hydrolyzing class C beta-lactamase EC-8	plus	AMR	AMR	BETA-LACTAM	CEPHALOSPORIN			No	AAZ85968.1	DQ092427.1	+	185	1318							blaEC-8	2023-08-08.2
blaECM-1	blaECM		subclass B3 metallo-beta-lactamase ECM-1	core	AMR	AMR	BETA-LACTAM	CARBAPENEM	WP_122630824.1	NG_062207.1	Yes		JN558590.1	+	19	930	+	19	930				blaECM-1	2023-08-08.2
blaECV-1	blaECV		subclass B1 metallo-beta-lactamase ECV-1	core	AMR	AMR	BETA-LACTAM	CARBAPENEM	WP_015266427.1	NG_059320.1	No	AGA78874.1	CP003346.1	-	3119949	3120722	+	101	874				blaECV-1	2023-08-08.2
blaEFM-1	blaEFM		subclass B3 metallo-beta-lactamase EFM-1	core	AMR	AMR	BETA-LACTAM	CARBAPENEM	WP_122630822.1	NG_062204.1	No	AFN85384.1	JN558587.1	+	1	909	+	1	909				blaEFM-1	2023-08-08.2
blaELM-1	blaELM		subclass B3 metallo-beta-lactamase ELM-1	core	AMR	AMR	BETA-LACTAM	CARBAPENEM	WP_081853183.1	NG_062206.1	No	AFN85386.1	JN558589.1	+	1	942	+	1	942				blaELM-1	2023-08-08.2
blaERP-1	blaERP		extended-spectrum class A beta-lactamase ERP-1	core	AMR	AMR	BETA-LACTAM	CEPHALOSPORIN	WP_062743204.1	NG_049087.1	No	AAL86999.1	AY077733.1	+	1	882	+	1	882	12384342			blaERP-1	2023-08-08.2
blaESP-1	blaESP		subclass B3 metallo-beta-lactamase ESP-1	core	AMR	AMR	BETA-LACTAM	CARBAPENEM	WP_063860467.1	NG_049088.1	No	AJP77085.1	KP109681.1	+	1643	2515	+	101	973	26482314			blaESP-1	2023-08-08.2
blaEVM-1	blaEVM		subclass B3 metallo-beta-lactamase EVM-1	core	AMR	AMR	BETA-LACTAM	CARBAPENEM	WP_122630823.1	NG_062205.1	No	AFN85385.1	JN558588.1	+	1	918	+	1	918				blaEVM-1	2023-08-08.2
	blaF		class A beta-lactamase	core	AMR	AMR	BETA-LACTAM	BETA-LACTAM	WP_063842628.1	NG_047497.1	No	AAA19882.1	L25634.1	+	1274	2158	+	101	985	8065266			blaF	2023-08-08.2
blaFAR-1	blaFAR		extended-spectrum class A beta-lactamase FAR-1	core	AMR	AMR	BETA-LACTAM	BETA-LACTAM	WP_070064531.1	NG_049089.2	Yes		AF024601.1	+	264	1196	+	101	1033	10390216			blaFAR-1	2023-08-08.2
blaFEZ-1	blaFEZ		subclass B3 metallo-beta-lactamase FEZ-1	core	AMR	AMR	BETA-LACTAM	CARBAPENEM	WP_058468956.1	NG_049090.1	No	CAB96921.1	Y17896.1	+	1	849	+	1	849				blaFEZ-1	2023-08-08.2
blaFIA-1	blaFIA		subclass B1 metallo-beta-lactamase FIA-1	core	AMR	AMR	BETA-LACTAM	CARBAPENEM	WP_041258349.1	NG_057437.1	Yes		HE796683.1	+	5805810	5806559	+	101	850				blaFIA-1	2023-08-08.2
blaFIM-1	blaFIM		subclass B1 metallo-beta-lactamase FIM-1	core	AMR	AMR	BETA-LACTAM	CARBAPENEM	WP_052157330.1	NG_049091.1	No	AFV91534.1	JX570731.1	+	1937	2725	+	101	889	23114762			blaFIM-1	2023-08-08.2
blaFONA-1	blaFONA		class A beta-lactamase FONA-1	core	AMR	AMR	BETA-LACTAM	BETA-LACTAM	WP_046808255.1	NG_049092.1	No	CAB61635.1	AJ251239.1	+	1054	1941	+	101	988	24211774			blaFONA-1	2023-08-08.2
blaFONA-10	blaFONA		class A beta-lactamase FONA-10	core	AMR	AMR	BETA-LACTAM	BETA-LACTAM	WP_121606866.1	NG_156999.1	No	USH09259.1	ON713462.1	+	1	888	+	1	888	36677420			blaFONA-10	2023-08-08.2
blaFONA-11	blaFONA		class A beta-lactamase FONA-11	core	AMR	AMR	BETA-LACTAM	BETA-LACTAM	WP_021806421.1	NG_157000.1	No	USH09260.1	ON713463.1	+	1	888	+	1	888	36677420			blaFONA-11	2023-08-08.2
blaFONA-12	blaFONA		class A beta-lactamase FONA-12	core	AMR	AMR	BETA-LACTAM	BETA-LACTAM	WP_209522946.1	NG_157001.1	No	USH09261.1	ON713464.1	+	1	888	+	1	888	36677420			blaFONA-12	2023-08-08.2
blaFONA-13	blaFONA		class A beta-lactamase FONA-13	core	AMR	AMR	BETA-LACTAM	BETA-LACTAM	WP_279240771.1	NG_157002.1	No	USH09262.1	ON713465.1	+	1	888	+	1	888	36677420			blaFONA-13	2023-08-08.2
blaFONA-2	blaFONA		class A beta-lactamase FONA-2	core	AMR	AMR	BETA-LACTAM	BETA-LACTAM	WP_063860489.1	NG_049093.1	No	CAB61637.1	AJ251240.1	+	1054	1941	+	101	988	24211774			blaFONA-2	2023-08-08.2
blaFONA-3	blaFONA		class A beta-lactamase FONA-3	core	AMR	AMR	BETA-LACTAM	BETA-LACTAM	WP_063860490.1	NG_049094.1	No	CAB61639.1	AJ251241.1	+	1054	1941	+	101	988	24211774			blaFONA-3	2023-08-08.2
blaFONA-4	blaFONA		class A beta-lactamase FONA-4	core	AMR	AMR	BETA-LACTAM	BETA-LACTAM	WP_063860491.1	NG_049095.1	No	CAB61641.1	AJ251242.1	+	1054	1941	+	101	988	24211774			blaFONA-4	2023-08-08.2
blaFONA-5	blaFONA		class A beta-lactamase FONA-5	core	AMR	AMR	BETA-LACTAM	BETA-LACTAM	WP_063860492.1	NG_049096.1	No	CAB61643.1	AJ251243.1	+	1054	1941	+	101	988	24211774			blaFONA-5	2023-08-08.2
blaFONA-6	blaFONA		class A beta-lactamase FONA-6	core	AMR	AMR	BETA-LACTAM	BETA-LACTAM	WP_063860493.1	NG_049097.1	No	CAB61645.1	AJ251244.1	+	1054	1941	+	101	988	24211774			blaFONA-6	2023-08-08.2
blaFONA-7	blaFONA		class A beta-lactamase FONA-7	core	AMR	AMR	BETA-LACTAM	BETA-LACTAM	WP_098931096.1	NG_081697.1	No	QGF22214.1	MN634199.1	+	1	888	+	1	888				blaFONA-7	2023-08-08.2
blaFONA-8	blaFONA		class A beta-lactamase FONA-8	core	AMR	AMR	BETA-LACTAM	BETA-LACTAM	WP_024530279.1	NG_157003.1	No	USH09257.1	ON713460.1	+	1	888	+	1	888	36677420			blaFONA-8	2023-08-08.2
blaFONA-9	blaFONA		class A beta-lactamase FONA-9	core	AMR	AMR	BETA-LACTAM	BETA-LACTAM	WP_279240772.1	NG_157004.1	No	USH09258.1	ON713461.1	+	1	888	+	1	888	36677420			blaFONA-9	2023-08-08.2
blaSFO-1	blaFONA		extended-spectrum class A beta-lactamase SFO-1	core	AMR	AMR	BETA-LACTAM	CEPHALOSPORIN	WP_032489477.1	NG_049982.1	No	BAA76882.1	AB003148.1	+	1418	2305	+	101	988	9925524			blaSFO-1	2023-08-08.2
blaFOX-1	blaFOX		cephalosporin-hydrolyzing class C beta-lactamase FOX-1	core	AMR	AMR	BETA-LACTAM	CEPHALOSPORIN	WP_063860494.1	NG_049098.1	No	CAA54602.1	X77455.1	+	701	1849	+	101	1249	7811034			blaFOX-1	2023-08-08.2
blaFOX-10	blaFOX		cephalosporin-hydrolyzing class C beta-lactamase FOX-10	core	AMR	AMR	BETA-LACTAM	CEPHALOSPORIN	WP_025714684.1	NG_049099.1	No	AGE45503.1	JX049131.1	+	1	1149	+	1	1149				blaFOX-10	2023-08-08.2
blaFOX-12	blaFOX		cephalosporin-hydrolyzing class C beta-lactamase FOX-12	core	AMR	AMR	BETA-LACTAM	CEPHALOSPORIN	WP_063860495.1	NG_049100.1	No	CDP41984.1	HG975301.1	+	1	1140	+	1	1140				blaFOX-12	2023-08-08.2
blaFOX-13	blaFOX		cephalosporin-hydrolyzing class C beta-lactamase FOX-13	core	AMR	AMR	BETA-LACTAM	CEPHALOSPORIN	WP_063860496.1	NG_049101.1	No	AMN16527.1	KU641008.1	+	1	1149	+	1	1149				blaFOX-13	2023-08-08.2
blaFOX-14	blaFOX		cephalosporin-hydrolyzing class C beta-lactamase FOX-14	core	AMR	AMR	BETA-LACTAM	CEPHALOSPORIN	WP_064511492.1	NG_050814.1	No	ANH52940.1	KX263248.1	+	1	1149	+	1	1149				blaFOX-14	2023-08-08.2
blaFOX-15	blaFOX		cephalosporin-hydrolyzing class C beta-lactamase FOX-15	core	AMR	AMR	BETA-LACTAM	CEPHALOSPORIN	WP_096807445.1	NG_059334.1	No	ASW32314.1	MF795087.1	-	1	1149	+	1	1149				blaFOX-15	2023-08-08.2
blaFOX-16	blaFOX		cephalosporin-hydrolyzing class C beta-lactamase FOX-16	core	AMR	AMR	BETA-LACTAM	CEPHALOSPORIN	WP_109545066.1	NG_057480.1	No	AVP74339.1	MH067964.1	+	1	1149	+	1	1149				blaFOX-16	2023-08-08.2
blaFOX-17	blaFOX		cephalosporin-hydrolyzing class C beta-lactamase FOX-17	core	AMR	AMR	BETA-LACTAM	CEPHALOSPORIN	WP_168247879.1	NG_068170.1	No	QIM14677.1	MT135152.1	+	1	1149	+	1	1149				blaFOX-17	2023-08-08.2
blaFOX-18	blaFOX		cephalosporin-hydrolyzing class C beta-lactamase FOX-18	core	AMR	AMR	BETA-LACTAM	CEPHALOSPORIN	WP_213994583.1	NG_074706.1	No	QVO43832.1	MZ092825.1	+	1	1149	+	1	1149				blaFOX-18	2023-08-08.2
blaFOX-19	blaFOX		cephalosporin-hydrolyzing class C beta-lactamase FOX-19	core	AMR	AMR	BETA-LACTAM	CEPHALOSPORIN	WP_213994584.1	NG_074707.1	No	QVO43833.1	MZ092826.1	+	1	1149	+	1	1149				blaFOX-19	2023-08-08.2
blaFOX-2	blaFOX		cephalosporin-hydrolyzing class C beta-lactamase FOX-2	core	AMR	AMR	BETA-LACTAM	CEPHALOSPORIN	WP_032489067.1	NG_049102.1	No	CAA71325.1	Y10282.1	+	19	1167	+	19	1167	9303413			blaFOX-2	2023-08-08.2
blaFOX-20	blaFOX		cephalosporin-hydrolyzing class C beta-lactamase FOX-20	core	AMR	AMR	BETA-LACTAM	CEPHALOSPORIN	WP_262697125.1	NG_088388.1	No	UVW30757.1	OP297845.1	+	1	1149	+	1	1149				blaFOX-20	2023-08-08.2
blaFOX-21	blaFOX		cephalosporin-hydrolyzing class C beta-lactamase FOX-21	core	AMR	AMR	BETA-LACTAM	CEPHALOSPORIN	WP_042058462.1	NG_148618.1	No	BDT38924.1	LC733689.1	+	1	1149	+	1	1149				blaFOX-21	2023-08-08.2
blaFOX-3	blaFOX		cephalosporin-hydrolyzing class C beta-lactamase FOX-3	core	AMR	AMR	BETA-LACTAM	CEPHALOSPORIN	WP_033147149.1	NG_049103.1	No	CAA71947.1	Y11068.1	+	17	1165	+	17	1165	238776929527810			blaFOX-3	2023-08-08.2
blaFOX-4	blaFOX		inhbitor-resistant cephalosporin-hydrolyzing class C beta-lactamase FOX-4	core	AMR	AMR	BETA-LACTAM	CEPHALOSPORIN	WP_032489727.1	NG_049104.1	No	CAB89086.1	AJ277535.1	+	1	1149	+	1	1149				blaFOX-4	2023-08-08.2
blaFOX-5	blaFOX		cephalosporin-hydrolyzing class C beta-lactamase FOX-5	core	AMR	AMR	BETA-LACTAM	CEPHALOSPORIN	WP_016809943.1	NG_049105.1	No	AAG12974.1	AY007369.1	+	1	1149	+	1	1149	11600376		blaFOX-6	blaFOX-5	2023-08-08.2
blaFOX-7	blaFOX		cephalosporin-hydrolyzing class C beta-lactamase FOX-7	core	AMR	AMR	BETA-LACTAM	CEPHALOSPORIN	WP_032072107.1	NG_049106.1	No	CAG28256.1	AJ703795.1	+	1	1149	+	1	1149	24088849			blaFOX-7	2023-08-08.2
blaFOX-8	blaFOX		cephalosporin-hydrolyzing class C beta-lactamase FOX-8	core	AMR	AMR	BETA-LACTAM	CEPHALOSPORIN	WP_032495011.1	NG_049107.1	No	ADK73994.1	HM565917.1	+	1	1149	+	1	1149	22956023			blaFOX-8	2023-08-08.2
blaFOX-9	blaFOX		cephalosporin-hydrolyzing class C beta-lactamase FOX-9	core	AMR	AMR	BETA-LACTAM	CEPHALOSPORIN	WP_063860497.1	NG_049108.1	No	AEK78851.1	JF896803.1	+	1	1149	+	1	1149				blaFOX-9	2023-08-08.2
blaFPH-1	blaFPH		carbapenem-hydrolyzing class A beta-lactamase FPH-1	core	AMR	AMR	BETA-LACTAM	CARBAPENEM	WP_004287923.1	NG_054658.1	No	AJI75632.1	CP010019.1	-	78319	79185	+	101	967	25931589			blaFPH-1	2023-08-08.2
blaFLC-1	blaFRI		FRI family carbapenem-hydrolyzing class A beta-lactamase FLC-1	core	AMR	AMR	BETA-LACTAM	CARBAPENEM	WP_123061077.1	NG_065869.1	No	ATX60370.1	MG309750.1	+	1	897	+	1	897				blaFLC-1	2023-08-08.2
blaFRI-1	blaFRI		carbapenem-hydrolyzing class A beta-lactamase FRI-1	core	AMR	AMR	BETA-LACTAM	CARBAPENEM	WP_063860498.1	NG_049109.1	No	ALE30770.1	KT192551.1	-	3492	4376	+	101	985	26392482			blaFRI-1	2023-08-08.2
blaFRI-10	blaFRI		carbapenem-hydrolyzing class A beta-lactamase FRI-10	core	AMR	AMR	BETA-LACTAM	CARBAPENEM	WP_204376226.1	NG_073462.1	No	QPQ08642.1	MW349709.1	+	1	885	+	1	885				blaFRI-10	2023-08-08.2
blaFRI-11	blaFRI		carbapenem-hydrolyzing class A beta-lactamase FRI-11	core	AMR	AMR	BETA-LACTAM	CARBAPENEM	WP_223174987.1	NG_076847.1	No	UAN43462.1	CP074152.1	-	56485	57369	+	101	985	35137119			blaFRI-11	2023-08-08.2
blaFRI-12	blaFRI		carbapenem-hydrolyzing class A beta-lactamase FRI-12	core	AMR	AMR	BETA-LACTAM	CARBAPENEM	WP_257394579.1	NG_081789.1	No	UUM03679.1	OP142442.1	+	1	894	+	1	894				blaFRI-12	2023-08-08.2
blaFRI-2	blaFRI		carbapenem-hydrolyzing class A beta-lactamase FRI-2	core	AMR	AMR	BETA-LACTAM	CARBAPENEM	WP_087907639.1	NG_055010.1	No	ANZ90381.1	KX620467.1	+	1	885	+	1	885	30060114			blaFRI-2	2023-08-08.2
blaFRI-3	blaFRI		carbapenem-hydrolyzing class A beta-lactamase FRI-3	core	AMR	AMR	BETA-LACTAM	CARBAPENEM	WP_085562397.1	NG_054683.1	No	AQS23610.1	KY524440.1	+	1	885	+	1	885				blaFRI-3	2023-08-08.2
blaFRI-4	blaFRI		carbapenem-hydrolyzing class A beta-lactamase FRI-4	core	AMR	AMR	BETA-LACTAM	CARBAPENEM	WP_088245210.1	NG_055267.1	No	BAX00166.1	LC178555.1	+	1	885	+	1	885	30060114			blaFRI-4	2023-08-08.2
blaFRI-5	blaFRI		carbapenem-hydrolyzing class A beta-lactamase FRI-5	core	AMR	AMR	BETA-LACTAM	CARBAPENEM	WP_109545073.1	NG_057488.1	No	AWA42532.1	MH208723.1	+	1	891	+	1	891				blaFRI-5	2023-08-08.2
blaFRI-6	blaFRI		carbapenem-hydrolyzing class A beta-lactamase FRI-6	core	AMR	AMR	BETA-LACTAM	CARBAPENEM	WP_127728991.1	NG_063840.1	No	AZK35806.1	MK248729.1	+	1	885	+	1	885	31725164			blaFRI-6	2023-08-08.2
blaFRI-7	blaFRI		carbapenem-hydrolyzing class A beta-lactamase FRI-7	core	AMR	AMR	BETA-LACTAM	CARBAPENEM	WP_136512066.1	NG_064722.1	No	BBI97867.1	AP019534.1	+	55765	56649	+	101	985				blaFRI-7	2023-08-08.2
blaFRI-8	blaFRI		carbapenem-hydrolyzing class A beta-lactamase FRI-8	core	AMR	AMR	BETA-LACTAM	CARBAPENEM	WP_140423308.1	NG_065423.1	No	BBJ69931.1	AP019635.1	-	146863	147759	+	101	997				blaFRI-8	2023-08-08.2
blaFRI-9	blaFRI		carbapenem-hydrolyzing class A beta-lactamase FRI-9	core	AMR	AMR	BETA-LACTAM	CARBAPENEM	WP_140423309.1	NG_065424.1	No	BBJ65425.1	AP019633.1	-	117923	118807	+	101	985				blaFRI-9	2023-08-08.2
blaFTU-1	blaFTU		class A beta-lactamase FTU-1	core	AMR	AMR	BETA-LACTAM	BETA-LACTAM	WP_003023375.1	NG_049110.1	No	CAG45244.1	AJ749949.2	-	630247	631110	+	101	964	28443249			blaFTU-1	2023-08-08.2
blaGES-1	blaGES		extended-spectrum class A beta-lactamase GES-1	core	AMR	AMR	BETA-LACTAM	CEPHALOSPORIN	WP_013250881.1	NG_049111.1	No	AAF27723.1	AF156486.1	+	1332	2195	+	101	964	1068132937255469			blaGES-1	2023-08-08.2
blaGES-10	blaGES		extended-spectrum class A beta-lactamase GES-10	core	AMR	AMR	BETA-LACTAM	CEPHALOSPORIN	WP_063860499.1	NG_049112.1	No	ACS73598.1	FJ820124.1	+	1124	1987	+	101	964	1945995119738007			blaGES-10	2023-08-08.2
blaGES-11	blaGES		extended-spectrum class A beta-lactamase GES-11	core	AMR	AMR	BETA-LACTAM	CEPHALOSPORIN	WP_001211000.1	NG_049113.1	No	ACS44714.1	FJ854362.1	+	702	1565	+	101	964	1945129222908160			blaGES-11	2023-08-08.2
blaGES-12	blaGES		extended-spectrum class A beta-lactamase GES-12	core	AMR	AMR	BETA-LACTAM	CEPHALOSPORIN	WP_063860500.1	NG_049114.1	No	CBG22732.1	FN554543.1	+	1	864	+	1	864	2080539422908160			blaGES-12	2023-08-08.2
blaGES-13	blaGES		extended-spectrum class A beta-lactamase GES-13	core	AMR	AMR	BETA-LACTAM	CEPHALOSPORIN	WP_063860501.1	NG_049115.1	No	ACZ54536.1	GU169702.1	+	609	1472	+	101	964	20065056			blaGES-13	2023-08-08.2
blaGES-14	blaGES		carbapenem-hydrolyzing class A beta-lactamase GES-14	core	AMR	AMR	BETA-LACTAM	CARBAPENEM	WP_063860502.1	NG_049116.1	No	ADC91899.1	GU207844.1	+	1	864	+	1	864	1973800720805394			blaGES-14	2023-08-08.2
blaGES-15	blaGES		extended-spectrum class A beta-lactamase GES-15	core	AMR	AMR	BETA-LACTAM	CEPHALOSPORIN	WP_063860503.1	NG_049117.1	No	ACZ98826.1	GU208678.1	+	1	864	+	1	864	34125593			blaGES-15	2023-08-08.2
blaGES-16	blaGES		carbapenem-hydrolyzing class A beta-lactamase GES-16	core	AMR	AMR	BETA-LACTAM	CARBAPENEM	WP_063860504.1	NG_049118.1	No	ADJ94120.1	HM173356.1	+	512	1375	+	101	964	1973800729861147			blaGES-16	2023-08-08.2
blaGES-17	blaGES		extended-spectrum class A beta-lactamase GES-17	core	AMR	AMR	BETA-LACTAM	CEPHALOSPORIN	WP_063860505.1	NG_049119.1	No	ADZ48685.1	HQ874631.1	+	1	864	+	1	864	19738007			blaGES-17	2023-08-08.2
blaGES-18	blaGES		inhibitor-resistant carbapenem-hydrolyzing class A beta-lactamase GES-18	core	AMR	AMR	BETA-LACTAM	CARBAPENEM	WP_063860506.1	NG_049120.1	No	AEX59144.1	JQ028729.1	+	1	864	+	1	864	1973800723114760			blaGES-18	2023-08-08.2
blaGES-19	blaGES		extended-spectrum class A beta-lactamase GES-19	core	AMR	AMR	BETA-LACTAM	CEPHALOSPORIN	WP_015059045.1	NG_049121.1	No	AEZ05107.1	JN596280.1	+	1919	2782	+	101	964	1973800722526300			blaGES-19	2023-08-08.2
blaGES-2	blaGES		extended-spectrum class A beta-lactamase GES-2	core	AMR	AMR	BETA-LACTAM	CEPHALOSPORIN	WP_045912044.1	NG_049122.1	No	AAK58421.1	AF326355.1	+	1	864	+	1	864	1150253537255469			blaGES-2	2023-08-08.2
blaGES-20	blaGES		carbapenem-hydrolyzing class A beta-lactamase GES-20	core	AMR	AMR	BETA-LACTAM	CARBAPENEM	WP_015059046.1	NG_049123.1	No	AEZ05108.1	JN596280.1	+	2848	3711	+	101	964	1973800722526300			blaGES-20	2023-08-08.2
blaGES-21	blaGES		carbapenem-hydrolyzing class A beta-lactamase GES-21	core	AMR	AMR	BETA-LACTAM	CARBAPENEM	WP_063860507.1	NG_049124.1	No	AFK80745.1	JQ772478.1	+	141	1004	+	101	964	19738007			blaGES-21	2023-08-08.2
blaGES-22	blaGES		class A beta-lactamase GES-22	core	AMR	AMR	BETA-LACTAM	CEPHALOSPORIN	WP_063860508.1	NG_049125.1	No	AFU25739.1	JX023441.1	+	38	901	+	38	901	2526767127168312			blaGES-22	2023-08-08.2
blaGES-23	blaGES		extended-spectrum class A beta-lactamase GES-23	core	AMR	AMR	BETA-LACTAM	CEPHALOSPORIN	WP_063860509.1	NG_049126.1	No	AGT20529.1	KF179354.1	+	1	861	+	1	864	19738007			blaGES-23	2023-08-08.2
blaGES-24	blaGES		carbapenem-hydrolyzing class A beta-lactamase GES-24	core	AMR	AMR	BETA-LACTAM	CARBAPENEM	WP_059385191.1	NG_049127.1	No	BAP75641.1	AB901141.1	+	1	864	+	1	864	1973800730289383			blaGES-24	2023-08-08.2
blaGES-25	blaGES		carbapenem-hydrolyzing class A beta-lactamase GES-25	core	AMR	AMR	BETA-LACTAM	CARBAPENEM	WP_063860510.1	NG_049128.1	No	ALE31310.1	KT732289.1	+	1	864	+	1	864	19738007			blaGES-25	2023-08-08.2
blaGES-26	blaGES		extended-spectrum class A beta-lactamase GES-26	core	AMR	AMR	BETA-LACTAM	CEPHALOSPORIN	WP_063860511.1	NG_049129.1	No	AJP67510.1	KP096411.1	+	1	864	+	1	864	19738007			blaGES-26	2023-08-08.2
blaGES-27	blaGES		class A beta-lactamase GES-27	core	AMR	AMR	BETA-LACTAM	CEPHALOSPORIN	WP_063860512.1	NG_049130.1	No	ALN67755.1	KT151556.1	+	1	864	+	1	864	26638216			blaGES-27	2023-08-08.2
blaGES-28	blaGES		carbapenem-hydrolyzing class A beta-lactamase GES-28	core	AMR	AMR	BETA-LACTAM	CARBAPENEM	WP_063860513.1	NG_049131.1	No	ALC74967.1	KT626944.1	+	1	864	+	1	864	19738007			blaGES-28	2023-08-08.2
blaGES-29	blaGES		class A beta-lactamase GES-29	core	AMR	AMR	BETA-LACTAM	CEPHALOSPORIN	WP_063860514.1	NG_049132.1	No	ALM96712.1	KT997885.1	+	1	864	+	1	864				blaGES-29	2023-08-08.2
blaGES-3	blaGES		extended-spectrum class A beta-lactamase GES-3	core	AMR	AMR	BETA-LACTAM	CEPHALOSPORIN	WP_063860515.1	NG_049133.1	No	BAD06399.1	AB113580.1	+	1330	2193	+	101	964	15155185			blaGES-3	2023-08-08.2
blaGES-30	blaGES		carbapenem-hydrolyzing class A beta-lactamase GES-30	core	AMR	AMR	BETA-LACTAM	CARBAPENEM	WP_063860516.1	NG_049134.1	No	BAU51851.1	LC126615.2	+	1	864	+	1	864	19738007			blaGES-30	2023-08-08.2
blaGES-31	blaGES		extended-spectrum class A beta-lactamase GES-31	core	AMR	AMR	BETA-LACTAM	CEPHALOSPORIN	WP_063860517.1	NG_049135.1	No	AMY16492.1	KX034181.1	+	1	864	+	1	864	19738007			blaGES-31	2023-08-08.2
blaGES-32	blaGES		extended-spectrum class A beta-lactamase GES-32	core	AMR	AMR	BETA-LACTAM	CEPHALOSPORIN	WP_069280709.1	NG_051512.1	No	AOE46846.1	KX753225.1	+	1	864	+	1	864	19738007			blaGES-32	2023-08-08.2
blaGES-33	blaGES		carbapenem-hydrolyzing class A beta-lactamase GES-33	core	AMR	AMR	BETA-LACTAM	CARBAPENEM	WP_085562419.1	NG_054709.1	No	ARB50425.1	KY783911.1	+	1	864	+	1	864	19738007			blaGES-33	2023-08-08.2
blaGES-34	blaGES		class A beta-lactamase GES-34	core	AMR	AMR	BETA-LACTAM	CEPHALOSPORIN	WP_102607460.1	NG_056177.1	No	AUM56802.1	MG748726.1	+	1	864	+	1	864				blaGES-34	2023-08-08.2
blaGES-35	blaGES		class A beta-lactamase GES-35	core	AMR	AMR	BETA-LACTAM	CEPHALOSPORIN	WP_111273848.1	NG_060520.1	No	AWN81339.1	MH388469.1	+	1	864	+	1	864				blaGES-35	2023-08-08.2
blaGES-36	blaGES		class A beta-lactamase GES-36	core	AMR	AMR	BETA-LACTAM	CEPHALOSPORIN	WP_111273849.1	NG_060521.1	No	BBE28626.1	LC385763.1	+	1	864	+	1	864				blaGES-36	2023-08-08.2
blaGES-37	blaGES		class A beta-lactamase GES-37	core	AMR	AMR	BETA-LACTAM	CEPHALOSPORIN	WP_111273850.1	NG_060522.1	No	BBE28627.1	LC385764.1	+	1	864	+	1	864				blaGES-37	2023-08-08.2
blaGES-38	blaGES		extended-spectrum class A beta-lactamase GES-38	core	AMR	AMR	BETA-LACTAM	CEPHALOSPORIN	WP_122630826.1	NG_062215.1	No	AXQ11874.1	MH780082.1	+	1	864	+	1	864	19738007			blaGES-38	2023-08-08.2
blaGES-39	blaGES		carbapenem-hydrolyzing class A beta-lactamase GES-39	core	AMR	AMR	BETA-LACTAM	CARBAPENEM	WP_122630827.1	NG_062216.1	No	AXQ11875.1	MH780083.1	+	1	864	+	1	864	19738007			blaGES-39	2023-08-08.2
blaGES-4	blaGES		carbapenem-hydrolyzing class A beta-lactamase GES-4	core	AMR	AMR	BETA-LACTAM	CARBAPENEM	WP_063860518.1	NG_049136.1	No	BAD08689.1	AB116260.1	+	1330	2193	+	101	964	1527309919738007			blaGES-4	2023-08-08.2
blaGES-40	blaGES		carbapenem-hydrolyzing class A beta-lactamase GES-40	core	AMR	AMR	BETA-LACTAM	CARBAPENEM	WP_123002100.1	NG_062356.1	No	AYP70147.1	MK105833.1	+	1	864	+	1	864	19738007			blaGES-40	2023-08-08.2
blaGES-41	blaGES		carbapenem-hydrolyzing class A beta-lactamase GES-41	core	AMR	AMR	BETA-LACTAM	CEPHALOSPORIN	WP_135350920.1	NG_065425.1	No	QCO90782.1	MK880227.1	+	1	864	+	1	864	19738007			blaGES-41	2023-08-08.2
blaGES-42	blaGES		class A beta-lactamase GES-42	core	AMR	AMR	BETA-LACTAM	CEPHALOSPORIN	WP_148044413.1	NG_065870.1	No	QDC28519.1	MN065796.1	+	1	873	+	1	873				blaGES-42	2023-08-08.2
blaGES-43	blaGES		class A beta-lactamase GES-43	core	AMR	AMR	BETA-LACTAM	CEPHALOSPORIN	WP_148044414.1	NG_065871.1	No	QDY98368.1	MN219691.1	+	1	864	+	1	864				blaGES-43	2023-08-08.2
blaGES-44	blaGES		extended-spectrum class A beta-lactamase GES-44	core	AMR	AMR	BETA-LACTAM	CEPHALOSPORIN	WP_188331868.1	NG_070735.1	No	QIM14706.1	MT160807.1	+	1	864	+	1	864	19738007			blaGES-44	2023-08-08.2
blaGES-45	blaGES		extended-spectrum class A beta-lactamase GES-45	core	AMR	AMR	BETA-LACTAM	CEPHALOSPORIN	WP_188331869.1	NG_070736.1	No	BCH68487.1	LC558356.1	+	1	864	+	1	864	19738007			blaGES-45	2023-08-08.2
blaGES-46	blaGES		class A beta-lactamase GES-46	core	AMR	AMR	BETA-LACTAM	CEPHALOSPORIN	WP_197749401.1	NG_071202.1	No	QPN97000.1	MW295358.1	+	1	864	+	1	864				blaGES-46	2023-08-08.2
blaGES-47	blaGES		carbapenem-hydrolyzing class A beta-lactamase GES-47	core	AMR	AMR	BETA-LACTAM	CARBAPENEM	WP_213994585.1	NG_074708.1	No	BCT36862.1	LC612389.1	+	1	864	+	1	864	19738007			blaGES-47	2023-08-08.2
blaGES-48	blaGES		carbapenem-hydrolyzing class A beta-lactamase GES-48	core	AMR	AMR	BETA-LACTAM	CARBAPENEM	WP_213994586.1	NG_074709.1	No	BCT36863.1	LC612390.1	+	1	864	+	1	864	19738007			blaGES-48	2023-08-08.2
blaGES-49	blaGES		carbapenem-hydrolyzing class A beta-lactamase GES-49	core	AMR	AMR	BETA-LACTAM	CARBAPENEM	WP_219860707.1	NG_076643.1	No	BCY26593.1	LC637995.1	+	1	864	+	1	864	19738007			blaGES-49	2023-08-08.2
blaGES-5	blaGES		carbapenem-hydrolyzing class A beta-lactamase GES-5	core	AMR	AMR	BETA-LACTAM	CARBAPENEM	WP_012658785.1	NG_049137.1	No	AAR97270.1	AY494717.1	+	1	864	+	1	864				blaGES-5	2023-08-08.2
blaGES-50	blaGES		carbapenem-hydrolyzing class A beta-lactamase GES-50	core	AMR	AMR	BETA-LACTAM	CARBAPENEM	WP_231869588.1	NG_077975.1	No	BDB58072.1	LC654878.1	+	1	864	+	1	864	19738007			blaGES-50	2023-08-08.2
blaGES-51	blaGES		carbapenem-hydrolyzing class A beta-lactamase GES-51	core	AMR	AMR	BETA-LACTAM	CARBAPENEM	WP_200925854.1	NG_077976.1	No	BDB58073.1	LC654879.1	+	1	864	+	1	864	19738007			blaGES-51	2023-08-08.2
blaGES-52	blaGES		extended-spectrum class A beta-lactamase GES-52	core	AMR	AMR	BETA-LACTAM	CEPHALOSPORIN	WP_249828060.1	NG_080772.1	No	UOM32505.1	ON166564.1	+	1	864	+	1	864	19738007			blaGES-52	2023-08-08.2
blaGES-53	blaGES		carbapenem-hydrolyzing class A beta-lactamase GES-53	core	AMR	AMR	BETA-LACTAM	CARBAPENEM	WP_249828061.1	NG_080773.1	No	UQM94989.1	ON418962.1	+	1	864	+	1	864	19738007			blaGES-53	2023-08-08.2
blaGES-54	blaGES		carbapenem-hydrolyzing class A beta-lactamase GES-54	core	AMR	AMR	BETA-LACTAM	CARBAPENEM	WP_250115625.1	NG_081003.1	No	BDI54505.1	LC709174.1	+	1	864	+	1	864	19738007			blaGES-54	2023-08-08.2
blaGES-55	blaGES		class A beta-lactamase GES-55	core	AMR	AMR	BETA-LACTAM	CEPHALOSPORIN	WP_257102136.1	NG_081782.1	No	UUF81220.1	ON714048.1	+	1	864	+	1	864				blaGES-55	2023-08-08.2
blaGES-56	blaGES		class A beta-lactamase GES-56	core	AMR	AMR	BETA-LACTAM	CEPHALOSPORIN	WP_262697126.1	NG_088389.1	No	UUT09019.1	OP158701.1	+	1	864	+	1	864				blaGES-56	2023-08-08.2
blaGES-57	blaGES		class A beta-lactamase GES-57	core	AMR	AMR	BETA-LACTAM	CEPHALOSPORIN	WP_268871850.1	NG_148619.1	No	UYS49421.1	OP716785.1	+	35	898	+	35	898				blaGES-57	2023-08-08.2
blaGES-58	blaGES		class A beta-lactamase GES-58	core	AMR	AMR	BETA-LACTAM	CEPHALOSPORIN	WP_279240773.1	NG_157005.1	No	BED98385.1	LC763412.1	+	1	864	+	1	864				blaGES-58	2023-08-08.2
blaGES-59	blaGES		class A beta-lactamase GES-59	core	AMR	AMR	BETA-LACTAM	CEPHALOSPORIN	WP_290468350.1	NG_203390.1	No	WGG88839.1	OQ813783.1	+	1	864	+	1	864				blaGES-59	2023-08-08.2
blaGES-6	blaGES		inhibitor-resistant carbapenem-hydrolyzing class A beta-lactamase GES-6	core	AMR	AMR	BETA-LACTAM	CARBAPENEM	WP_032490973.1	NG_049138.1	No	AAR97271.1	AY494718.1	+	1	864	+	1	864				blaGES-6	2023-08-08.2
blaGES-7	blaGES		extended-spectrum class A beta-lactamase GES-7	core	AMR	AMR	BETA-LACTAM	CEPHALOSPORIN	WP_032490683.1	NG_049139.1	No	AAF28763.2	AF208529.2	+	1	864	+	1	864	1095256319738007		blaIBC-1	blaGES-7	2023-08-08.2
blaGES-8	blaGES		extended-spectrum class A beta-lactamase GES-8	core	AMR	AMR	BETA-LACTAM	CEPHALOSPORIN	WP_063860519.1	NG_049140.1	No	AAK18183.1	AF329699.1	+	373	1236	+	101	964	1167955119738007		blaIBC-2	blaGES-8	2023-08-08.2
blaGES-9	blaGES		extended-spectrum class A beta-lactamase GES-9	core	AMR	AMR	BETA-LACTAM	CEPHALOSPORIN	WP_063860520.1	NG_049141.1	No	AAY43207.1	AY920928.1	+	2690	3553	+	101	964	1604899419738007			blaGES-9	2023-08-08.2
blaGIL-1	blaGIL		broad-spectrum class A beta-lactamase GIL-1	core	AMR	AMR	BETA-LACTAM	BETA-LACTAM	WP_063860521.1	NG_049142.1	No	ABL74511.1	DQ991234.1	-	1473	2333	+	101	961				blaGIL-1	2023-08-08.2
blaGIM-1	blaGIM		subclass B1 metallo-beta-lactamase GIM-1	core	AMR	AMR	BETA-LACTAM	CARBAPENEM	WP_015588753.1	NG_049143.1	No	CAF05908.1	AJ620678.1	+	1041	1793	+	101	853	1556184037255469			blaGIM-1	2023-08-08.2
blaGIM-2	blaGIM		subclass B1 metallo-beta-lactamase GIM-2	core	AMR	AMR	BETA-LACTAM	CARBAPENEM	WP_063860522.1	NG_049144.1	No	AIY26289.1	KM659858.1	+	402	1154	+	101	853	25547359			blaGIM-2	2023-08-08.2
blaGIM-3	blaGIM		subclass B1 metallo-beta-lactamase GIM-3	core	AMR	AMR	BETA-LACTAM	CARBAPENEM	WP_262697127.1	NG_088390.1	No	BDR24829.1	LC727552.1	+	1	753	+	1	753				blaGIM-3	2023-08-08.2
blaGMA-1	blaGMA		GMA family class A beta-lactamase GMA-1	core	AMR	AMR	BETA-LACTAM	BETA-LACTAM	WP_012774820.1	NG_080774.1	No	AHJ00703.1	CP007004.1	+	2973952	2974800	+	101	949				blaGMA-1	2023-08-08.2
blaGMA-2	blaGMA		GMA family class A beta-lactamase GMA-2	core	AMR	AMR	BETA-LACTAM	BETA-LACTAM	WP_150896653.1	NG_080775.1	No	KAB0300971.1	VXDD01000003.1	+	611062	611910	+	101	949				blaGMA-2	2023-08-08.2
blaGMB-1	blaGMB		subclass B1 metallo-beta-lactamase GMB-1	core	AMR	AMR	BETA-LACTAM	CARBAPENEM	WP_204376227.1	NG_073463.1	No	QKF95688.1	MT463315.1	+	1	813	+	1	813	35257174			blaGMB-1	2023-08-08.2
[truncated: 6,068 more rows]
